# Supplementary material for: A flexible cross-platform single-cell data processing pipeline
Source: Nat Commun. 2022 Nov 11;13:6847. doi: 10.1038/s41467-022-34681-z (PMC9652453; doi:10.1038/s41467-022-34681-z)
Supplement: Supplementary file 4 — Source Data Figure 2 [file 41467_2022_34681_MOESM4_ESM.xlsx]

## Sheet: Figure 2A_left
UMI (UniverSC 1.2.0)	UMI (Cell Ranger 3.0.2)	Log10(Cells)
31	31	0
24	24	0.30103
26	26	0.30103
27	27	0.30103
28	28	0.30103
36	36	0.30103
20	20	0.60206
21	21	0.60206
23	23	0.69897
22	22	0.845098
19	19	0.90309
18	18	1.04139
15	15	1.14613
17	17	1.14613
14	14	1.41497
16	16	1.44716
13	13	1.47712
10	10	1.5563
11	11	1.5563
12	12	1.5563
9	9	1.77815
8	8	1.91381
7	7	2.06446
6	6	2.32634
5	5	2.52634
4	4	2.84448
3	3	3.2307
2	2	3.62859
1	1	4.20785

## Sheet: Figure 2A_center
Barcode	UMAP_1	UMAP_2	Cluster
AAACCCAAGGAGAGTA	-4.37704	-0.561173	8
AAACGCTTCAGCCCAG	1.48557	2.86722	9
AAAGAACAGACGACTG	0.776756	-0.100896	1
AAAGAACCAATGGCAG	2.71419	0.558726	7
AAAGAACGTCTGCAAT	3.04528	-0.790591	7
AAAGGATAGTAGACAT	1.04904	2.86274	13
AAAGGATCACCGGCTA	0.704876	2.90436	13
AAAGGATTCAGCTTGA	-1.92947	-0.883458	2
AAAGGATTCCGTTTCG	-2.86069	1.1171	3
AAAGGGCTCATGCCCT	3.7943	0.860731	12
AAAGGGCTCCGTAGGC	2.27539	0.326393	7
AAAGGTACAACTGCTA	-3.28119	0.504613	8
AAAGTCCAGCGGGTTA	-0.7253	-2.08633	2
AAAGTCCCACCAGCCA	-1.20389	1.42447	4
AAAGTGATCGTACACA	1.6479	0.934196	6
AAATGGAAGCCGCTTG	-4.01087	-0.645179	8
AAATGGACAATGCTCA	-1.81131	-0.108784	4
AAATGGAGTACCGCGT	-0.97032	-0.663538	2
AAATGGATCCTATTTG	1.62043	-3.2316	10
AACAAAGGTGATGAAT	0.533155	-0.41823	1
AACAACCCACGCTATA	2.04465	-1.08881	1
AACAAGAGTTATAGAG	-2.39371	0.163787	4
AACAGGGGTGGGAGAG	1.60795	1.99774	9
AACCCAACAACTGATC	1.00964	-1.38458	1
AACCCAAGTGGGCTTC	0.283037	1.58946	5
AACCCAATCTTACCGC	1.30492	-1.31093	1
AACCTGACATCCTATT	-3.01926	2.2942	3
AACCTTTGTTTCGGCG	0.864295	0.277033	6
AACGAAAAGGTTGGTG	0.168761	0.429254	5
AACGAAACAGCGTTTA	-0.52934	1.29748	5
AACGAAATCCATTTAC	0.260769	0.229312	5
AACGGGAGTCGCTCGA	-3.01837	2.34513	3
AACGTCAAGACGCCCT	-3.01452	-0.466325	8
AAGAACAAGACCATTC	0.446338	-1.66343	1
AAGAACAAGCCTCAGC	-3.94567	0.701624	3
AAGAACATCTTGCAAG	1.2987	-1.61501	1
AAGACAACACTTCAGA	-2.91762	-0.957015	2
AAGACAACAGATCACT	-1.97425	0.62422	4
AAGACAATCCGCGAGT	0.673857	-1.52497	1
AAGCATCAGGTCCGAA	2.31325	1.85246	9
AAGCATCCAGTCTTCC	-3.52016	0.935404	3
AAGCGTTCACTGATTG	-1.63297	-2.31391	2
AAGCGTTTCGCTATTT	1.47244	2.92726	9
AAGGTAAAGGAAGTAG	-0.0479888	-0.777371	2
AAGGTAAAGGCCACCT	-0.664033	-0.127287	5
AAGGTAAGTCCTTAAG	3.79713	0.759771	12
AAGTACCAGCGCCTTG	-2.04099	-1.87549	2
AAGTACCAGCTCCATA	3.17833	-1.41303	11
AAGTACCCAAAGAACT	3.12799	-1.47441	11
AAGTGAACATCAGCAT	1.3408	-1.092	1
AAGTGAATCGGAAGGT	-1.83018	1.00811	4
AAGTTCGAGGATACAT	2.50397	-0.599197	7
AAGTTCGGTCAACACT	-2.92605	1.37498	3
AATCGACGTGAGACGT	-3.15558	0.384526	8
AATGAAGCAGTATGAA	0.669815	0.710323	6
AATGACCGTGTCATCA	-3.06307	2.38691	3
AATGGAACACTCATAG	0.161998	-0.584303	1
AATGGAATCTGATGGT	-1.52468	-2.45077	10
AATTCCTTCCATTGGA	-1.5762	-0.878013	2
ACAAAGAAGCCTCAAT	-2.49374	0.317121	4
ACAAAGAGTTCCATTT	0.504246	0.612888	6
ACAACCATCTATCCAT	3.01844	-1.24615	11
ACAACCATCTGCCCTA	-0.29313	-0.0654979	5
ACAAGCTGTAGGTCAG	0.130738	-2.71103	10
ACACCAAAGAGTCAGC	-0.981436	0.0482822	5
ACACGCGGTGTTGCCG	-1.81711	-0.134566	4
ACACGCGTCACCTCGT	1.24239	-2.44761	1
ACACGCGTCGCCGTGA	-1.33952	1.63769	4
ACACTGATCACTGATG	-3.25969	0.11448	8
ACACTGATCTTTCCGG	0.551935	-1.35457	1
ACAGAAAAGTATTAGG	-1.7874	0.345306	4
ACAGAAACACCAGCGT	-2.1534	-0.139782	4
ACAGCCGTCGCTGTTC	3.00294	-2.90705	11
ACATCCCCACAAATGA	2.04906	0.762457	7
ACATCCCGTAAGATTG	-3.6718	0.773586	3
ACATCGATCTAAGAAG	2.27225	-0.653227	1
ACATCGATCTGAGAGG	3.66089	1.83844	12
ACATCGATCTTGGGCG	-3.34725	-0.245955	8
ACATGCAGTTGCTTGA	-1.29155	0.764532	4
ACATTTCGTGCCGAAA	0.655539	1.33954	5
ACATTTCGTTTCTTAC	-0.495847	1.4615	5
ACCACAAAGGCCTTGC	-2.77412	0.446888	4
ACCACAAGTCTGTGGC	1.65534	1.8026	9
ACCATTTCATTGGGAG	-0.991767	-0.0425722	5
ACCCAAAGTTGGGAAC	1.26247	-0.595159	1
ACCCTTGGTATCGTAC	-1.17056	-1.28528	2
ACCCTTGTCATTTCGT	1.67702	-1.17345	1
ACCTACCCAACGGTAG	2.3088	-1.17885	1
ACCTGAACATGAGAAT	1.69185	-0.535914	1
ACCTGTCTCAAGTCTG	-1.99276	-1.89624	2
ACCTGTCTCTCAACGA	-2.18863	0.161788	4
ACGATCAGTCGTTCAA	1.53272	-0.733706	1
ACGATCATCCACGGAC	-0.463931	-0.853404	2
ACGATCATCCGTTGGG	-0.103906	-1.31634	2
ACGCACGAGAGAGTGA	1.5349	-3.29973	10
ACGGTCGTCACTACGA	-0.872532	-2.07668	2
ACGGTTAAGTGCTCAT	-0.0930526	1.02465	5
ACGTAACTCATATGGC	3.63787	1.07518	12
ACGTAACTCTTCGATT	0.32614	1.1972	5
ACGTACAAGCTGTTCA	-0.359844	-2.54248	10
ACGTACACAAAGCTCT	-3.30312	1.13681	3
ACGTACACAGACGATG	1.54334	0.0527019	6
ACGTAGTCACGCCACA	2.04924	1.70544	9
ACGTAGTCATTAGGAA	1.94854	0.7079	7
ACGTTCCGTGGGTCAA	-1.10607	1.68291	5
ACTATCTGTGTGTACT	0.278855	-0.850144	1
ACTATGGAGAAATCCA	-1.2674	-0.144221	2
ACTCCCAAGGTTGGTG	1.74843	-0.367894	1
ACTCCCATCGTCCTCA	3.93787	0.95284	12
ACTGATGAGCAGCGAT	1.43624	2.33043	9
ACTGATGCACCAGCCA	0.807768	3.0104	13
ACTGTGACAACTCGAT	0.570256	-1.04325	1
ACTTATCTCTAAGGAA	-1.76495	-1.36581	2
ACTTCGCAGAACCGCA	0.91969	-1.48235	1
ACTTCGCGTACTCCGG	0.718787	2.95184	13
ACTTTCAAGTATGACA	2.47149	0.465787	7
ACTTTCAGTACGCGTC	0.781048	2.00717	13
AGAAATGTCATTCGTT	1.33585	1.42438	6
AGAAGCGGTCTAGATC	0.190668	0.984258	5
AGAAGCGTCTGCGTCT	0.511947	-1.03812	1
AGACAAAGTAGCTTGT	-2.94783	-0.522976	8
AGACCATCATTACTCT	3.50784	0.713077	12
AGACTCATCAACGCTA	0.171196	-2.61686	10
AGACTCATCAGAGCGA	-3.5278	0.351107	8
AGAGAATAGAGGGTCT	-1.36875	-2.69796	10
AGAGAATCACCCAACG	0.396739	-3.15753	10
AGAGAGCAGTTGTCGT	2.52679	1.62509	9
AGAGCAGGTCATAAAG	-1.65318	2.26775	3
AGAGCAGGTTGAGTCT	0.803371	-0.754328	1
AGAGCAGTCGCGCTGA	3.50016	1.83408	12
AGAGCCCGTCACTCGG	-1.18517	-2.8341	10
AGATAGAGTGACACGA	-2.19052	0.194787	4
AGATCGTCAGGACTTT	-4.48635	-0.778351	8
AGATGAACAGGCACAA	-0.0942434	-2.21923	10
AGATGCTGTACGGTTT	1.47563	-0.466066	1
AGATGCTGTGTGGTCC	1.82271	0.599998	7
AGCATCAGTCGGTGTC	-2.0588	0.843419	4
AGCATCAGTGGTCCGT	-0.0880322	0.733955	5
AGCCAATAGTCCCTAA	-0.528477	0.137279	5
AGCCACGCAGGTTCGC	-0.691171	-0.920318	2
AGCCACGGTTCCGCGA	-3.16932	0.973553	3
AGCCACGTCCGAGAAG	0.934447	-0.642638	1
AGCCAGCGTAATGCGG	0.384121	-0.59949	1
AGCCAGCGTAGTTAGA	-1.47296	0.604227	4
AGCGTATTCAGTGGGA	2.01673	1.48273	9
AGCGTCGCATTGACCA	1.9201	0.753946	7
AGCTACACAGTCGGAA	1.40165	-1.21478	1
AGCTACAGTCGTTTCC	1.72967	1.16063	6
AGGAAATTCACCATGA	-2.3698	-0.702751	2
AGGAATACAAACTCGT	2.81648	-3.03021	11
AGGAATATCATTACGG	0.688444	-1.44367	1
AGGACGAAGACCTTTG	-0.205213	0.393804	5
AGGACGAAGATTAGTG	0.0540867	-2.64959	10
AGGACGATCACTGATG	0.682332	-0.905695	1
AGGACGATCCAGTACA	2.41389	-1.97794	11
AGGACTTTCCTACCAC	0.86756	1.41422	6
AGGATAAAGAACAAGG	2.8448	0.0243072	7
AGGCCACAGGGCCAAT	-2.13437	-2.03851	2
AGGCTGCAGGGCTTCC	1.31751	1.39752	6
AGGCTGCGTGTGTGTT	2.94282	-3.11314	11
AGGGAGTGTGTCGCTG	2.61937	0.393985	7
AGGGCTCCAATACGCT	-2.17836	1.84257	3
AGGGTCCCAGGACATG	0.186334	1.17373	5
AGGGTCCCAGTAGTTC	1.61249	-1.53228	1
AGGGTTTCAGCGTGCT	-3.53682	-0.823229	8
AGGTAGGAGGAAGTAG	2.10235	1.8407	9
AGGTAGGCAAAGCGTG	-2.621	1.61294	3
AGGTCATTCAAGTCGT	-1.11536	1.12449	4
AGGTGTTCATTAAGCC	-2.54203	-0.809169	2
AGGTGTTGTCGATTAC	-4.47655	-0.808407	8
AGGTGTTTCAATGCAC	2.7406	0.848392	7
AGGTGTTTCGTTACCC	-1.2598	-2.8376	10
AGGTTACAGGTGCGAT	2.79958	-2.72035	11
AGGTTACGTCTGATAC	-2.32688	-0.313408	4
AGTAACCCAAGCTCTA	-1.91208	1.73935	3
AGTAACCTCGTTGTAG	1.80883	0.00589021	1
AGTACCAGTGGGTCAA	-2.73626	-0.37178	8
AGTACCATCAGCTTGA	-0.224376	-1.79096	2
AGTAGCTAGGAGTACC	2.22786	2.66801	9
AGTAGCTCACTGCTTC	1.15076	0.8972	6
AGTAGCTCAGGCACTC	-0.293257	1.21518	5
AGTAGCTGTTAGAAAC	-3.6704	0.0391403	8
AGTAGTCGTATGACAA	-1.92088	-2.08513	2
AGTCAACAGTCATGCT	-3.3939	0.395605	8
AGTCAACGTACACGCC	3.55308	-0.481206	7
AGTCTCCCAACCGTGC	-0.513119	-2.69339	10
AGTCTCCGTGAGTCAG	0.383962	-1.47719	1
AGTGCCGCATCTGGGC	2.02755	-1.29847	1
AGTTAGCAGTCAGGGT	0.0245119	-2.55107	10
AGTTAGCGTACCATAC	0.659406	2.6086	13
AGTTAGCGTTCATCGA	0.853092	-1.68124	1
AGTTCCCCAAACAGGC	1.8864	-0.940262	1
AGTTCCCGTTACACTG	1.21658	0.581089	6
AGTTCGAGTATGCGTT	2.98932	2.20685	12
ATACCGACACACGGTC	2.71173	-0.880425	7
ATACTTCGTACGACTT	-2.32912	0.648186	4
ATACTTCGTTCGGTAT	0.263702	-3.29186	10
ATACTTCTCAGCTGAT	0.446821	-2.09539	10
ATACTTCTCGCCGTGA	-0.499524	-2.65975	10
ATAGACCTCCGCTTAC	1.50415	-1.15928	1
ATAGGCTGTGTTACAC	-0.532533	1.08332	5
ATATCCTGTATGAGCG	1.49612	-2.00239	1
ATCACAGAGACGTCCC	-4.31106	-0.560949	8
ATCACAGCATGACGTT	-3.36241	1.14542	3
ATCACGATCCGCAACG	-0.0661276	-1.34416	2
ATCACTTGTGGCTGCT	-2.7138	0.782233	3
ATCCACCCAGCAGTGA	1.3131	-1.2388	1
ATCCACCCATGTCTAG	-0.821979	-1.9946	2
ATCCACCGTTTGTTGG	-3.78926	-0.421382	8
ATCCATTAGACGCAGT	3.57659	-0.252788	7
ATCCCTGCAATTTCTC	2.32974	-0.240702	7
ATCCGTCCAACTCCCT	2.38564	2.25031	9
ATCCTATGTCTGTGCG	2.34818	0.235797	7
ATCGATGCAACGGCTC	3.85145	1.00605	12
ATCGATGGTCAATCTG	2.67839	-0.984015	7
ATCGGATAGGAAAGGT	1.65936	-1.95108	1
ATCGGCGAGTCCTACA	1.27326	0.52706	6
ATCGTAGCATCGGAGA	-0.317965	0.884962	5
ATCGTCCAGCCTGAAG	-3.25038	0.927631	3
ATCGTCCGTATGAGGC	-3.80803	0.611617	3
ATCGTCCTCGGAGCAA	-3.20842	-0.592005	8
ATCGTGAAGCAGATAT	-0.130405	2.01423	5
ATCTCTACAAGAAACT	-2.70309	0.0671716	4
ATCTCTAGTCGTGGTC	1.54041	-0.883925	1
ATCTTCAAGAAGAGCA	-0.668517	0.729349	5
ATCTTCACATACTGAC	-3.61509	0.179066	8
ATCTTCAGTCTCTCCA	-2.10816	1.51551	3
ATCTTCATCTCATAGG	1.03594	-1.5082	1
ATGAAAGTCCTTATGT	3.52057	1.1357	12
ATGACCAAGGCTAACG	-3.25036	1.34087	3
ATGACCACAATATCCG	0.628239	0.906724	6
ATGAGTCTCCAGTTCC	0.751743	2.95554	13
ATGATCGGTCGAACAG	-0.140946	0.370016	5
ATGCGATGTGCTCTTC	0.321581	-1.94002	10
ATGCGATGTTGTAGCT	0.566895	-0.378031	1
ATGGATCGTAGATTGA	2.60475	-2.88744	11
ATGGATCTCGACCTAA	1.02056	0.394885	6
ATGGGAGAGACGTCCC	0.699926	0.492702	6
ATGGGAGCACTCCGGA	-3.42879	-0.691701	8
ATGGGAGTCCACTGAA	-3.73733	0.0442246	8
ATGGTTGTCACGGAGA	-2.14651	0.164195	4
ATGTCCCCAGGAATCG	1.12249	0.068009	6
ATGTCCCCATAGGTTC	1.58834	-1.45247	1
ATGTCCCGTCCTACGG	-2.39475	1.52473	3
ATTACTCCAGCTTTGA	2.10439	-0.985194	1
ATTACTCGTTGCAACT	1.00959	-2.36708	1
ATTCACTAGAAGGCTC	2.05904	-0.570389	1
ATTCACTTCTCCGCAT	0.1189	-1.29845	2
ATTCAGGCAAGTATCC	-1.89057	1.42559	4
ATTCAGGCATAGCTGT	-2.90307	1.97279	3
ATTCAGGTCTTCGTGC	2.63109	-2.14698	11
ATTCCCGAGTCACTCA	1.15688	2.35098	13
ATTCCTACATGAGATA	-2.41758	1.52241	3
ATTCGTTCAGTCTTCC	0.892418	-0.762802	1
ATTCGTTGTAACACCT	2.47739	0.300983	7
ATTCGTTGTGTAGCAG	1.57768	1.06351	6
ATTCGTTGTGTTCAGT	2.01437	-0.731725	1
ATTCGTTGTTCTTGTT	-3.89131	0.0608054	8
ATTCTACTCTCGTGAA	0.326797	-0.274118	1
ATTCTTGAGTTCCAGT	1.36074	0.655187	6
ATTCTTGGTACAATAG	1.04439	-2.00125	1
ATTTCACAGTGCAAAT	-1.66951	1.11475	4
ATTTCACGTGGATACG	-3.15141	1.68427	3
ATTTCTGCAAGGTCTT	-2.92628	2.17521	3
ATTTCTGGTATCCTCC	1.32019	1.71725	6
ATTTCTGTCGATGCAT	-3.98811	0.903472	3
ATTTCTGTCGGCCAAC	1.0668	-3.3333	10
CAAAGAACACATATCG	1.27259	0.697549	6
CAAAGAACAGCTGTTA	-0.583266	-1.09826	2
CAAAGAAGTTCTCCCA	-3.30682	-0.173579	8
CAACAACTCGATACTG	2.1696	-1.14664	1
CAACAGTCATCCGTTC	1.01506	0.795871	6
CAACAGTTCGAGCACC	3.75066	0.871824	12
CAACCAAGTTAGAAAC	0.463643	1.44026	5
CAACCTCGTATCGGTT	1.19171	-0.517831	1
CAACGATAGACGGAAA	-3.07872	-0.235608	8
CAACGATAGCCTAGGA	-3.84697	0.389468	8
CAACGATCAAAGCACG	2.2533	1.50764	9
CAACGATTCAAGCCCG	-3.30121	0.434652	8
CAAGACTAGTGGAAAG	1.74065	-0.609163	1
CAAGACTTCAATCGGT	-3.18887	1.26946	3
CAAGAGGTCTTCACGC	-3.25673	-0.248937	8
CAAGCTAGTGGCTGCT	-3.08749	-0.648837	8
CAAGGGAAGAGTCGAC	1.96049	-1.13297	1
CAATCGAAGAGGATCC	3.72401	1.86002	12
CAATCGATCCGTACGG	2.63704	-0.701317	7
CAATGACTCAAGCCCG	-1.29707	-1.40185	2
CAATTTCAGATTGCGG	-0.0332548	0.174599	5
CACACAACAAGAAACT	-0.144043	-1.43792	2
CACACAACACGAGGAT	-0.921778	1.85482	5
CACAGATCACTCCGAG	-3.44309	-0.645376	8
CACAGATCATCATGAC	-1.54474	1.45348	4
CACAGATGTTCCGTTC	-1.96664	0.121764	4
CACAGGCCAACGATCT	-1.19654	0.137456	4
CACATGAGTTTCGACA	2.40283	0.158213	7
CACCAAAAGGACATCG	-2.20358	1.10062	4
CACCGTTCACCCTAGG	-0.0405364	0.393925	5
CACGAATCACATAGCT	1.56731	0.990877	6
CACGAATTCAAGTCGT	2.07447	0.0882414	7
CACGGGTAGCATTTGC	-2.76191	1.13696	3
CACGGGTTCCCGATCT	1.78839	1.06408	6
CACGTTCCAGCTTCCT	-3.91969	1.1754	3
CACGTTCTCTATCACT	3.09275	-0.721997	7
CACTAAGGTGATAGTA	3.37359	-0.666455	7
CACTGAAGTCTTTCTA	0.599089	2.75414	13
CACTGAATCCTGATAG	-1.91108	-0.980598	2
CACTGGGAGGCGACAT	-1.89104	0.14415	4
CACTGGGAGTTACTCG	-2.67409	2.54749	3
CACTGGGGTCGCACAC	-1.71038	-0.234489	4
CACTGTCCACATATGC	1.58697	2.99876	9
CACTTCGTCACCTACC	-3.29745	2.26144	3
CAGAGCCGTGCCCGTA	0.729066	1.87747	13
CAGATACTCGTTCCCA	-0.671723	0.382765	5
CAGATTGAGAACGTGC	3.15544	-1.55899	11
CAGATTGAGCTGAGCA	2.33182	-0.6878	1
CAGATTGGTGACTAAA	0.424041	2.36307	13
CAGCAATGTATCGTTG	-3.61118	-0.191671	8
CAGCAGCTCAGAGTTC	2.21474	0.526681	7
CAGCCAGGTGGGTTGA	-3.58692	-0.132327	8
CAGCGTGTCCATCACC	-1.44242	-1.19726	2
CAGGCCAGTTCAATCG	-2.16978	-0.517952	4
CAGGCCATCACTCACC	0.769464	-0.903001	1
CAGGCCATCCACTAGA	-2.01838	1.09314	4
CAGGGCTAGATTGGGC	-0.10883	-2.47326	10
CAGGGCTTCGACGAGA	-1.02593	-2.75428	10
CAGGTATGTCAGTCTA	-1.99901	1.20473	4
CAGGTATGTGTAAATG	1.68437	2.74729	9
CAGTTAGTCGGCCCAA	1.28476	1.04913	6
CAGTTCCCAATCGTCA	-0.0160583	-0.27651	5
CATAAGCGTAGCGCTC	-0.0752557	-1.06387	2
CATAAGCTCCGTGTGG	-3.37695	1.66905	3
CATACTTTCAACGAGG	0.393903	0.0548321	5
CATCAAGAGCGCCGTT	-4.53462	-0.883327	8
CATCAAGGTATGGTTC	2.44567	2.32813	9
CATCAAGGTTGTCCCT	1.28053	1.9128	6
CATCCGTGTATCGCTA	0.712202	-0.559059	1
CATCGGGTCGCTACAA	2.78154	-2.97501	11
CATCGTCTCCGTTGAA	-0.201309	-0.99517	2
CATGAGTCACCATTCC	-0.156564	-0.263472	5
CATGCCTCAATTGCTG	0.00012337	0.0969034	5
CATGCCTCAGGCTATT	-0.624899	-0.32117	5
CATGCCTGTTCCGCAG	-2.0626	-0.939148	2
CATTCTAGTAGCTTGT	1.01423	0.848549	6
CATTCTATCAGTAGGG	-1.80255	0.981872	4
CATTGAGAGGGACCAT	-2.88441	1.3067	3
CATTTCATCTCTCTTC	-2.88535	0.579438	3
CCAAGCGAGCTAATCC	2.29325	-2.07088	11
CCAAGCGAGGTTCATC	-1.29445	1.60611	4
CCAATGAAGGTCACTT	0.690839	2.27088	13
CCAATTTCAAAGGCTG	1.7656	-3.15729	10
CCAATTTCATTCGATG	1.73043	-0.323779	1
CCACACTCAGGACTTT	-2.07108	-1.52834	2
CCACCATAGGTCATCT	2.55403	2.42014	9
CCACGAGTCTTCCTAA	-2.96506	1.27147	3
CCACGTTTCATCAGTG	0.884454	2.77646	13
CCACGTTTCGTGAGAG	1.42002	0.272632	6
CCACGTTTCTGCTGAA	0.943937	-0.422812	1
CCACTTGCAGCTATTG	3.29446	1.55022	12
CCACTTGTCGCAGAGA	-3.7809	1.11957	3
CCATAAGGTGAGGAAA	-2.89503	-0.219063	8
CCATCACCATTAAAGG	0.263055	1.19804	5
CCATCACTCTAACACG	-2.32625	0.362021	4
CCCGGAATCAAACCCA	0.225044	-2.31337	10
CCCTAACCAGGTTCGC	0.814795	-1.55588	1
CCCTAACGTAACTGCT	-3.86402	0.340049	8
CCCTTAGGTTTCCAAG	-0.320489	-1.30181	2
CCGAACGAGCTAAGTA	1.82969	-0.108947	1
CCGAACGAGGAACGCT	-3.10942	-1.6644	2
CCGATCTGTGGAGGTT	-2.36607	1.16022	4
CCGATGGGTTCTCGCT	-1.95454	0.483978	4
CCGATGGTCACCTCTG	1.29284	1.58065	6
CCGATGGTCTGTCGCT	-0.514819	-1.24833	2
CCGCAAGCATTCAGGT	2.9024	-1.81202	11
CCGCAAGGTACCAGAG	2.74392	1.04142	7
CCGGACAGTGATACCT	-2.25847	0.00441296	4
CCGGGTACACTCCGAG	-3.09516	0.592755	3
CCGGTAGGTAGTACGG	0.446461	-0.767477	1
CCGTAGGGTTCCCACT	1.27347	-2.12063	1
CCGTAGGTCATACAGC	2.10925	2.2391	9
CCGTGAGAGAGGTCAC	1.32328	-1.01067	1
CCGTGAGTCGCCTTTG	1.99075	1.18486	9
CCGTTCACAGAAGCTG	2.40174	1.28128	9
CCTAAGAAGACTCTAC	-0.729659	-1.65019	2
CCTATCGAGACAGCGT	-2.94459	2.46626	3
CCTCAACTCTTAGCCC	1.96735	0.792476	7
CCTCAGTAGCAAGGAA	-0.442592	0.55462	5
CCTCAGTCATGATGCT	3.537	-0.470827	7
CCTCAGTTCCGAGCTG	-4.57403	-0.797341	8
CCTCATGCACTATGTG	-0.533323	-1.70439	2
CCTCATGGTTTCGCTC	0.263625	-0.78998	1
CCTCATGTCTCTCAAT	-2.50018	-0.334322	4
CCTCCAAAGGCCCGTT	-3.02684	0.750933	3
CCTCCAACAACCCTCT	-0.1243	0.047864	5
CCTCCAACACAATGAA	-1.17526	-2.89311	10
CCTCCTCAGTCCCGAC	-2.97441	-1.86976	2
CCTCCTCCATTCAGGT	2.98176	-0.10396	7
CCTCCTCTCAAGCGTT	1.15858	0.559607	6
CCTCTAGCAGACCTAT	-2.67542	1.11104	3
CCTCTCCTCGTTCCTG	-2.84088	-0.450367	8
CCTGCATAGTGGTGAC	-2.79654	0.199961	4
CCTGCATCAACGGGTA	2.12985	-2.23121	11
CCTGCATGTTCTTAGG	1.57389	-0.761157	1
CCTGTTGGTGTGCCTG	-3.09382	2.20083	3
CCTGTTGTCAAGAGTA	1.50012	2.58343	9
CCTTCAGAGGAACGTC	-0.061986	1.79372	5
CCTTCAGCACAGAGCA	0.0479301	-1.61548	2
CGAAGGATCGACGCGT	2.55715	0.571755	7
CGAATTGGTCTGTTAG	2.95502	-1.41597	11
CGAGAAGTCAAGTTGC	-1.22037	-0.811448	2
CGAGAAGTCCAATGCA	-3.80567	0.774396	3
CGAGGAAAGTCGCGAA	2.2768	1.81205	9
CGAGGAACACTGATTG	0.746765	2.68427	13
CGAGGCTCAGATCACT	0.992847	2.30609	13
CGAGGCTCAGCATGCC	-2.46142	1.54503	3
CGAGTGCGTTCCGCGA	0.700083	-0.206281	1
CGAGTTAGTCGAGTTT	-3.04733	-1.55951	2
CGATCGGCAATTGGTC	-0.631957	0.685558	5
CGATCGGCAGCGTGAA	2.51778	-0.233257	7
CGATGCGAGCAGAAAG	2.58456	-0.694357	7
CGATGCGTCGAACCAT	-0.224567	-2.60955	10
CGATGGCCACTCGATA	-1.22175	-1.32519	2
CGATGGCGTAGCGTCC	-1.4118	0.599263	4
CGCAGGTGTGCTTCAA	2.35395	0.977151	9
CGCATAAAGTGATGGC	-3.07134	1.11564	3
CGGAACCGTATCACGT	-2.28332	0.713409	4
CGGAACCGTTTGCAGT	3.77444	1.50594	12
CGGACACAGGACAGCT	-2.82733	2.21028	3
CGGGACTGTTTCACTT	2.80429	-0.420135	7
CGGGTGTTCCGTGACG	-2.31459	-1.66513	2
CGTAAGTGTGATAGTA	0.827981	-1.75185	1
CGTAGTATCAGCCCAG	3.56749	1.79703	12
CGTCAAACAGAATGTA	-0.559718	-1.14405	2
CGTCCATGTTTGGAAA	0.129765	-3.15414	10
CGTGAATAGTCGGCCT	-0.104577	-2.47432	10
CGTGCTTAGCTTTGTG	-2.99408	0.479259	3
CGTGCTTCAAGCGCTC	-2.93867	0.523174	3
CGTGCTTGTTTAGACC	0.144065	-3.1243	10
CGTGTCTCACAGTACT	1.15216	-1.97291	1
CGTGTCTCATGGGTTT	-0.469323	-0.192917	5
CGTGTCTGTCAGTTTG	-2.40416	-0.191739	4
CGTTAGATCAGCCTCT	-2.98343	-1.69454	2
CGTTAGATCATTATCC	-2.29731	0.376969	4
CGTTAGATCCAAGAGG	-0.461543	1.54273	5
CGTTCTGTCAGCGCAC	1.47837	0.407815	6
CGTTCTGTCCCGAACG	0.130043	-2.37926	10
CTAACCCAGCCGCTTG	3.71897	0.790782	12
CTAACCCCACTTCAAG	-1.35826	-2.72648	10
CTAAGTGCACAATGCT	-0.0681821	-1.43088	2
CTAAGTGGTCCACTCT	2.68947	-1.76876	11
CTACAGACAACAAAGT	-1.19442	-1.07939	2
CTACCTGTCTCGAACA	-2.4391	0.456667	4
CTACGGGTCGTTCAGA	2.2687	0.00250538	7
CTAGACAGTCGTGGTC	0.294699	-0.619393	1
CTAGACAGTCTAACTG	-1.99938	0.76009	4
CTAGGTATCTAACGCA	0.947133	1.07698	6
CTATCCGAGCTGTTAC	2.39585	-0.143002	7
CTCAACCGTGGATGAC	0.622896	0.311078	6
CTCAACCGTGTGTCGC	2.395	-2.56106	11
CTCAAGAAGATTACCC	2.34082	-0.380515	7
CTCAAGAGTCAAAGAT	1.47828	-1.4462	1
CTCAATTTCGGAAGGT	-2.37001	-0.14045	4
CTCACTGCACCTTCCA	1.80491	-0.183019	1
CTCAGAACAATTGTGC	-1.01171	-2.56761	10
CTCAGGGGTCATCGCG	-2.82367	-0.124508	8
CTCAGGGTCTCACCCA	-2.23874	-1.42785	2
CTCAGTCAGGGACAGG	3.23693	0.705103	12
CTCATCGAGAGGCGTT	2.75829	-0.193781	7
CTCATCGTCGTACCTC	2.07017	0.405625	7
CTCATTAAGGAAGTGA	-3.06399	-0.0459228	8
CTCATTATCGTACACA	0.921831	-3.1819	10
CTCCAACCAATCTCTT	1.49673	-2.92923	10
CTCCAACGTAGTGTGG	1.5737	0.00304933	1
CTCCATGAGACAGCTG	1.18202	2.92626	9
CTCCATGGTGTTGACT	-0.509444	0.610698	5
CTCCATGTCATCGTAG	3.10731	-2.0994	11
CTCCATGTCGTCGATA	-3.60624	0.294989	8
CTCCCAATCAATCAGC	-0.821454	-0.746194	2
CTCCCTCAGCGCGTTC	-3.11706	-1.73747	2
CTCCCTCCACCGGAAA	-2.79723	-0.552611	8
CTCCCTCGTTTACGAC	1.05278	0.8458	6
CTCCCTCTCATCGCTC	-0.816767	-1.0928	2
CTCCGATTCCTTTAGT	1.8403	-1.29182	1
CTCCGATTCTTTCTAG	-0.730737	-2.03385	2
CTCCTCCTCACCTCTG	2.88885	-0.418351	7
CTCCTTTAGATGCTGG	-4.42173	-0.274847	8
CTCCTTTTCTACACTT	0.846798	0.791055	6
CTCGAGGAGCCTATTG	0.687219	0.319666	6
CTCGAGGAGGAAAGGT	2.20467	1.80558	9
CTCTCAGGTTAAGCAA	2.73311	0.933829	7
CTCTCGATCCATAGGT	2.33628	2.27649	9
CTCTGGTAGTAGGATT	-0.295095	1.77271	5
CTGAATGAGCTCTATG	-3.59638	1.58884	3
CTGAATGAGGCGAACT	-0.414473	-3.00334	10
CTGAGGCGTTCAGCGC	1.73675	2.79857	9
CTGATCCGTCGCGTCA	0.44042	-0.0374166	1
CTGATCCTCCCTCTAG	0.056184	-1.10669	2
CTGATCCTCTCTCCGA	-0.0322982	1.64629	5
CTGCAGGAGCCATTGT	-0.60195	-2.74916	10
CTGCATCGTAAGCTCT	0.86215	-1.12348	1
CTGCCATTCAGTGTTG	-0.233359	0.218576	5
CTGCCATTCGGAACTT	-2.77261	0.11894	4
CTGCCTACAAGACTGG	-1.60811	0.36625	4
CTGCCTATCTTGATTC	0.654397	2.33672	13
CTGCGAGAGATTAGAC	-3.09032	-0.353526	8
CTGCGAGAGTGCACTT	-3.56149	1.34576	3
CTGCGAGCAGATTCGT	1.70557	2.89962	9
CTGCGAGGTAGGTTTC	1.53509	-3.22256	10
CTGCTCACAGCGTTTA	-3.60267	0.0565432	8
CTGGACGCAACGATTC	-0.338574	-0.909895	2
CTGGACGCACACGGTC	-3.31532	1.47556	3
CTGGACGGTTCCCAAA	2.57879	-2.10866	11
CTGGACGTCTCATTTG	-2.90925	-1.40677	2
CTGGCAGGTTGCAAGG	-2.29565	2.55379	3
CTGGCAGTCGTCTCAC	0.945603	-2.0026	1
CTGTCGTAGCTGGCCT	2.06839	1.17797	9
CTGTGAAAGGAACGCT	-2.24475	1.16432	4
CTGTGAATCATCGCTC	-0.414757	1.12654	5
CTGTGGGGTCGTGATT	3.20276	1.61558	12
CTTCAATGTTGGACTT	3.44924	0.614181	12
CTTCGGTCACGTTCGG	2.54039	2.00143	9
CTTCGGTTCCAAGAGG	0.927965	2.13552	13
CTTCTCTTCCTACAAG	-0.0352289	-2.2574	10
CTTGAGAAGAATTGCA	-1.39704	-1.52061	2
CTTGATTAGGTAGGCT	1.0612	0.348088	6
GAAACCTAGGAGGTTC	0.659047	1.74794	5
GAACACTGTTGGACTT	1.9598	1.41561	9
GAACGTTGTCAGGAGT	-3.01078	-1.81708	2
GAACTGTCATCGAACT	0.453447	1.05153	5
GAACTGTTCTCAAAGC	3.35814	-0.136592	7
GAAGAATAGGTACAAT	-1.87245	0.826509	4
GAAGCCCCAGGAACCA	-3.55039	0.132994	8
GAAGCGATCAGTAGGG	2.65763	-2.04847	11
GAAGGACGTCTGCCTT	-2.95998	1.3962	3
GAAGGGTTCGCAGATT	2.2614	-1.629	11
GAAGTAAGTCTAGATC	0.704365	1.59623	5
GAATCACCAGTGGTGA	0.868689	-0.605814	1
GACACGCCAGTCCGTG	2.99391	-2.83325	11
GACACGCGTTCCAAAC	1.91968	2.38256	9
GACAGCCGTATCGTGT	1.09446	0.990597	6
GACCCTTCAGCGTATT	-3.17937	-0.608198	8
GACCCTTCATCATCTT	-0.108273	-3.27441	10
GACCTTCCACCTGCGA	-2.94594	-0.0553	8
GACCTTCGTCGAGCTC	2.02665	-2.25352	11
GACTATGCATCATTGG	-2.88366	0.444535	3
GACTATGTCCAAGGGA	1.17912	0.227474	6
GACTCAATCTCCCAAC	-2.91273	0.768566	3
GACTGATTCATCCTAT	2.85987	-0.837726	7
GACTTCCTCCTCTAGC	-0.35767	0.0641866	5
GAGAAATCATTGGATC	0.0810739	-0.98361	2
GAGACCCAGTAGGATT	-3.37066	0.0152193	8
GAGACTTAGTCACTCA	0.576354	0.433902	6
GAGACTTCAGGCTATT	-2.61805	0.722959	4
GAGAGGTTCATAGACC	3.41489	1.86497	12
GAGATGGCATGTAACC	1.46526	-3.2281	10
GAGCCTGAGGCAGCTA	-2.12196	-1.6953	2
GAGCCTGCAGTCTCTC	0.75624	-2.1533	1
GAGCCTGGTCCACGCA	1.29095	-0.00757472	6
GAGCTGCGTCGGATTT	-4.15107	-0.115812	8
GAGGCAAAGTCACGAG	0.91196	0.38238	6
GAGGGATCACTTGGCG	0.876122	-1.26775	1
GAGGGTACAGTTTCAG	2.21088	-2.33428	11
GAGGGTAGTCAACACT	1.19806	-3.11277	10
GAGGGTATCTGTCCCA	0.0222025	0.105804	5
GAGTCATAGGGTTGCA	1.84445	2.94822	9
GAGTGAGGTCGGCTAC	1.73679	-0.264216	1
GAGTGTTCACAAGCTT	1.61137	2.21061	9
GAGTGTTGTACGTAGG	-4.51952	-0.811752	8
GAGTTACAGACGACGT	1.97035	-1.22082	1
GAGTTGTAGCGTTACT	-3.95299	1.39968	3
GAGTTGTAGTGCGTCC	-0.539699	1.62099	5
GAGTTGTCACGGTGCT	2.67135	-2.13792	11
GATAGCTGTCGGAAAC	-3.3894	0.952216	3
GATAGCTGTCTGTTAG	1.03303	-0.948977	1
GATAGCTTCGTGCAGC	1.17666	1.54486	6
GATCACACACCCTGTT	-1.64503	-0.564477	2
GATCAGTAGGAACATT	2.28637	2.59574	9
GATCAGTAGTGCGCTC	1.71147	0.00377686	1
GATCAGTGTTACAGCT	0.51288	1.58179	5
GATCATGAGGCCTAAG	1.24564	-0.431207	1
GATCCCTAGAGGATGA	-1.89514	2.46746	3
GATCCCTGTAATTAGG	0.621923	-0.246445	1
GATCGTACAGCGCGTT	-0.652504	-0.583004	2
GATCGTATCTCTGGTC	2.55486	-1.75804	11
GATGACTTCGTGGCGT	-0.887949	-1.97066	2
GATGACTTCTCTAGGA	2.18159	2.25409	9
GATGAGGCAAATGCGG	3.82843	0.853405	12
GATGATCGTATGGAAT	2.95292	0.611915	7
GATGATCGTGTAACGG	2.11061	2.50845	9
GATGCTAGTACAGGTG	3.51306	1.99016	12
GATGCTATCCTACGAA	2.13329	0.289773	7
GATGGAGAGCCAGACA	1.56263	1.6475	6
GATGGAGCACTTGAAC	1.45568	0.482763	6
GATGGAGTCTGCGGCA	-0.893931	-2.81539	10
GATGGAGTCTTCCAGC	-0.968765	0.633829	5
GATTCTTGTACAGTCT	-0.0268893	-0.380882	5
GATTGGTGTTGAGAGC	1.98818	-0.751211	1
GATTTCTCAAGTGGGT	2.01851	-1.11096	1
GATTTCTTCCTTCAGC	1.50212	2.87247	9
GCAACCGTCATTTCCA	1.50019	-1.40336	1
GCAACCGTCGAACGGA	1.80413	2.93449	9
GCACGGTAGTAGTCTC	1.96687	-0.277646	1
GCACGGTCACCCAACG	0.941429	2.83331	13
GCACGTGTCAGACATC	1.9083	-2.03798	11
GCAGCCAAGAGGTCAC	1.27162	1.29651	6
GCAGCCACATACATCG	0.755583	2.42521	13
GCAGCCAGTTGCGTAT	3.87928	0.726535	12
GCAGCCATCACCGGGT	2.72149	-2.14962	11
GCAGCTGGTAAGTTAG	-2.81397	1.25244	3
GCAGCTGGTGGGTCAA	2.31134	1.54559	9
GCAGCTGTCAAAGCCT	-2.9341	1.04064	3
GCAGCTGTCCTTCTGG	1.12955	-1.35643	1
GCAGTTACACATTCTT	0.815313	0.0717313	6
GCAGTTATCTCTCTTC	-2.25772	-0.899282	2
GCATCGGGTAACGATA	-2.85571	2.27005	3
GCCAACGTCTAACGCA	2.02284	-0.820247	1
GCCAACGTCTGCATAG	-3.48458	-0.476089	8
GCCAGGTGTTAGAAAC	2.46687	-1.75426	11
GCCAGTGAGTCCTACA	0.641808	0.965759	6
GCCGATGAGTAACCTC	-0.536213	0.814959	5
GCCGATGCATCTTTCA	1.52902	2.85	9
GCCGTGACAACGACTT	-2.58974	0.238655	4
GCCGTGACATGCCGGT	2.01451	-0.527405	1
GCCGTGAGTCAGTCCG	-0.0766305	1.66657	5
GCCTGTTCACAGTCAT	-3.25039	-0.537915	8
GCGAGAAAGTTGTAGA	-2.66784	-0.0673794	4
GCGAGAATCCTCAGAA	2.32338	-0.8098	1
GCGGAAAGTGTGTCCG	0.835756	-1.39483	1
GCGGATCAGCAACTTC	-2.48676	1.97776	3
GCTACCTCACGCACCA	-2.31598	-0.225619	4
GCTACCTGTCCTACAA	-2.64483	-0.688277	2
GCTGAATAGCACTCTA	2.59104	-0.723128	7
GCTGAATCACACGGAA	-0.0843399	0.648732	5
GCTGAATTCGTTAGTG	-4.06081	-0.57617	8
GCTGCAGAGGGCAGAG	-1.33298	-1.39102	2
GCTGCAGGTGCTGATT	1.18502	0.00685115	6
GCTGCAGGTTGACGGA	-1.72388	1.27264	4
GCTGGGTAGTACAACA	0.407956	-1.59675	1
GCTTCACCAACACGAG	-3.03462	1.84576	3
GCTTGGGAGAAGGTAG	-3.67808	0.351037	8
GCTTTCGAGTGCAAAT	-2.90845	2.38486	3
GCTTTCGGTTCGGGTC	0.760749	0.725355	6
GCTTTCGTCCGGTAGC	1.25908	-0.701582	1
GCTTTCGTCTGGGTCG	-3.73449	-0.151001	8
GGAACCCAGCCATTTG	-2.8999	0.855934	3
GGAACCCTCTAATTCC	1.6554	1.23887	6
GGAAGTGCAACCCTCT	0.935941	1.45669	6
GGAATCTCAAACTGCT	3.15823	0.068291	7
GGAATCTTCAATCTCT	3.49224	1.7606	12
GGAATGGAGGACTAAT	-2.54661	-0.326769	4
GGAATGGCACGACGCT	2.32973	1.72394	9
GGACGTCGTTCAACGT	-2.09283	-0.977176	2
GGAGAACGTGCCCACA	-1.97507	1.7918	3
GGAGGATGTATGAAAC	-1.28423	-1.75309	2
GGAGGTAAGGCGTTGA	-1.4775	-1.90382	2
GGAGGTATCTGGTGCG	-2.36192	2.44821	3
GGATCTAGTGCCTGCA	0.0774841	1.79012	5
GGATCTATCACCTACC	3.33603	1.81882	12
GGATCTATCATAAGGA	2.13245	0.133064	7
GGATGTTAGCCGGATA	2.3068	0.382511	7
GGCTGTGCAAAGCTAA	1.10936	1.52787	6
GGCTGTGCACGGTGAA	1.99299	2.24405	9
GGCTGTGGTCCACATA	-0.72989	1.81185	5
GGCTTGGCACCGAATT	2.587	1.19679	9
GGCTTGGGTAGATCGG	3.45071	-0.322799	7
GGCTTGGTCTTCTTCC	1.62196	1.44131	6
GGGACAATCCGATCTC	-3.75171	-0.244971	8
GGGACCTGTTCTTGTT	2.45694	-0.998936	1
GGGACTCCACATATCG	-1.20699	-1.27233	2
GGGACTCCACGGGCTT	-3.18288	0.0699479	8
GGGAGATCACGGGTAA	2.42097	0.433134	7
GGGAGATTCACGGACC	1.67562	2.74799	9
GGGAGTAAGCAGGCAT	-3.306	-0.910531	8
GGGAGTATCACCTCGT	-3.56038	1.73346	3
GGGAGTATCTTAGCCC	-2.74064	2.43066	3
GGGATCCAGGGCAATC	1.20135	0.114617	6
GGGATGAAGGGAGGGT	3.57679	0.793537	12
GGGATGAAGTCCCGAC	3.68614	1.64237	12
GGGCCATTCAGACCGC	-2.52087	0.668416	4
GGGCTACAGACCAAAT	1.36285	-3.06609	10
GGGCTACAGGCAGTCA	2.15327	-2.11749	11
GGGCTCATCGCAATTG	2.60375	1.44642	9
GGGTAGAAGTAGGGTC	2.87855	-2.97937	11
GGGTCACCAGGAGGTT	2.35092	1.31822	9
GGGTCACGTCCTTAAG	-2.7096	1.79953	3
GGGTCACTCACAAGGG	-2.17364	0.234346	4
GGGTCTGGTTTGAAAG	2.03302	0.39304	7
GGGTCTGTCCCGTTCA	-1.03073	-1.95857	2
GGGTGAACATAAGCAA	3.47746	-0.57453	7
GGGTTATCAGCCATTA	2.17198	-1.02287	1
GGGTTTACACAGAGCA	2.88701	-0.511344	7
GGGTTTACACTAAACC	-0.415279	-2.57439	10
GGTAATCCAAAGGAGA	2.20676	-0.00614981	7
GGTAATCCACAGCATT	-1.73932	-0.208791	4
GGTAATCCATACCACA	-2.98461	-0.351089	8
GGTAATCTCAAGTTGC	-1.92661	1.41613	4
GGTAGAGAGACCAGCA	-1.72797	2.1045	3
GGTCACGCAATGGCCC	1.02464	0.0571798	6
GGTCACGGTCGTGATT	3.13245	-1.23624	11
GGTCTGGTCAGACATC	1.34066	1.96869	6
GGTCTGGTCTCCCAAC	0.933232	-1.62105	1
GGTGATTAGCTGTACT	2.53528	0.767744	7
GGTGATTCAGCTCGGT	-2.17153	0.860739	4
GGTGGCTGTGCGCTCA	1.96967	-0.207858	1
GGTGTCGCAACGATCT	-2.39	0.51198	4
GGTGTCGGTGTTATCG	0.624774	2.50014	13
GGTGTTAGTGGATTTC	-1.00711	-1.86484	2
GGTTCTCCAGGTTCCG	-0.698046	1.0152	5
GGTTGTATCGAAGGAC	-0.804323	-1.03664	2
GTAACACAGCTCCGAC	-3.60277	1.27828	3
GTAACACGTAGATGTA	3.06824	-0.0756059	7
GTAACACGTGGCGTAA	-0.147462	0.986761	5
GTAAGTCTCGATTGGT	2.70016	-0.107239	7
GTAATCGCAGTTTCGA	3.53674	1.72808	12
GTAATCGGTTGCGAAG	1.61225	-0.774972	1
GTAATGCCACCAGTAT	-2.04872	-0.059554	4
GTACAACAGATAGCTA	0.457033	2.29781	13
GTAGAAACATGGACAG	-2.49274	1.73519	3
GTAGAAATCTGAGATC	-2.05084	0.955096	4
GTAGAGGCAACTTCTT	2.21084	1.13453	9
GTAGATCCATCCCGTT	0.244626	-2.18535	10
GTAGCTATCTCATGGA	-3.48311	-0.285905	8
GTAGGAGTCCGTCACT	0.897756	-0.253065	1
GTAGGTTCAGAAGCGT	0.367427	-2.31356	10
GTAGGTTGTGTTCGTA	1.80754	-0.442361	1
GTAGTACCACCCTATC	-1.86669	0.409699	4
GTAGTACTCTGTGTGA	0.0742957	-1.82115	10
GTATTTCAGAAGAGCA	1.70821	-1.24114	1
GTCAAACCAAGCACCC	1.55356	0.329624	6
GTCACGGAGCGGGTTA	2.91056	0.277759	7
GTCACGGCACCGTACG	1.25501	0.212262	6
GTCACTCTCTTGAACG	0.656933	0.498864	6
GTCATGAAGTTTGGCT	-1.85033	1.27108	4
GTCATGACATTGGATC	1.2982	1.44733	6
GTCATTTCAAGAGAGA	-0.564842	-1.00928	2
GTCATTTTCCTAGAGT	2.37614	-1.10346	1
GTCCCATCATGCCGAC	1.99593	0.431437	7
GTCCTCAAGTCACGAG	1.62713	2.86076	9
GTCGAATAGGAGTATT	1.43939	2.91257	9
GTCGAATCAGAACCGA	-1.17012	1.01209	4
GTCGAATGTCAAGCGA	-1.29211	0.245012	4
GTCGCGAAGCAGCGAT	1.53867	-1.08254	1
GTCGCGAGTTTACCTT	1.00937	-0.210114	1
GTCTACCCAGGAAGTC	2.87638	-0.498084	7
GTCTAGAGTATGTCAC	-3.41533	1.12901	3
GTCTAGATCGAGAGAC	2.06323	-2.14026	11
GTCTGTCAGATACGAT	2.21405	-1.75786	11
GTCTGTCTCGAGCCTG	0.1782	-1.83796	10
GTGAGCCGTGATCGTT	0.119195	0.853993	5
GTGAGCCTCTGGAAGG	-2.60375	1.46626	3
GTGAGGAAGCATTGAA	1.87239	-0.0656926	1
GTGAGGACACAACATC	2.77026	-2.65351	11
GTGAGGACACTTTAGG	1.02153	-0.316378	1
GTGAGTTTCCAATGCA	2.40247	0.599814	7
GTGATGTAGACATCAA	-0.694506	0.787966	5
GTGCGTGAGCTTCTAG	-2.31686	0.95793	4
GTGCTGGCAGGCTACC	1.75201	-0.123274	1
GTGCTGGTCAAACCTG	0.226111	-3.30035	10
GTGCTTCAGACCATAA	1.14693	-3.19247	10
GTGCTTCCACTCATAG	1.36687	0.32198	6
GTGCTTCGTCGCTTGG	-1.25146	1.29314	4
GTGGAAGAGCCAAGTG	-0.141471	0.490144	5
GTGGCGTAGAATAACC	1.67477	-0.75687	1
GTGGCGTCAATCGAAA	-0.18904	0.519138	5
GTGGGAAAGGTCGTAG	2.04848	2.42881	9
GTGGGAACATGAGTAA	-0.326007	-1.4714	2
GTGGTTAAGTAACCGG	1.36256	0.411287	6
GTGTAACTCTTGGTGA	2.96959	-0.444737	7
GTGTCCTAGTCGGCCT	0.971862	0.150244	6
GTGTCCTCAGTTGTTG	3.45651	1.96052	12
GTGTCCTGTGGCCTCA	0.664471	-2.9959	10
GTGTGATCACTACGGC	2.21974	-1.46067	1
GTGTGATTCTTACGTT	1.0004	-0.101182	6
GTGTGGCAGGTACTGG	-2.19038	-1.04218	2
GTGTGGCAGGTAGTCG	-2.06353	-2.03998	2
GTGTGGCTCACCACAA	3.62682	0.909205	12
GTGTTCCGTAGTTCCA	-0.0599691	1.87481	5
GTTACAGAGTGTAGTA	3.11421	-1.58124	11
GTTACAGCAAATCAGA	1.39405	0.81552	6
GTTACGAGTATGAGAT	-1.60643	1.16267	4
GTTAGTGAGAACGTGC	1.98363	-3.17414	10
GTTAGTGCACCTCTAC	-3.1785	0.80625	3
GTTATGGTCGTTCCTG	0.683985	-1.68061	1
GTTCCGTAGTTGCCCG	-2.49762	0.930872	4
GTTCCGTCACCCGTAG	2.88773	-0.413484	7
GTTCTATCAAATGAGT	3.15758	-0.058234	7
GTTCTATCACGTGTGC	-3.10715	-0.024197	8
GTTCTATTCTACACTT	1.7336	0.72935	6
GTTGAACAGGAACATT	1.72588	-0.876226	1
GTTGAACGTACCCGCA	-3.48347	-0.300111	8
GTTGCGGAGCTGCCTG	3.19889	0.72237	12
GTTGCTCAGTTTCGAC	1.57759	-0.413175	1
GTTGCTCTCATTTCCA	-0.910598	1.17452	5
GTTGTAGCAGTTCTAG	1.60513	-3.04331	10
GTTGTGATCTCGGTCT	1.63683	0.188198	6
GTTTGGAGTGTATACC	0.759556	1.92855	13
TAACGACCACATATGC	0.165924	0.907641	5
TAACGACGTGCCTACG	0.824829	0.70428	6
TAACTTCGTTGTGGAG	0.579716	2.50328	13
TAAGCACAGAAGCTGC	2.52512	-1.97169	11
TAAGCACTCACCATAG	0.355111	0.874285	5
TAAGCCATCTGGCCTT	1.91788	1.78055	9
TAAGCGTTCGTTGCCT	2.26524	1.02879	9
TAAGCGTTCTGTCGTC	0.86463	1.07973	6
TAATTCCCACTCCGGA	-0.553905	-0.547611	2
TAATTCCGTATTGACC	-2.95086	1.14222	3
TAATTCCGTCAGTCCG	1.64216	-2.11754	1
TACAACGCAAAGGTTA	0.439499	0.583263	6
TACAACGCATAGATCC	0.280645	-3.31786	10
TACACCCTCGACTCCT	1.73032	-0.0619711	1
TACAGGTTCCTTACCG	1.38117	-0.317749	1
TACATTCGTGGCTTAT	-1.2023	-0.634871	2
TACCTCGCACCCAACG	1.01846	-0.623552	1
TACCTGCAGTCTGCAT	1.42691	1.21522	6
TACCTGCTCCAAGCTA	0.153426	-2.51391	10
TACGCTCTCTCGGTCT	-3.21029	1.44663	3
TACGCTCTCTTAAGGC	2.06214	-0.715985	1
TACGGGCTCAACGAGG	-0.555318	-0.233173	5
TACGGGCTCTACCACC	1.44313	0.227845	6
TACGTCCCAAGTGATA	-1.66549	0.30168	4
TACGTCCCATGTGTCA	1.75186	-0.818816	1
TACTTCATCATGCCGG	1.863	-0.487678	1
TAGACCAGTCTCGGGT	1.662	-3.16543	10
TAGACTGAGATTGTGA	2.29547	-1.48061	1
TAGACTGGTCTTGAAC	-1.5171	0.943465	4
TAGACTGTCGCCGAGT	-2.3878	-0.351036	4
TAGAGTCGTTGTGTAC	-3.03177	0.833147	3
TAGATCGCAAATGGTA	-2.3297	-0.138956	4
TAGATCGCACACGCCA	2.1166	0.373894	7
TAGATCGTCACAACCA	-4.49056	-0.647747	8
TAGCACAAGTACTCGT	-1.86925	2.0619	3
TAGGAGGCAAGACCTT	2.97217	0.822814	7
TAGGAGGGTTCCAGGC	1.73585	2.08209	9
TAGGGTTAGAGAGCGG	1.46942	-0.46415	1
TAGGGTTAGGAACATT	1.42907	-3.22387	10
TAGGTACGTGTCATCA	-2.35261	0.404035	4
TAGGTACTCGAAGCAG	1.24302	0.880707	6
TAGTGCACACTCGATA	-3.83132	0.842386	3
TAGTGCACAGAGGAAA	-2.15289	0.669916	4
TATACCTGTTCTCGTC	1.94671	-1.58367	1
TATACCTTCTGTCCGT	-2.61441	-1.16268	2
TATATCCCATGCGTGC	1.33876	1.12692	6
TATCGCCTCTCCCAAC	-2.90949	-1.38055	2
TATCTTGTCCATCTCG	-3.19082	1.77602	3
TATGTTCAGTATGGAT	1.40155	-1.37381	1
TATTGCTTCTCGAACA	-3.02266	-1.83853	2
TCAAGCATCCACTTTA	0.0524019	-2.03802	10
TCAATCTAGAGGTTTA	3.04331	-1.61022	11
TCAATCTGTTTCCCAC	1.80261	2.68465	9
TCACAAGGTAGTGGCA	0.314109	-2.94903	10
TCACAAGGTGGATACG	-1.95331	0.667869	4
TCACACCCACCAGCCA	-3.63723	1.23294	3
TCACACCGTCTCACGG	0.416725	-0.86615	1
TCACACCGTTAAACCC	-3.08776	0.778211	3
TCACACCTCTGGGAGA	2.34885	-0.074049	7
TCACACCTCTTACCAT	2.14675	-2.09284	11
TCACATTCAGAACTAA	-2.98076	-1.46919	2
TCACATTCATGCCATA	1.79837	-3.32208	10
TCACGCTAGGACATCG	1.05297	1.50444	6
TCACGCTGTCTGCCTT	0.136464	-1.46217	2
TCACGCTTCACTAGCA	2.81165	-3.0267	11
TCACGCTTCGGACTGC	1.57162	-2.1687	1
TCACGGGCAACCGACC	-2.26908	0.884677	4
TCACTATGTTTAGACC	0.653075	-2.1425	1
TCACTCGCAAAGCAAT	-2.86387	-0.729409	8
TCACTCGGTCAACCAT	0.177873	0.0657615	5
TCACTCGTCGGTCATA	-3.74202	0.645614	3
TCAGCAACAAATCAAG	-3.85276	0.88317	3
TCAGCAAGTATGACAA	-2.02156	0.278306	4
TCAGGGCTCATGCGGC	0.00110708	-0.256753	5
TCAGGTACAATCGCAT	1.31677	-2.99454	10
TCAGGTAGTATGGTAA	2.68983	-0.320757	7
TCAGTCCGTAAGATCA	-3.49497	0.527453	8
TCAGTCCGTCTCTCAC	-0.948074	-1.8611	2
TCAGTTTAGGATATAC	-2.32132	-0.405717	4
TCATACTCAGGTACGA	0.521683	-0.708188	1
TCATACTTCAGAGCAG	-0.272024	-1.58118	2
TCATATCCATGCTGCG	-1.54253	0.898697	4
TCATCATAGCACACAG	-2.8552	0.288257	4
TCATCATGTTGCACGC	-2.60685	1.66162	3
TCATCCGTCCAACTGA	2.94469	-2.95014	11
TCATGCCCAAAGCGTG	1.36313	-0.728748	1
TCATGCCGTGTCTTAG	3.71812	0.857914	12
TCATGTTAGAGGCGGA	1.34292	2.96442	9
TCATGTTGTGTGTGTT	1.46119	1.05325	6
TCATTACGTGCATGAG	1.30357	-0.891003	1
TCATTGTGTGAGCAGT	3.36131	0.573564	12
TCCATCGGTTTAGTCG	2.60285	2.02424	9
TCCCACACAGACCAAG	-1.54066	1.2384	4
TCCCAGTAGACCGTTT	-2.26765	-1.67821	2
TCCCAGTTCGACATAC	-2.80487	1.00741	3
TCCCATGTCGGCCCAA	2.42174	-1.63421	11
TCCGATCTCAAACCTG	-1.49421	-1.34926	2
TCCTCCCAGTCTAACC	-2.60643	0.983354	3
TCCTCGATCTCTCGAC	1.29187	-1.17742	1
TCCTCTTAGAGTGAAG	-2.45365	0.134452	4
TCCTCTTAGCCAAGGT	-1.62627	-0.152328	4
TCCTTCTCAACTCGTA	-2.50534	-0.845882	2
TCCTTTCTCGCTGTCT	-3.10318	-0.344893	8
TCGAAGTGTATCAGGG	1.09072	-1.4678	1
TCGACCTCAAAGACTA	3.57494	0.747377	12
TCGACCTCAAGTAGTA	-1.31405	-0.482196	2
TCGACGGTCGAAGTGG	2.32335	-1.0775	1
TCGATTTGTACGCTTA	2.19775	0.788119	7
TCGCAGGAGATTGACA	-0.138592	-1.22523	2
TCGCAGGGTAGGCTCC	2.46882	0.164546	7
TCGCAGGGTTCTAACG	1.27042	-1.38019	1
TCGCTCACAAGATTGA	1.19845	-0.125293	6
TCGCTTGAGAGACAAG	0.398364	0.332404	5
TCGCTTGAGCATTTGC	1.06587	0.615305	6
TCGGGACGTAACGGTG	0.25198	0.955413	5
TCGGGACTCTAGATCG	2.61308	-0.279126	7
TCGGGCATCCGATTAG	2.44628	1.57133	9
TCGGGCATCTGAACGT	-2.93916	-1.69384	2
TCGGGTGCAGTCTGGC	0.301435	1.53339	5
TCGGTCTTCATTGCTT	2.73045	-0.151217	7
TCGGTCTTCGACATAC	2.8854	-3.10145	11
TCGTAGACAATGAAAC	-2.594	2.1839	3
TCGTGCTGTGATCATC	1.98258	2.16105	9
TCTAACTAGGTCCAGA	2.52982	0.0779682	7
TCTACCGCAGTCGTTA	0.35463	-1.27414	1
TCTACCGTCCACGGAC	3.64681	0.617176	12
TCTATACGTTATCCAG	-3.16226	1.58978	3
TCTATCAGTATGCTAC	-2.73529	1.05468	3
TCTATCAGTTGCCGAC	0.404237	0.474094	6
TCTCACGAGGCTCCCA	1.11726	-1.14959	1
TCTCCGAAGTCAATCC	-1.9993	0.719699	4
TCTCCGATCTCTCTTC	1.12528	2.00272	13
TCTCTGGCAAAGCAAT	-4.19446	-0.55439	8
TCTGCCAAGTTACGGG	-0.922235	-2.77894	10
TCTGCCAGTAACGCGA	-1.36022	-0.395578	2
TCTGCCAGTAGATGTA	-3.8041	0.00978036	8
TCTGGCTCATCCTGTC	-4.08076	0.90708	3
TCTGTCGAGACTAGAT	-1.83019	-0.649259	2
TCTGTCGCACCAGCGT	1.04047	-1.22106	1
TCTTAGTAGGCCTGCT	2.07827	0.477128	7
TCTTAGTCAACACGAG	-2.64212	0.448345	4
TCTTAGTGTTGCCAAT	-4.26207	-0.238467	8
TCTTAGTTCAGAATAG	1.31616	0.153322	6
TCTTGCGAGATGAAGG	2.79089	-0.0563118	7
TCTTGCGCACTACTTT	2.37631	2.55398	9
TCTTGCGCAGAGGAAA	-0.421637	-0.605393	2
TCTTGCGGTCCAGCCA	2.58805	-1.84437	11
TCTTTGAGTGGAGAAA	1.63731	2.45052	9
TGAACGTCAAATGAAC	0.971816	-1.04788	1
TGAACGTGTAACTAAG	2.41519	-0.510222	7
TGAATGCGTGGACTAG	-0.124426	-1.09454	2
TGAATGCTCGACGAGA	-2.82643	1.46129	3
TGAATGCTCGCCGTGA	-2.08802	0.894922	4
TGACAGTTCGAGATGG	0.00720047	0.703129	5
TGACCCTTCTCATTGT	-2.86822	1.50277	3
TGACGCGGTGGCTTAT	-0.163994	1.85148	5
TGACTCCAGTCTCCTC	0.186242	-0.793339	1
TGACTCCCACCATAAC	-2.76242	1.99323	3
TGAGACTAGGCTGAAC	2.6466	-0.428519	7
TGAGCATTCCATTGCC	-0.837784	0.571026	5
TGAGCATTCCTTCACG	1.55959	-1.984	1
TGAGCATTCGATACTG	3.80566	0.735798	12
TGAGCATTCTGTCTCG	-2.73982	1.65933	3
TGAGCGCCACTATGTG	-3.25458	0.273267	8
TGAGCGCCAGCATACT	-2.40648	-1.20912	2
TGAGCGCTCGTCTAAG	3.09633	-0.628395	7
TGAGGAGTCCATCGTC	-1.95538	-1.7743	2
TGAGGGATCAAACGTC	2.8434	1.00192	7
TGAGGGATCATAAGGA	2.78613	1.05953	7
TGAGGTTCAAACTAGA	-1.9523	2.35785	3
TGAGGTTCAGGACATG	-2.77072	-1.02408	2
TGAGGTTGTAGCTTTG	-3.54522	0.999192	3
TGAGTCACAGAACGCA	-3.54009	0.521709	8
TGAGTCAGTAACCCTA	3.36072	0.410763	12
TGAGTCAGTCACTCTC	-2.68647	1.47985	3
TGATCAGAGGATTCAA	-3.36418	-1.43344	2
TGATGCACAGGGCTTC	3.32759	1.85674	12
TGATGGTAGACCCGCT	1.26706	-0.713299	1
TGCAGGCAGCGTTCAT	1.6933	-0.132043	1
TGCAGGCCAGGAATAT	-0.265751	-3.20663	10
TGCAGTAAGTAGTCCT	-0.771917	-1.77654	2
TGCAGTATCCACATAG	-3.62027	0.621803	3
TGCATCCCACCCAACG	1.38011	1.42468	6
TGCATGAAGCACCCAC	-1.28359	-2.79468	10
TGCGACGAGCGACAGT	1.66059	-0.447782	1
TGCGATAAGAATCGCG	0.475361	-0.495347	1
TGCGGCAAGTGGTGAC	3.03509	0.17569	7
TGCGGCACAAAGACGC	1.42037	-0.789819	1
TGCTCCACAATCTAGC	-0.40804	-0.0542461	5
TGCTCGTAGACGAGCT	3.47832	-0.518144	7
TGCTCGTTCCCATTTA	1.78919	2.65676	9
TGCTGAACAGCACAAG	2.12423	1.21001	9
TGCTTCGCATAGCTGT	-1.95715	1.64601	3
TGCTTGCGTGAACTAA	1.99818	-1.50418	1
TGGAACTAGCGTCTCG	-3.13224	-0.0641808	8
TGGAGAGCAGTCAGTT	-2.4467	0.687388	4
TGGAGGAAGTAGGAAG	-3.90968	0.103559	8
TGGATCAGTTCTCCCA	-2.19531	0.3779	4
TGGATGTTCACGGGAA	1.53257	0.564532	6
TGGCGTGGTGGATTTC	0.649008	-0.29242	1
TGGGAAGTCGATTGGT	1.09085	-0.706072	1
TGGGAGAAGCAAGTGC	1.64082	2.94138	9
TGGGAGAAGTGGTGGT	-2.23738	-0.608294	2
TGGGATTAGTCACGAG	2.39692	-1.84174	11
TGGGATTGTACGATGG	-3.02946	0.479227	3
TGGGCGTAGTGGAATT	0.858466	2.45839	13
TGGGCTGAGAGGGTCT	2.87109	0.549256	7
TGGGCTGAGCGTTAGG	-1.99346	-1.22132	2
TGGGCTGCATCCGATA	-0.247946	-2.2998	10
TGGGCTGGTCGCGGTT	0.909907	0.329148	6
TGGGTTAGTATTGAGA	-2.44318	0.503917	4
TGGGTTATCAGTAGGG	-3.32272	0.454129	8
TGGTACACAAAGGGTC	1.79637	-1.73962	1
TGGTAGTCAGGCATGA	0.747552	-1.99876	1
TGGTAGTCATCACAGT	-0.00422109	0.22082	5
TGGTAGTTCCCTCATG	-2.13298	2.20925	3
TGTACAGAGACTCGAG	-2.50178	0.18469	4
TGTACAGAGTGAGTTA	-2.99268	0.149619	8
TGTACAGGTGGATTTC	0.206112	-3.35927	10
TGTAGACTCCATTTAC	-3.21469	-0.110354	8
TGTCAGACACTCACTC	2.52375	1.83879	9
TGTCCACCAACTGGTT	0.427114	-0.359369	1
TGTCCACTCGCTTACC	-1.03134	-0.980777	2
TGTCCCAAGCTCCATA	2.02668	-0.440893	1
TGTCCCAAGGTCATAA	2.29375	2.00321	9
TGTCCCACATACTTTC	-0.68969	-1.88327	2
TGTCCCAGTCAGGCAA	-2.5053	-0.0106751	4
TGTCCCAGTCGGTGTC	-2.80256	0.110026	4
TGTCCTGGTACTTGTG	0.330918	-0.13346	1
TGTCCTGGTTGGCTAT	-2.14876	-1.94392	2
TGTGATGAGCGACTGA	1.07292	-0.976661	1
TGTGATGCATTCTCTA	2.93261	-0.645358	7
TGTGCGGGTCGTCGGT	1.6327	-3.28145	10
TGTGCGGTCACATACG	-3.86097	1.36796	3
TGTGGCGTCGTACCTC	0.73076	-0.170338	1
TGTGTGATCTGACAGT	-0.0412435	-0.274797	5
TGTTCATAGCTGCCTG	-1.63265	0.655492	4
TGTTCATGTCCTGGGT	-2.23835	1.88971	3
TGTTGAGCACAACGAG	-1.07563	1.42321	5
TGTTGAGTCTCGACCT	0.806717	-0.243399	1
TGTTTGTGTGGAAATT	-2.67646	0.608371	4
TTAATCCAGCTACTAC	-3.11969	1.62022	3
TTACAGGGTGATTCTG	0.764816	-1.01993	1
TTACCGCGTCCGAAAG	1.75325	-1.60124	1
TTACGCCCACGTCGTG	-2.02761	0.651518	4
TTACGCCTCAATGCAC	2.46421	1.50592	9
TTACGTTGTTTACGAC	-0.87391	-0.663904	2
TTACGTTTCTCGCTTG	1.63761	0.678831	6
TTACTGTCATACATCG	1.66193	2.33741	9
TTACTGTGTAAGAACT	1.16191	1.97235	6
TTACTGTGTTAAGGGC	0.757017	-1.11056	1
TTAGGGTGTCACATTG	0.582476	-0.356989	1
TTAGTCTCACGTATAC	2.3536	-0.550774	7
TTATTGCCAAACGGCA	0.915232	2.71745	13
TTATTGCGTACGTAGG	-2.86701	-0.363533	8
TTATTGCGTCAACACT	1.32002	1.46107	6
TTATTGCGTGTCTTCC	-3.44891	-0.596666	8
TTCACCGCAGCCCAGT	0.826554	-2.08677	1
TTCACGCGTTAAGTCC	-1.22821	-0.204144	2
TTCACGCTCTATCCAT	0.156826	-3.22355	10
TTCAGGAAGATTGGGC	0.520826	-2.03866	1
TTCAGGAGTCTACAAC	1.95505	2.01712	9
TTCATGTAGGTCATAA	0.601188	0.207449	6
TTCCACGGTCAACACT	2.80446	-1.24546	11
TTCCGTGCACTCACTC	2.95506	-1.67011	11
TTCCGTGGTTCCAGGC	1.59281	0.5948	6
TTCCTCTGTACCTGTA	-3.67407	0.852778	3
TTCCTTCAGGTAGTCG	0.844569	-2.0806	1
TTCCTTCAGTAGTCAA	1.26398	-1.66639	1
TTCCTTCGTGACACGA	-3.3015	-0.120481	8
TTCGCTGAGGGTTAGC	-0.502365	-0.219057	5
TTCGCTGAGGTTCCGC	0.542238	1.10431	5
TTCGCTGCACTAGTAC	1.20424	0.261007	6
TTCGCTGTCGGACTGC	2.14909	-0.11231	7
TTCTCTCGTATCGTAC	0.0523006	-0.682669	1
TTCTTGAGTCTTGCTC	-0.735876	1.35563	5
TTGACCCGTCTCGGGT	3.50716	-0.470165	7
TTGACCCTCGTAGTGT	-1.15012	-1.47033	2
TTGATGGCATAAGATG	2.60756	1.6004	9
TTGCATTGTGCCTTCT	-3.91861	0.416024	8
TTGCCTGAGAGTGACC	-2.58889	0.842264	4
TTGCCTGAGTGGAAAG	-2.99479	-0.163338	8
TTGCCTGGTAGCTGCC	-3.28076	1.03938	3
TTGCTGCCATTGCCGG	-2.48767	-0.66194	2
TTGGGATCAACGGGTA	0.471364	-0.875137	1
TTGGGATTCAGGAAGC	-3.54237	1.16042	3
TTGGGATTCTCTCTAA	-1.14939	-0.597509	2
TTGGGCGCACGGTGAA	1.25593	1.09043	6
TTGGGCGGTCGGAAAC	1.72284	0.472243	6
TTGGGTAGTGCTAGCC	-2.86065	-0.102797	8
TTGGGTATCACCGACG	0.118668	1.3477	5
TTGGTTTCACTGGATT	0.0577248	0.0316424	5
TTGTGGATCTAAGAAG	3.43504	0.765703	12
TTGTGTTGTGTGTCCG	2.10108	0.976131	9
TTGTTCACACTTGTGA	-1.9391	-0.46538	4
TTGTTCACAGTCGCTG	-2.84844	0.46147	3
TTGTTCATCTTTACAC	0.255087	1.52463	5
TTGTTTGAGGTCGACA	2.23786	0.268693	7
TTGTTTGTCCAACCGG	3.25262	-1.69983	11
TTTACTGTCACGGGAA	0.52266	1.5231	5
TTTATGCGTAACATAG	-0.168702	-0.503745	5
TTTATGCGTTGATCGT	-2.88995	-1.81696	2
TTTCACATCTCAGGCG	1.39445	2.81627	9
TTTCATGGTGCCTAAT	-0.250088	1.27926	5
TTTCATGTCACTCACC	-1.85458	0.999025	4
TTTCCTCCACAGAGCA	-4.53825	-0.860917	8
TTTCCTCTCCTACACC	2.2579	0.206428	7
TTTCCTCTCTCTTGCG	-1.68962	-1.11242	2
TTTGATCTCTTTGGAG	-0.0494198	-0.45053	5
TTTGGTTAGTAACCTC	2.41681	0.0859724	7
TTTGGTTGTAGAATAC	-2.8678	1.72259	3
TTTGTTGCAATTAGGA	1.01749	2.57975	13

## Sheet: Figure 2A_right
Barcode	UMAP_1	UMAP_2	Cluster
AAACCCAAGGAGAGTA	-4.37704	-0.561173	8
AAACGCTTCAGCCCAG	1.48557	2.86722	9
AAAGAACAGACGACTG	0.776756	-0.100896	1
AAAGAACCAATGGCAG	2.71419	0.558726	7
AAAGAACGTCTGCAAT	3.04528	-0.790591	7
AAAGGATAGTAGACAT	1.04904	2.86274	13
AAAGGATCACCGGCTA	0.704876	2.90436	13
AAAGGATTCAGCTTGA	-1.92947	-0.883458	2
AAAGGATTCCGTTTCG	-2.86069	1.1171	3
AAAGGGCTCATGCCCT	3.7943	0.860731	12
AAAGGGCTCCGTAGGC	2.27539	0.326393	7
AAAGGTACAACTGCTA	-3.28119	0.504613	8
AAAGTCCAGCGGGTTA	-0.7253	-2.08633	2
AAAGTCCCACCAGCCA	-1.20389	1.42447	4
AAAGTGATCGTACACA	1.6479	0.934196	6
AAATGGAAGCCGCTTG	-4.01087	-0.645179	8
AAATGGACAATGCTCA	-1.81131	-0.108784	4
AAATGGAGTACCGCGT	-0.97032	-0.663538	2
AAATGGATCCTATTTG	1.62043	-3.2316	10
AACAAAGGTGATGAAT	0.533155	-0.41823	1
AACAACCCACGCTATA	2.04465	-1.08881	1
AACAAGAGTTATAGAG	-2.39371	0.163787	4
AACAGGGGTGGGAGAG	1.60795	1.99774	9
AACCCAACAACTGATC	1.00964	-1.38458	1
AACCCAAGTGGGCTTC	0.283037	1.58946	5
AACCCAATCTTACCGC	1.30492	-1.31093	1
AACCTGACATCCTATT	-3.01926	2.2942	3
AACCTTTGTTTCGGCG	0.864295	0.277033	6
AACGAAAAGGTTGGTG	0.168761	0.429254	5
AACGAAACAGCGTTTA	-0.52934	1.29748	5
AACGAAATCCATTTAC	0.260769	0.229312	5
AACGGGAGTCGCTCGA	-3.01837	2.34513	3
AACGTCAAGACGCCCT	-3.01452	-0.466325	8
AAGAACAAGACCATTC	0.446338	-1.66343	1
AAGAACAAGCCTCAGC	-3.94567	0.701624	3
AAGAACATCTTGCAAG	1.2987	-1.61501	1
AAGACAACACTTCAGA	-2.91762	-0.957015	2
AAGACAACAGATCACT	-1.97425	0.62422	4
AAGACAATCCGCGAGT	0.673857	-1.52497	1
AAGCATCAGGTCCGAA	2.31325	1.85246	9
AAGCATCCAGTCTTCC	-3.52016	0.935404	3
AAGCGTTCACTGATTG	-1.63297	-2.31391	2
AAGCGTTTCGCTATTT	1.47244	2.92726	9
AAGGTAAAGGAAGTAG	-0.0479888	-0.777371	2
AAGGTAAAGGCCACCT	-0.664033	-0.127287	5
AAGGTAAGTCCTTAAG	3.79713	0.759771	12
AAGTACCAGCGCCTTG	-2.04099	-1.87549	2
AAGTACCAGCTCCATA	3.17833	-1.41303	11
AAGTACCCAAAGAACT	3.12799	-1.47441	11
AAGTGAACATCAGCAT	1.3408	-1.092	1
AAGTGAATCGGAAGGT	-1.83018	1.00811	4
AAGTTCGAGGATACAT	2.50397	-0.599197	7
AAGTTCGGTCAACACT	-2.92605	1.37498	3
AATCGACGTGAGACGT	-3.15558	0.384526	8
AATGAAGCAGTATGAA	0.669815	0.710323	6
AATGACCGTGTCATCA	-3.06307	2.38691	3
AATGGAACACTCATAG	0.161998	-0.584303	1
AATGGAATCTGATGGT	-1.52468	-2.45077	10
AATTCCTTCCATTGGA	-1.5762	-0.878013	2
ACAAAGAAGCCTCAAT	-2.49374	0.317121	4
ACAAAGAGTTCCATTT	0.504246	0.612888	6
ACAACCATCTATCCAT	3.01844	-1.24615	11
ACAACCATCTGCCCTA	-0.29313	-0.0654979	5
ACAAGCTGTAGGTCAG	0.130738	-2.71103	10
ACACCAAAGAGTCAGC	-0.981436	0.0482822	5
ACACGCGGTGTTGCCG	-1.81711	-0.134566	4
ACACGCGTCACCTCGT	1.24239	-2.44761	1
ACACGCGTCGCCGTGA	-1.33952	1.63769	4
ACACTGATCACTGATG	-3.25969	0.11448	8
ACACTGATCTTTCCGG	0.551935	-1.35457	1
ACAGAAAAGTATTAGG	-1.7874	0.345306	4
ACAGAAACACCAGCGT	-2.1534	-0.139782	4
ACAGCCGTCGCTGTTC	3.00294	-2.90705	11
ACATCCCCACAAATGA	2.04906	0.762457	7
ACATCCCGTAAGATTG	-3.6718	0.773586	3
ACATCGATCTAAGAAG	2.27225	-0.653227	1
ACATCGATCTGAGAGG	3.66089	1.83844	12
ACATCGATCTTGGGCG	-3.34725	-0.245955	8
ACATGCAGTTGCTTGA	-1.29155	0.764532	4
ACATTTCGTGCCGAAA	0.655539	1.33954	5
ACATTTCGTTTCTTAC	-0.495847	1.4615	5
ACCACAAAGGCCTTGC	-2.77412	0.446888	4
ACCACAAGTCTGTGGC	1.65534	1.8026	9
ACCATTTCATTGGGAG	-0.991767	-0.0425722	5
ACCCAAAGTTGGGAAC	1.26247	-0.595159	1
ACCCTTGGTATCGTAC	-1.17056	-1.28528	2
ACCCTTGTCATTTCGT	1.67702	-1.17345	1
ACCTACCCAACGGTAG	2.3088	-1.17885	1
ACCTGAACATGAGAAT	1.69185	-0.535914	1
ACCTGTCTCAAGTCTG	-1.99276	-1.89624	2
ACCTGTCTCTCAACGA	-2.18863	0.161788	4
ACGATCAGTCGTTCAA	1.53272	-0.733706	1
ACGATCATCCACGGAC	-0.463931	-0.853404	2
ACGATCATCCGTTGGG	-0.103906	-1.31634	2
ACGCACGAGAGAGTGA	1.5349	-3.29973	10
ACGGTCGTCACTACGA	-0.872532	-2.07668	2
ACGGTTAAGTGCTCAT	-0.0930526	1.02465	5
ACGTAACTCATATGGC	3.63787	1.07518	12
ACGTAACTCTTCGATT	0.32614	1.1972	5
ACGTACAAGCTGTTCA	-0.359844	-2.54248	10
ACGTACACAAAGCTCT	-3.30312	1.13681	3
ACGTACACAGACGATG	1.54334	0.0527019	6
ACGTAGTCACGCCACA	2.04924	1.70544	9
ACGTAGTCATTAGGAA	1.94854	0.7079	7
ACGTTCCGTGGGTCAA	-1.10607	1.68291	5
ACTATCTGTGTGTACT	0.278855	-0.850144	1
ACTATGGAGAAATCCA	-1.2674	-0.144221	2
ACTCCCAAGGTTGGTG	1.74843	-0.367894	1
ACTCCCATCGTCCTCA	3.93787	0.95284	12
ACTGATGAGCAGCGAT	1.43624	2.33043	9
ACTGATGCACCAGCCA	0.807768	3.0104	13
ACTGTGACAACTCGAT	0.570256	-1.04325	1
ACTTATCTCTAAGGAA	-1.76495	-1.36581	2
ACTTCGCAGAACCGCA	0.91969	-1.48235	1
ACTTCGCGTACTCCGG	0.718787	2.95184	13
ACTTTCAAGTATGACA	2.47149	0.465787	7
ACTTTCAGTACGCGTC	0.781048	2.00717	13
AGAAATGTCATTCGTT	1.33585	1.42438	6
AGAAGCGGTCTAGATC	0.190668	0.984258	5
AGAAGCGTCTGCGTCT	0.511947	-1.03812	1
AGACAAAGTAGCTTGT	-2.94783	-0.522976	8
AGACCATCATTACTCT	3.50784	0.713077	12
AGACTCATCAACGCTA	0.171196	-2.61686	10
AGACTCATCAGAGCGA	-3.5278	0.351107	8
AGAGAATAGAGGGTCT	-1.36875	-2.69796	10
AGAGAATCACCCAACG	0.396739	-3.15753	10
AGAGAGCAGTTGTCGT	2.52679	1.62509	9
AGAGCAGGTCATAAAG	-1.65318	2.26775	3
AGAGCAGGTTGAGTCT	0.803371	-0.754328	1
AGAGCAGTCGCGCTGA	3.50016	1.83408	12
AGAGCCCGTCACTCGG	-1.18517	-2.8341	10
AGATAGAGTGACACGA	-2.19052	0.194787	4
AGATCGTCAGGACTTT	-4.48635	-0.778351	8
AGATGAACAGGCACAA	-0.0942434	-2.21923	10
AGATGCTGTACGGTTT	1.47563	-0.466066	1
AGATGCTGTGTGGTCC	1.82271	0.599998	7
AGCATCAGTCGGTGTC	-2.0588	0.843419	4
AGCATCAGTGGTCCGT	-0.0880322	0.733955	5
AGCCAATAGTCCCTAA	-0.528477	0.137279	5
AGCCACGCAGGTTCGC	-0.691171	-0.920318	2
AGCCACGGTTCCGCGA	-3.16932	0.973553	3
AGCCACGTCCGAGAAG	0.934447	-0.642638	1
AGCCAGCGTAATGCGG	0.384121	-0.59949	1
AGCCAGCGTAGTTAGA	-1.47296	0.604227	4
AGCGTATTCAGTGGGA	2.01673	1.48273	9
AGCGTCGCATTGACCA	1.9201	0.753946	7
AGCTACACAGTCGGAA	1.40165	-1.21478	1
AGCTACAGTCGTTTCC	1.72967	1.16063	6
AGGAAATTCACCATGA	-2.3698	-0.702751	2
AGGAATACAAACTCGT	2.81648	-3.03021	11
AGGAATATCATTACGG	0.688444	-1.44367	1
AGGACGAAGACCTTTG	-0.205213	0.393804	5
AGGACGAAGATTAGTG	0.0540867	-2.64959	10
AGGACGATCACTGATG	0.682332	-0.905695	1
AGGACGATCCAGTACA	2.41389	-1.97794	11
AGGACTTTCCTACCAC	0.86756	1.41422	6
AGGATAAAGAACAAGG	2.8448	0.0243072	7
AGGCCACAGGGCCAAT	-2.13437	-2.03851	2
AGGCTGCAGGGCTTCC	1.31751	1.39752	6
AGGCTGCGTGTGTGTT	2.94282	-3.11314	11
AGGGAGTGTGTCGCTG	2.61937	0.393985	7
AGGGCTCCAATACGCT	-2.17836	1.84257	3
AGGGTCCCAGGACATG	0.186334	1.17373	5
AGGGTCCCAGTAGTTC	1.61249	-1.53228	1
AGGGTTTCAGCGTGCT	-3.53682	-0.823229	8
AGGTAGGAGGAAGTAG	2.10235	1.8407	9
AGGTAGGCAAAGCGTG	-2.621	1.61294	3
AGGTCATTCAAGTCGT	-1.11536	1.12449	4
AGGTGTTCATTAAGCC	-2.54203	-0.809169	2
AGGTGTTGTCGATTAC	-4.47655	-0.808407	8
AGGTGTTTCAATGCAC	2.7406	0.848392	7
AGGTGTTTCGTTACCC	-1.2598	-2.8376	10
AGGTTACAGGTGCGAT	2.79958	-2.72035	11
AGGTTACGTCTGATAC	-2.32688	-0.313408	4
AGTAACCCAAGCTCTA	-1.91208	1.73935	3
AGTAACCTCGTTGTAG	1.80883	0.00589021	1
AGTACCAGTGGGTCAA	-2.73626	-0.37178	8
AGTACCATCAGCTTGA	-0.224376	-1.79096	2
AGTAGCTAGGAGTACC	2.22786	2.66801	9
AGTAGCTCACTGCTTC	1.15076	0.8972	6
AGTAGCTCAGGCACTC	-0.293257	1.21518	5
AGTAGCTGTTAGAAAC	-3.6704	0.0391403	8
AGTAGTCGTATGACAA	-1.92088	-2.08513	2
AGTCAACAGTCATGCT	-3.3939	0.395605	8
AGTCAACGTACACGCC	3.55308	-0.481206	7
AGTCTCCCAACCGTGC	-0.513119	-2.69339	10
AGTCTCCGTGAGTCAG	0.383962	-1.47719	1
AGTGCCGCATCTGGGC	2.02755	-1.29847	1
AGTTAGCAGTCAGGGT	0.0245119	-2.55107	10
AGTTAGCGTACCATAC	0.659406	2.6086	13
AGTTAGCGTTCATCGA	0.853092	-1.68124	1
AGTTCCCCAAACAGGC	1.8864	-0.940262	1
AGTTCCCGTTACACTG	1.21658	0.581089	6
AGTTCGAGTATGCGTT	2.98932	2.20685	12
ATACCGACACACGGTC	2.71173	-0.880425	7
ATACTTCGTACGACTT	-2.32912	0.648186	4
ATACTTCGTTCGGTAT	0.263702	-3.29186	10
ATACTTCTCAGCTGAT	0.446821	-2.09539	10
ATACTTCTCGCCGTGA	-0.499524	-2.65975	10
ATAGACCTCCGCTTAC	1.50415	-1.15928	1
ATAGGCTGTGTTACAC	-0.532533	1.08332	5
ATATCCTGTATGAGCG	1.49612	-2.00239	1
ATCACAGAGACGTCCC	-4.31106	-0.560949	8
ATCACAGCATGACGTT	-3.36241	1.14542	3
ATCACGATCCGCAACG	-0.0661276	-1.34416	2
ATCACTTGTGGCTGCT	-2.7138	0.782233	3
ATCCACCCAGCAGTGA	1.3131	-1.2388	1
ATCCACCCATGTCTAG	-0.821979	-1.9946	2
ATCCACCGTTTGTTGG	-3.78926	-0.421382	8
ATCCATTAGACGCAGT	3.57659	-0.252788	7
ATCCCTGCAATTTCTC	2.32974	-0.240702	7
ATCCGTCCAACTCCCT	2.38564	2.25031	9
ATCCTATGTCTGTGCG	2.34818	0.235797	7
ATCGATGCAACGGCTC	3.85145	1.00605	12
ATCGATGGTCAATCTG	2.67839	-0.984015	7
ATCGGATAGGAAAGGT	1.65936	-1.95108	1
ATCGGCGAGTCCTACA	1.27326	0.52706	6
ATCGTAGCATCGGAGA	-0.317965	0.884962	5
ATCGTCCAGCCTGAAG	-3.25038	0.927631	3
ATCGTCCGTATGAGGC	-3.80803	0.611617	3
ATCGTCCTCGGAGCAA	-3.20842	-0.592005	8
ATCGTGAAGCAGATAT	-0.130405	2.01423	5
ATCTCTACAAGAAACT	-2.70309	0.0671716	4
ATCTCTAGTCGTGGTC	1.54041	-0.883925	1
ATCTTCAAGAAGAGCA	-0.668517	0.729349	5
ATCTTCACATACTGAC	-3.61509	0.179066	8
ATCTTCAGTCTCTCCA	-2.10816	1.51551	3
ATCTTCATCTCATAGG	1.03594	-1.5082	1
ATGAAAGTCCTTATGT	3.52057	1.1357	12
ATGACCAAGGCTAACG	-3.25036	1.34087	3
ATGACCACAATATCCG	0.628239	0.906724	6
ATGAGTCTCCAGTTCC	0.751743	2.95554	13
ATGATCGGTCGAACAG	-0.140946	0.370016	5
ATGCGATGTGCTCTTC	0.321581	-1.94002	10
ATGCGATGTTGTAGCT	0.566895	-0.378031	1
ATGGATCGTAGATTGA	2.60475	-2.88744	11
ATGGATCTCGACCTAA	1.02056	0.394885	6
ATGGGAGAGACGTCCC	0.699926	0.492702	6
ATGGGAGCACTCCGGA	-3.42879	-0.691701	8
ATGGGAGTCCACTGAA	-3.73733	0.0442246	8
ATGGTTGTCACGGAGA	-2.14651	0.164195	4
ATGTCCCCAGGAATCG	1.12249	0.068009	6
ATGTCCCCATAGGTTC	1.58834	-1.45247	1
ATGTCCCGTCCTACGG	-2.39475	1.52473	3
ATTACTCCAGCTTTGA	2.10439	-0.985194	1
ATTACTCGTTGCAACT	1.00959	-2.36708	1
ATTCACTAGAAGGCTC	2.05904	-0.570389	1
ATTCACTTCTCCGCAT	0.1189	-1.29845	2
ATTCAGGCAAGTATCC	-1.89057	1.42559	4
ATTCAGGCATAGCTGT	-2.90307	1.97279	3
ATTCAGGTCTTCGTGC	2.63109	-2.14698	11
ATTCCCGAGTCACTCA	1.15688	2.35098	13
ATTCCTACATGAGATA	-2.41758	1.52241	3
ATTCGTTCAGTCTTCC	0.892418	-0.762802	1
ATTCGTTGTAACACCT	2.47739	0.300983	7
ATTCGTTGTGTAGCAG	1.57768	1.06351	6
ATTCGTTGTGTTCAGT	2.01437	-0.731725	1
ATTCGTTGTTCTTGTT	-3.89131	0.0608054	8
ATTCTACTCTCGTGAA	0.326797	-0.274118	1
ATTCTTGAGTTCCAGT	1.36074	0.655187	6
ATTCTTGGTACAATAG	1.04439	-2.00125	1
ATTTCACAGTGCAAAT	-1.66951	1.11475	4
ATTTCACGTGGATACG	-3.15141	1.68427	3
ATTTCTGCAAGGTCTT	-2.92628	2.17521	3
ATTTCTGGTATCCTCC	1.32019	1.71725	6
ATTTCTGTCGATGCAT	-3.98811	0.903472	3
ATTTCTGTCGGCCAAC	1.0668	-3.3333	10
CAAAGAACACATATCG	1.27259	0.697549	6
CAAAGAACAGCTGTTA	-0.583266	-1.09826	2
CAAAGAAGTTCTCCCA	-3.30682	-0.173579	8
CAACAACTCGATACTG	2.1696	-1.14664	1
CAACAGTCATCCGTTC	1.01506	0.795871	6
CAACAGTTCGAGCACC	3.75066	0.871824	12
CAACCAAGTTAGAAAC	0.463643	1.44026	5
CAACCTCGTATCGGTT	1.19171	-0.517831	1
CAACGATAGACGGAAA	-3.07872	-0.235608	8
CAACGATAGCCTAGGA	-3.84697	0.389468	8
CAACGATCAAAGCACG	2.2533	1.50764	9
CAACGATTCAAGCCCG	-3.30121	0.434652	8
CAAGACTAGTGGAAAG	1.74065	-0.609163	1
CAAGACTTCAATCGGT	-3.18887	1.26946	3
CAAGAGGTCTTCACGC	-3.25673	-0.248937	8
CAAGCTAGTGGCTGCT	-3.08749	-0.648837	8
CAAGGGAAGAGTCGAC	1.96049	-1.13297	1
CAATCGAAGAGGATCC	3.72401	1.86002	12
CAATCGATCCGTACGG	2.63704	-0.701317	7
CAATGACTCAAGCCCG	-1.29707	-1.40185	2
CAATTTCAGATTGCGG	-0.0332548	0.174599	5
CACACAACAAGAAACT	-0.144043	-1.43792	2
CACACAACACGAGGAT	-0.921778	1.85482	5
CACAGATCACTCCGAG	-3.44309	-0.645376	8
CACAGATCATCATGAC	-1.54474	1.45348	4
CACAGATGTTCCGTTC	-1.96664	0.121764	4
CACAGGCCAACGATCT	-1.19654	0.137456	4
CACATGAGTTTCGACA	2.40283	0.158213	7
CACCAAAAGGACATCG	-2.20358	1.10062	4
CACCGTTCACCCTAGG	-0.0405364	0.393925	5
CACGAATCACATAGCT	1.56731	0.990877	6
CACGAATTCAAGTCGT	2.07447	0.0882414	7
CACGGGTAGCATTTGC	-2.76191	1.13696	3
CACGGGTTCCCGATCT	1.78839	1.06408	6
CACGTTCCAGCTTCCT	-3.91969	1.1754	3
CACGTTCTCTATCACT	3.09275	-0.721997	7
CACTAAGGTGATAGTA	3.37359	-0.666455	7
CACTGAAGTCTTTCTA	0.599089	2.75414	13
CACTGAATCCTGATAG	-1.91108	-0.980598	2
CACTGGGAGGCGACAT	-1.89104	0.14415	4
CACTGGGAGTTACTCG	-2.67409	2.54749	3
CACTGGGGTCGCACAC	-1.71038	-0.234489	4
CACTGTCCACATATGC	1.58697	2.99876	9
CACTTCGTCACCTACC	-3.29745	2.26144	3
CAGAGCCGTGCCCGTA	0.729066	1.87747	13
CAGATACTCGTTCCCA	-0.671723	0.382765	5
CAGATTGAGAACGTGC	3.15544	-1.55899	11
CAGATTGAGCTGAGCA	2.33182	-0.6878	1
CAGATTGGTGACTAAA	0.424041	2.36307	13
CAGCAATGTATCGTTG	-3.61118	-0.191671	8
CAGCAGCTCAGAGTTC	2.21474	0.526681	7
CAGCCAGGTGGGTTGA	-3.58692	-0.132327	8
CAGCGTGTCCATCACC	-1.44242	-1.19726	2
CAGGCCAGTTCAATCG	-2.16978	-0.517952	4
CAGGCCATCACTCACC	0.769464	-0.903001	1
CAGGCCATCCACTAGA	-2.01838	1.09314	4
CAGGGCTAGATTGGGC	-0.10883	-2.47326	10
CAGGGCTTCGACGAGA	-1.02593	-2.75428	10
CAGGTATGTCAGTCTA	-1.99901	1.20473	4
CAGGTATGTGTAAATG	1.68437	2.74729	9
CAGTTAGTCGGCCCAA	1.28476	1.04913	6
CAGTTCCCAATCGTCA	-0.0160583	-0.27651	5
CATAAGCGTAGCGCTC	-0.0752557	-1.06387	2
CATAAGCTCCGTGTGG	-3.37695	1.66905	3
CATACTTTCAACGAGG	0.393903	0.0548321	5
CATCAAGAGCGCCGTT	-4.53462	-0.883327	8
CATCAAGGTATGGTTC	2.44567	2.32813	9
CATCAAGGTTGTCCCT	1.28053	1.9128	6
CATCCGTGTATCGCTA	0.712202	-0.559059	1
CATCGGGTCGCTACAA	2.78154	-2.97501	11
CATCGTCTCCGTTGAA	-0.201309	-0.99517	2
CATGAGTCACCATTCC	-0.156564	-0.263472	5
CATGCCTCAATTGCTG	0.00012337	0.0969034	5
CATGCCTCAGGCTATT	-0.624899	-0.32117	5
CATGCCTGTTCCGCAG	-2.0626	-0.939148	2
CATTCTAGTAGCTTGT	1.01423	0.848549	6
CATTCTATCAGTAGGG	-1.80255	0.981872	4
CATTGAGAGGGACCAT	-2.88441	1.3067	3
CATTTCATCTCTCTTC	-2.88535	0.579438	3
CCAAGCGAGCTAATCC	2.29325	-2.07088	11
CCAAGCGAGGTTCATC	-1.29445	1.60611	4
CCAATGAAGGTCACTT	0.690839	2.27088	13
CCAATTTCAAAGGCTG	1.7656	-3.15729	10
CCAATTTCATTCGATG	1.73043	-0.323779	1
CCACACTCAGGACTTT	-2.07108	-1.52834	2
CCACCATAGGTCATCT	2.55403	2.42014	9
CCACGAGTCTTCCTAA	-2.96506	1.27147	3
CCACGTTTCATCAGTG	0.884454	2.77646	13
CCACGTTTCGTGAGAG	1.42002	0.272632	6
CCACGTTTCTGCTGAA	0.943937	-0.422812	1
CCACTTGCAGCTATTG	3.29446	1.55022	12
CCACTTGTCGCAGAGA	-3.7809	1.11957	3
CCATAAGGTGAGGAAA	-2.89503	-0.219063	8
CCATCACCATTAAAGG	0.263055	1.19804	5
CCATCACTCTAACACG	-2.32625	0.362021	4
CCCGGAATCAAACCCA	0.225044	-2.31337	10
CCCTAACCAGGTTCGC	0.814795	-1.55588	1
CCCTAACGTAACTGCT	-3.86402	0.340049	8
CCCTTAGGTTTCCAAG	-0.320489	-1.30181	2
CCGAACGAGCTAAGTA	1.82969	-0.108947	1
CCGAACGAGGAACGCT	-3.10942	-1.6644	2
CCGATCTGTGGAGGTT	-2.36607	1.16022	4
CCGATGGGTTCTCGCT	-1.95454	0.483978	4
CCGATGGTCACCTCTG	1.29284	1.58065	6
CCGATGGTCTGTCGCT	-0.514819	-1.24833	2
CCGCAAGCATTCAGGT	2.9024	-1.81202	11
CCGCAAGGTACCAGAG	2.74392	1.04142	7
CCGGACAGTGATACCT	-2.25847	0.00441296	4
CCGGGTACACTCCGAG	-3.09516	0.592755	3
CCGGTAGGTAGTACGG	0.446461	-0.767477	1
CCGTAGGGTTCCCACT	1.27347	-2.12063	1
CCGTAGGTCATACAGC	2.10925	2.2391	9
CCGTGAGAGAGGTCAC	1.32328	-1.01067	1
CCGTGAGTCGCCTTTG	1.99075	1.18486	9
CCGTTCACAGAAGCTG	2.40174	1.28128	9
CCTAAGAAGACTCTAC	-0.729659	-1.65019	2
CCTATCGAGACAGCGT	-2.94459	2.46626	3
CCTCAACTCTTAGCCC	1.96735	0.792476	7
CCTCAGTAGCAAGGAA	-0.442592	0.55462	5
CCTCAGTCATGATGCT	3.537	-0.470827	7
CCTCAGTTCCGAGCTG	-4.57403	-0.797341	8
CCTCATGCACTATGTG	-0.533323	-1.70439	2
CCTCATGGTTTCGCTC	0.263625	-0.78998	1
CCTCATGTCTCTCAAT	-2.50018	-0.334322	4
CCTCCAAAGGCCCGTT	-3.02684	0.750933	3
CCTCCAACAACCCTCT	-0.1243	0.047864	5
CCTCCAACACAATGAA	-1.17526	-2.89311	10
CCTCCTCAGTCCCGAC	-2.97441	-1.86976	2
CCTCCTCCATTCAGGT	2.98176	-0.10396	7
CCTCCTCTCAAGCGTT	1.15858	0.559607	6
CCTCTAGCAGACCTAT	-2.67542	1.11104	3
CCTCTCCTCGTTCCTG	-2.84088	-0.450367	8
CCTGCATAGTGGTGAC	-2.79654	0.199961	4
CCTGCATCAACGGGTA	2.12985	-2.23121	11
CCTGCATGTTCTTAGG	1.57389	-0.761157	1
CCTGTTGGTGTGCCTG	-3.09382	2.20083	3
CCTGTTGTCAAGAGTA	1.50012	2.58343	9
CCTTCAGAGGAACGTC	-0.061986	1.79372	5
CCTTCAGCACAGAGCA	0.0479301	-1.61548	2
CGAAGGATCGACGCGT	2.55715	0.571755	7
CGAATTGGTCTGTTAG	2.95502	-1.41597	11
CGAGAAGTCAAGTTGC	-1.22037	-0.811448	2
CGAGAAGTCCAATGCA	-3.80567	0.774396	3
CGAGGAAAGTCGCGAA	2.2768	1.81205	9
CGAGGAACACTGATTG	0.746765	2.68427	13
CGAGGCTCAGATCACT	0.992847	2.30609	13
CGAGGCTCAGCATGCC	-2.46142	1.54503	3
CGAGTGCGTTCCGCGA	0.700083	-0.206281	1
CGAGTTAGTCGAGTTT	-3.04733	-1.55951	2
CGATCGGCAATTGGTC	-0.631957	0.685558	5
CGATCGGCAGCGTGAA	2.51778	-0.233257	7
CGATGCGAGCAGAAAG	2.58456	-0.694357	7
CGATGCGTCGAACCAT	-0.224567	-2.60955	10
CGATGGCCACTCGATA	-1.22175	-1.32519	2
CGATGGCGTAGCGTCC	-1.4118	0.599263	4
CGCAGGTGTGCTTCAA	2.35395	0.977151	9
CGCATAAAGTGATGGC	-3.07134	1.11564	3
CGGAACCGTATCACGT	-2.28332	0.713409	4
CGGAACCGTTTGCAGT	3.77444	1.50594	12
CGGACACAGGACAGCT	-2.82733	2.21028	3
CGGGACTGTTTCACTT	2.80429	-0.420135	7
CGGGTGTTCCGTGACG	-2.31459	-1.66513	2
CGTAAGTGTGATAGTA	0.827981	-1.75185	1
CGTAGTATCAGCCCAG	3.56749	1.79703	12
CGTCAAACAGAATGTA	-0.559718	-1.14405	2
CGTCCATGTTTGGAAA	0.129765	-3.15414	10
CGTGAATAGTCGGCCT	-0.104577	-2.47432	10
CGTGCTTAGCTTTGTG	-2.99408	0.479259	3
CGTGCTTCAAGCGCTC	-2.93867	0.523174	3
CGTGCTTGTTTAGACC	0.144065	-3.1243	10
CGTGTCTCACAGTACT	1.15216	-1.97291	1
CGTGTCTCATGGGTTT	-0.469323	-0.192917	5
CGTGTCTGTCAGTTTG	-2.40416	-0.191739	4
CGTTAGATCAGCCTCT	-2.98343	-1.69454	2
CGTTAGATCATTATCC	-2.29731	0.376969	4
CGTTAGATCCAAGAGG	-0.461543	1.54273	5
CGTTCTGTCAGCGCAC	1.47837	0.407815	6
CGTTCTGTCCCGAACG	0.130043	-2.37926	10
CTAACCCAGCCGCTTG	3.71897	0.790782	12
CTAACCCCACTTCAAG	-1.35826	-2.72648	10
CTAAGTGCACAATGCT	-0.0681821	-1.43088	2
CTAAGTGGTCCACTCT	2.68947	-1.76876	11
CTACAGACAACAAAGT	-1.19442	-1.07939	2
CTACCTGTCTCGAACA	-2.4391	0.456667	4
CTACGGGTCGTTCAGA	2.2687	0.00250538	7
CTAGACAGTCGTGGTC	0.294699	-0.619393	1
CTAGACAGTCTAACTG	-1.99938	0.76009	4
CTAGGTATCTAACGCA	0.947133	1.07698	6
CTATCCGAGCTGTTAC	2.39585	-0.143002	7
CTCAACCGTGGATGAC	0.622896	0.311078	6
CTCAACCGTGTGTCGC	2.395	-2.56106	11
CTCAAGAAGATTACCC	2.34082	-0.380515	7
CTCAAGAGTCAAAGAT	1.47828	-1.4462	1
CTCAATTTCGGAAGGT	-2.37001	-0.14045	4
CTCACTGCACCTTCCA	1.80491	-0.183019	1
CTCAGAACAATTGTGC	-1.01171	-2.56761	10
CTCAGGGGTCATCGCG	-2.82367	-0.124508	8
CTCAGGGTCTCACCCA	-2.23874	-1.42785	2
CTCAGTCAGGGACAGG	3.23693	0.705103	12
CTCATCGAGAGGCGTT	2.75829	-0.193781	7
CTCATCGTCGTACCTC	2.07017	0.405625	7
CTCATTAAGGAAGTGA	-3.06399	-0.0459228	8
CTCATTATCGTACACA	0.921831	-3.1819	10
CTCCAACCAATCTCTT	1.49673	-2.92923	10
CTCCAACGTAGTGTGG	1.5737	0.00304933	1
CTCCATGAGACAGCTG	1.18202	2.92626	9
CTCCATGGTGTTGACT	-0.509444	0.610698	5
CTCCATGTCATCGTAG	3.10731	-2.0994	11
CTCCATGTCGTCGATA	-3.60624	0.294989	8
CTCCCAATCAATCAGC	-0.821454	-0.746194	2
CTCCCTCAGCGCGTTC	-3.11706	-1.73747	2
CTCCCTCCACCGGAAA	-2.79723	-0.552611	8
CTCCCTCGTTTACGAC	1.05278	0.8458	6
CTCCCTCTCATCGCTC	-0.816767	-1.0928	2
CTCCGATTCCTTTAGT	1.8403	-1.29182	1
CTCCGATTCTTTCTAG	-0.730737	-2.03385	2
CTCCTCCTCACCTCTG	2.88885	-0.418351	7
CTCCTTTAGATGCTGG	-4.42173	-0.274847	8
CTCCTTTTCTACACTT	0.846798	0.791055	6
CTCGAGGAGCCTATTG	0.687219	0.319666	6
CTCGAGGAGGAAAGGT	2.20467	1.80558	9
CTCTCAGGTTAAGCAA	2.73311	0.933829	7
CTCTCGATCCATAGGT	2.33628	2.27649	9
CTCTGGTAGTAGGATT	-0.295095	1.77271	5
CTGAATGAGCTCTATG	-3.59638	1.58884	3
CTGAATGAGGCGAACT	-0.414473	-3.00334	10
CTGAGGCGTTCAGCGC	1.73675	2.79857	9
CTGATCCGTCGCGTCA	0.44042	-0.0374166	1
CTGATCCTCCCTCTAG	0.056184	-1.10669	2
CTGATCCTCTCTCCGA	-0.0322982	1.64629	5
CTGCAGGAGCCATTGT	-0.60195	-2.74916	10
CTGCATCGTAAGCTCT	0.86215	-1.12348	1
CTGCCATTCAGTGTTG	-0.233359	0.218576	5
CTGCCATTCGGAACTT	-2.77261	0.11894	4
CTGCCTACAAGACTGG	-1.60811	0.36625	4
CTGCCTATCTTGATTC	0.654397	2.33672	13
CTGCGAGAGATTAGAC	-3.09032	-0.353526	8
CTGCGAGAGTGCACTT	-3.56149	1.34576	3
CTGCGAGCAGATTCGT	1.70557	2.89962	9
CTGCGAGGTAGGTTTC	1.53509	-3.22256	10
CTGCTCACAGCGTTTA	-3.60267	0.0565432	8
CTGGACGCAACGATTC	-0.338574	-0.909895	2
CTGGACGCACACGGTC	-3.31532	1.47556	3
CTGGACGGTTCCCAAA	2.57879	-2.10866	11
CTGGACGTCTCATTTG	-2.90925	-1.40677	2
CTGGCAGGTTGCAAGG	-2.29565	2.55379	3
CTGGCAGTCGTCTCAC	0.945603	-2.0026	1
CTGTCGTAGCTGGCCT	2.06839	1.17797	9
CTGTGAAAGGAACGCT	-2.24475	1.16432	4
CTGTGAATCATCGCTC	-0.414757	1.12654	5
CTGTGGGGTCGTGATT	3.20276	1.61558	12
CTTCAATGTTGGACTT	3.44924	0.614181	12
CTTCGGTCACGTTCGG	2.54039	2.00143	9
CTTCGGTTCCAAGAGG	0.927965	2.13552	13
CTTCTCTTCCTACAAG	-0.0352289	-2.2574	10
CTTGAGAAGAATTGCA	-1.39704	-1.52061	2
CTTGATTAGGTAGGCT	1.0612	0.348088	6
GAAACCTAGGAGGTTC	0.659047	1.74794	5
GAACACTGTTGGACTT	1.9598	1.41561	9
GAACGTTGTCAGGAGT	-3.01078	-1.81708	2
GAACTGTCATCGAACT	0.453447	1.05153	5
GAACTGTTCTCAAAGC	3.35814	-0.136592	7
GAAGAATAGGTACAAT	-1.87245	0.826509	4
GAAGCCCCAGGAACCA	-3.55039	0.132994	8
GAAGCGATCAGTAGGG	2.65763	-2.04847	11
GAAGGACGTCTGCCTT	-2.95998	1.3962	3
GAAGGGTTCGCAGATT	2.2614	-1.629	11
GAAGTAAGTCTAGATC	0.704365	1.59623	5
GAATCACCAGTGGTGA	0.868689	-0.605814	1
GACACGCCAGTCCGTG	2.99391	-2.83325	11
GACACGCGTTCCAAAC	1.91968	2.38256	9
GACAGCCGTATCGTGT	1.09446	0.990597	6
GACCCTTCAGCGTATT	-3.17937	-0.608198	8
GACCCTTCATCATCTT	-0.108273	-3.27441	10
GACCTTCCACCTGCGA	-2.94594	-0.0553	8
GACCTTCGTCGAGCTC	2.02665	-2.25352	11
GACTATGCATCATTGG	-2.88366	0.444535	3
GACTATGTCCAAGGGA	1.17912	0.227474	6
GACTCAATCTCCCAAC	-2.91273	0.768566	3
GACTGATTCATCCTAT	2.85987	-0.837726	7
GACTTCCTCCTCTAGC	-0.35767	0.0641866	5
GAGAAATCATTGGATC	0.0810739	-0.98361	2
GAGACCCAGTAGGATT	-3.37066	0.0152193	8
GAGACTTAGTCACTCA	0.576354	0.433902	6
GAGACTTCAGGCTATT	-2.61805	0.722959	4
GAGAGGTTCATAGACC	3.41489	1.86497	12
GAGATGGCATGTAACC	1.46526	-3.2281	10
GAGCCTGAGGCAGCTA	-2.12196	-1.6953	2
GAGCCTGCAGTCTCTC	0.75624	-2.1533	1
GAGCCTGGTCCACGCA	1.29095	-0.00757472	6
GAGCTGCGTCGGATTT	-4.15107	-0.115812	8
GAGGCAAAGTCACGAG	0.91196	0.38238	6
GAGGGATCACTTGGCG	0.876122	-1.26775	1
GAGGGTACAGTTTCAG	2.21088	-2.33428	11
GAGGGTAGTCAACACT	1.19806	-3.11277	10
GAGGGTATCTGTCCCA	0.0222025	0.105804	5
GAGTCATAGGGTTGCA	1.84445	2.94822	9
GAGTGAGGTCGGCTAC	1.73679	-0.264216	1
GAGTGTTCACAAGCTT	1.61137	2.21061	9
GAGTGTTGTACGTAGG	-4.51952	-0.811752	8
GAGTTACAGACGACGT	1.97035	-1.22082	1
GAGTTGTAGCGTTACT	-3.95299	1.39968	3
GAGTTGTAGTGCGTCC	-0.539699	1.62099	5
GAGTTGTCACGGTGCT	2.67135	-2.13792	11
GATAGCTGTCGGAAAC	-3.3894	0.952216	3
GATAGCTGTCTGTTAG	1.03303	-0.948977	1
GATAGCTTCGTGCAGC	1.17666	1.54486	6
GATCACACACCCTGTT	-1.64503	-0.564477	2
GATCAGTAGGAACATT	2.28637	2.59574	9
GATCAGTAGTGCGCTC	1.71147	0.00377686	1
GATCAGTGTTACAGCT	0.51288	1.58179	5
GATCATGAGGCCTAAG	1.24564	-0.431207	1
GATCCCTAGAGGATGA	-1.89514	2.46746	3
GATCCCTGTAATTAGG	0.621923	-0.246445	1
GATCGTACAGCGCGTT	-0.652504	-0.583004	2
GATCGTATCTCTGGTC	2.55486	-1.75804	11
GATGACTTCGTGGCGT	-0.887949	-1.97066	2
GATGACTTCTCTAGGA	2.18159	2.25409	9
GATGAGGCAAATGCGG	3.82843	0.853405	12
GATGATCGTATGGAAT	2.95292	0.611915	7
GATGATCGTGTAACGG	2.11061	2.50845	9
GATGCTAGTACAGGTG	3.51306	1.99016	12
GATGCTATCCTACGAA	2.13329	0.289773	7
GATGGAGAGCCAGACA	1.56263	1.6475	6
GATGGAGCACTTGAAC	1.45568	0.482763	6
GATGGAGTCTGCGGCA	-0.893931	-2.81539	10
GATGGAGTCTTCCAGC	-0.968765	0.633829	5
GATTCTTGTACAGTCT	-0.0268893	-0.380882	5
GATTGGTGTTGAGAGC	1.98818	-0.751211	1
GATTTCTCAAGTGGGT	2.01851	-1.11096	1
GATTTCTTCCTTCAGC	1.50212	2.87247	9
GCAACCGTCATTTCCA	1.50019	-1.40336	1
GCAACCGTCGAACGGA	1.80413	2.93449	9
GCACGGTAGTAGTCTC	1.96687	-0.277646	1
GCACGGTCACCCAACG	0.941429	2.83331	13
GCACGTGTCAGACATC	1.9083	-2.03798	11
GCAGCCAAGAGGTCAC	1.27162	1.29651	6
GCAGCCACATACATCG	0.755583	2.42521	13
GCAGCCAGTTGCGTAT	3.87928	0.726535	12
GCAGCCATCACCGGGT	2.72149	-2.14962	11
GCAGCTGGTAAGTTAG	-2.81397	1.25244	3
GCAGCTGGTGGGTCAA	2.31134	1.54559	9
GCAGCTGTCAAAGCCT	-2.9341	1.04064	3
GCAGCTGTCCTTCTGG	1.12955	-1.35643	1
GCAGTTACACATTCTT	0.815313	0.0717313	6
GCAGTTATCTCTCTTC	-2.25772	-0.899282	2
GCATCGGGTAACGATA	-2.85571	2.27005	3
GCCAACGTCTAACGCA	2.02284	-0.820247	1
GCCAACGTCTGCATAG	-3.48458	-0.476089	8
GCCAGGTGTTAGAAAC	2.46687	-1.75426	11
GCCAGTGAGTCCTACA	0.641808	0.965759	6
GCCGATGAGTAACCTC	-0.536213	0.814959	5
GCCGATGCATCTTTCA	1.52902	2.85	9
GCCGTGACAACGACTT	-2.58974	0.238655	4
GCCGTGACATGCCGGT	2.01451	-0.527405	1
GCCGTGAGTCAGTCCG	-0.0766305	1.66657	5
GCCTGTTCACAGTCAT	-3.25039	-0.537915	8
GCGAGAAAGTTGTAGA	-2.66784	-0.0673794	4
GCGAGAATCCTCAGAA	2.32338	-0.8098	1
GCGGAAAGTGTGTCCG	0.835756	-1.39483	1
GCGGATCAGCAACTTC	-2.48676	1.97776	3
GCTACCTCACGCACCA	-2.31598	-0.225619	4
GCTACCTGTCCTACAA	-2.64483	-0.688277	2
GCTGAATAGCACTCTA	2.59104	-0.723128	7
GCTGAATCACACGGAA	-0.0843399	0.648732	5
GCTGAATTCGTTAGTG	-4.06081	-0.57617	8
GCTGCAGAGGGCAGAG	-1.33298	-1.39102	2
GCTGCAGGTGCTGATT	1.18502	0.00685115	6
GCTGCAGGTTGACGGA	-1.72388	1.27264	4
GCTGGGTAGTACAACA	0.407956	-1.59675	1
GCTTCACCAACACGAG	-3.03462	1.84576	3
GCTTGGGAGAAGGTAG	-3.67808	0.351037	8
GCTTTCGAGTGCAAAT	-2.90845	2.38486	3
GCTTTCGGTTCGGGTC	0.760749	0.725355	6
GCTTTCGTCCGGTAGC	1.25908	-0.701582	1
GCTTTCGTCTGGGTCG	-3.73449	-0.151001	8
GGAACCCAGCCATTTG	-2.8999	0.855934	3
GGAACCCTCTAATTCC	1.6554	1.23887	6
GGAAGTGCAACCCTCT	0.935941	1.45669	6
GGAATCTCAAACTGCT	3.15823	0.068291	7
GGAATCTTCAATCTCT	3.49224	1.7606	12
GGAATGGAGGACTAAT	-2.54661	-0.326769	4
GGAATGGCACGACGCT	2.32973	1.72394	9
GGACGTCGTTCAACGT	-2.09283	-0.977176	2
GGAGAACGTGCCCACA	-1.97507	1.7918	3
GGAGGATGTATGAAAC	-1.28423	-1.75309	2
GGAGGTAAGGCGTTGA	-1.4775	-1.90382	2
GGAGGTATCTGGTGCG	-2.36192	2.44821	3
GGATCTAGTGCCTGCA	0.0774841	1.79012	5
GGATCTATCACCTACC	3.33603	1.81882	12
GGATCTATCATAAGGA	2.13245	0.133064	7
GGATGTTAGCCGGATA	2.3068	0.382511	7
GGCTGTGCAAAGCTAA	1.10936	1.52787	6
GGCTGTGCACGGTGAA	1.99299	2.24405	9
GGCTGTGGTCCACATA	-0.72989	1.81185	5
GGCTTGGCACCGAATT	2.587	1.19679	9
GGCTTGGGTAGATCGG	3.45071	-0.322799	7
GGCTTGGTCTTCTTCC	1.62196	1.44131	6
GGGACAATCCGATCTC	-3.75171	-0.244971	8
GGGACCTGTTCTTGTT	2.45694	-0.998936	1
GGGACTCCACATATCG	-1.20699	-1.27233	2
GGGACTCCACGGGCTT	-3.18288	0.0699479	8
GGGAGATCACGGGTAA	2.42097	0.433134	7
GGGAGATTCACGGACC	1.67562	2.74799	9
GGGAGTAAGCAGGCAT	-3.306	-0.910531	8
GGGAGTATCACCTCGT	-3.56038	1.73346	3
GGGAGTATCTTAGCCC	-2.74064	2.43066	3
GGGATCCAGGGCAATC	1.20135	0.114617	6
GGGATGAAGGGAGGGT	3.57679	0.793537	12
GGGATGAAGTCCCGAC	3.68614	1.64237	12
GGGCCATTCAGACCGC	-2.52087	0.668416	4
GGGCTACAGACCAAAT	1.36285	-3.06609	10
GGGCTACAGGCAGTCA	2.15327	-2.11749	11
GGGCTCATCGCAATTG	2.60375	1.44642	9
GGGTAGAAGTAGGGTC	2.87855	-2.97937	11
GGGTCACCAGGAGGTT	2.35092	1.31822	9
GGGTCACGTCCTTAAG	-2.7096	1.79953	3
GGGTCACTCACAAGGG	-2.17364	0.234346	4
GGGTCTGGTTTGAAAG	2.03302	0.39304	7
GGGTCTGTCCCGTTCA	-1.03073	-1.95857	2
GGGTGAACATAAGCAA	3.47746	-0.57453	7
GGGTTATCAGCCATTA	2.17198	-1.02287	1
GGGTTTACACAGAGCA	2.88701	-0.511344	7
GGGTTTACACTAAACC	-0.415279	-2.57439	10
GGTAATCCAAAGGAGA	2.20676	-0.00614981	7
GGTAATCCACAGCATT	-1.73932	-0.208791	4
GGTAATCCATACCACA	-2.98461	-0.351089	8
GGTAATCTCAAGTTGC	-1.92661	1.41613	4
GGTAGAGAGACCAGCA	-1.72797	2.1045	3
GGTCACGCAATGGCCC	1.02464	0.0571798	6
GGTCACGGTCGTGATT	3.13245	-1.23624	11
GGTCTGGTCAGACATC	1.34066	1.96869	6
GGTCTGGTCTCCCAAC	0.933232	-1.62105	1
GGTGATTAGCTGTACT	2.53528	0.767744	7
GGTGATTCAGCTCGGT	-2.17153	0.860739	4
GGTGGCTGTGCGCTCA	1.96967	-0.207858	1
GGTGTCGCAACGATCT	-2.39	0.51198	4
GGTGTCGGTGTTATCG	0.624774	2.50014	13
GGTGTTAGTGGATTTC	-1.00711	-1.86484	2
GGTTCTCCAGGTTCCG	-0.698046	1.0152	5
GGTTGTATCGAAGGAC	-0.804323	-1.03664	2
GTAACACAGCTCCGAC	-3.60277	1.27828	3
GTAACACGTAGATGTA	3.06824	-0.0756059	7
GTAACACGTGGCGTAA	-0.147462	0.986761	5
GTAAGTCTCGATTGGT	2.70016	-0.107239	7
GTAATCGCAGTTTCGA	3.53674	1.72808	12
GTAATCGGTTGCGAAG	1.61225	-0.774972	1
GTAATGCCACCAGTAT	-2.04872	-0.059554	4
GTACAACAGATAGCTA	0.457033	2.29781	13
GTAGAAACATGGACAG	-2.49274	1.73519	3
GTAGAAATCTGAGATC	-2.05084	0.955096	4
GTAGAGGCAACTTCTT	2.21084	1.13453	9
GTAGATCCATCCCGTT	0.244626	-2.18535	10
GTAGCTATCTCATGGA	-3.48311	-0.285905	8
GTAGGAGTCCGTCACT	0.897756	-0.253065	1
GTAGGTTCAGAAGCGT	0.367427	-2.31356	10
GTAGGTTGTGTTCGTA	1.80754	-0.442361	1
GTAGTACCACCCTATC	-1.86669	0.409699	4
GTAGTACTCTGTGTGA	0.0742957	-1.82115	10
GTATTTCAGAAGAGCA	1.70821	-1.24114	1
GTCAAACCAAGCACCC	1.55356	0.329624	6
GTCACGGAGCGGGTTA	2.91056	0.277759	7
GTCACGGCACCGTACG	1.25501	0.212262	6
GTCACTCTCTTGAACG	0.656933	0.498864	6
GTCATGAAGTTTGGCT	-1.85033	1.27108	4
GTCATGACATTGGATC	1.2982	1.44733	6
GTCATTTCAAGAGAGA	-0.564842	-1.00928	2
GTCATTTTCCTAGAGT	2.37614	-1.10346	1
GTCCCATCATGCCGAC	1.99593	0.431437	7
GTCCTCAAGTCACGAG	1.62713	2.86076	9
GTCGAATAGGAGTATT	1.43939	2.91257	9
GTCGAATCAGAACCGA	-1.17012	1.01209	4
GTCGAATGTCAAGCGA	-1.29211	0.245012	4
GTCGCGAAGCAGCGAT	1.53867	-1.08254	1
GTCGCGAGTTTACCTT	1.00937	-0.210114	1
GTCTACCCAGGAAGTC	2.87638	-0.498084	7
GTCTAGAGTATGTCAC	-3.41533	1.12901	3
GTCTAGATCGAGAGAC	2.06323	-2.14026	11
GTCTGTCAGATACGAT	2.21405	-1.75786	11
GTCTGTCTCGAGCCTG	0.1782	-1.83796	10
GTGAGCCGTGATCGTT	0.119195	0.853993	5
GTGAGCCTCTGGAAGG	-2.60375	1.46626	3
GTGAGGAAGCATTGAA	1.87239	-0.0656926	1
GTGAGGACACAACATC	2.77026	-2.65351	11
GTGAGGACACTTTAGG	1.02153	-0.316378	1
GTGAGTTTCCAATGCA	2.40247	0.599814	7
GTGATGTAGACATCAA	-0.694506	0.787966	5
GTGCGTGAGCTTCTAG	-2.31686	0.95793	4
GTGCTGGCAGGCTACC	1.75201	-0.123274	1
GTGCTGGTCAAACCTG	0.226111	-3.30035	10
GTGCTTCAGACCATAA	1.14693	-3.19247	10
GTGCTTCCACTCATAG	1.36687	0.32198	6
GTGCTTCGTCGCTTGG	-1.25146	1.29314	4
GTGGAAGAGCCAAGTG	-0.141471	0.490144	5
GTGGCGTAGAATAACC	1.67477	-0.75687	1
GTGGCGTCAATCGAAA	-0.18904	0.519138	5
GTGGGAAAGGTCGTAG	2.04848	2.42881	9
GTGGGAACATGAGTAA	-0.326007	-1.4714	2
GTGGTTAAGTAACCGG	1.36256	0.411287	6
GTGTAACTCTTGGTGA	2.96959	-0.444737	7
GTGTCCTAGTCGGCCT	0.971862	0.150244	6
GTGTCCTCAGTTGTTG	3.45651	1.96052	12
GTGTCCTGTGGCCTCA	0.664471	-2.9959	10
GTGTGATCACTACGGC	2.21974	-1.46067	1
GTGTGATTCTTACGTT	1.0004	-0.101182	6
GTGTGGCAGGTACTGG	-2.19038	-1.04218	2
GTGTGGCAGGTAGTCG	-2.06353	-2.03998	2
GTGTGGCTCACCACAA	3.62682	0.909205	12
GTGTTCCGTAGTTCCA	-0.0599691	1.87481	5
GTTACAGAGTGTAGTA	3.11421	-1.58124	11
GTTACAGCAAATCAGA	1.39405	0.81552	6
GTTACGAGTATGAGAT	-1.60643	1.16267	4
GTTAGTGAGAACGTGC	1.98363	-3.17414	10
GTTAGTGCACCTCTAC	-3.1785	0.80625	3
GTTATGGTCGTTCCTG	0.683985	-1.68061	1
GTTCCGTAGTTGCCCG	-2.49762	0.930872	4
GTTCCGTCACCCGTAG	2.88773	-0.413484	7
GTTCTATCAAATGAGT	3.15758	-0.058234	7
GTTCTATCACGTGTGC	-3.10715	-0.024197	8
GTTCTATTCTACACTT	1.7336	0.72935	6
GTTGAACAGGAACATT	1.72588	-0.876226	1
GTTGAACGTACCCGCA	-3.48347	-0.300111	8
GTTGCGGAGCTGCCTG	3.19889	0.72237	12
GTTGCTCAGTTTCGAC	1.57759	-0.413175	1
GTTGCTCTCATTTCCA	-0.910598	1.17452	5
GTTGTAGCAGTTCTAG	1.60513	-3.04331	10
GTTGTGATCTCGGTCT	1.63683	0.188198	6
GTTTGGAGTGTATACC	0.759556	1.92855	13
TAACGACCACATATGC	0.165924	0.907641	5
TAACGACGTGCCTACG	0.824829	0.70428	6
TAACTTCGTTGTGGAG	0.579716	2.50328	13
TAAGCACAGAAGCTGC	2.52512	-1.97169	11
TAAGCACTCACCATAG	0.355111	0.874285	5
TAAGCCATCTGGCCTT	1.91788	1.78055	9
TAAGCGTTCGTTGCCT	2.26524	1.02879	9
TAAGCGTTCTGTCGTC	0.86463	1.07973	6
TAATTCCCACTCCGGA	-0.553905	-0.547611	2
TAATTCCGTATTGACC	-2.95086	1.14222	3
TAATTCCGTCAGTCCG	1.64216	-2.11754	1
TACAACGCAAAGGTTA	0.439499	0.583263	6
TACAACGCATAGATCC	0.280645	-3.31786	10
TACACCCTCGACTCCT	1.73032	-0.0619711	1
TACAGGTTCCTTACCG	1.38117	-0.317749	1
TACATTCGTGGCTTAT	-1.2023	-0.634871	2
TACCTCGCACCCAACG	1.01846	-0.623552	1
TACCTGCAGTCTGCAT	1.42691	1.21522	6
TACCTGCTCCAAGCTA	0.153426	-2.51391	10
TACGCTCTCTCGGTCT	-3.21029	1.44663	3
TACGCTCTCTTAAGGC	2.06214	-0.715985	1
TACGGGCTCAACGAGG	-0.555318	-0.233173	5
TACGGGCTCTACCACC	1.44313	0.227845	6
TACGTCCCAAGTGATA	-1.66549	0.30168	4
TACGTCCCATGTGTCA	1.75186	-0.818816	1
TACTTCATCATGCCGG	1.863	-0.487678	1
TAGACCAGTCTCGGGT	1.662	-3.16543	10
TAGACTGAGATTGTGA	2.29547	-1.48061	1
TAGACTGGTCTTGAAC	-1.5171	0.943465	4
TAGACTGTCGCCGAGT	-2.3878	-0.351036	4
TAGAGTCGTTGTGTAC	-3.03177	0.833147	3
TAGATCGCAAATGGTA	-2.3297	-0.138956	4
TAGATCGCACACGCCA	2.1166	0.373894	7
TAGATCGTCACAACCA	-4.49056	-0.647747	8
TAGCACAAGTACTCGT	-1.86925	2.0619	3
TAGGAGGCAAGACCTT	2.97217	0.822814	7
TAGGAGGGTTCCAGGC	1.73585	2.08209	9
TAGGGTTAGAGAGCGG	1.46942	-0.46415	1
TAGGGTTAGGAACATT	1.42907	-3.22387	10
TAGGTACGTGTCATCA	-2.35261	0.404035	4
TAGGTACTCGAAGCAG	1.24302	0.880707	6
TAGTGCACACTCGATA	-3.83132	0.842386	3
TAGTGCACAGAGGAAA	-2.15289	0.669916	4
TATACCTGTTCTCGTC	1.94671	-1.58367	1
TATACCTTCTGTCCGT	-2.61441	-1.16268	2
TATATCCCATGCGTGC	1.33876	1.12692	6
TATCGCCTCTCCCAAC	-2.90949	-1.38055	2
TATCTTGTCCATCTCG	-3.19082	1.77602	3
TATGTTCAGTATGGAT	1.40155	-1.37381	1
TATTGCTTCTCGAACA	-3.02266	-1.83853	2
TCAAGCATCCACTTTA	0.0524019	-2.03802	10
TCAATCTAGAGGTTTA	3.04331	-1.61022	11
TCAATCTGTTTCCCAC	1.80261	2.68465	9
TCACAAGGTAGTGGCA	0.314109	-2.94903	10
TCACAAGGTGGATACG	-1.95331	0.667869	4
TCACACCCACCAGCCA	-3.63723	1.23294	3
TCACACCGTCTCACGG	0.416725	-0.86615	1
TCACACCGTTAAACCC	-3.08776	0.778211	3
TCACACCTCTGGGAGA	2.34885	-0.074049	7
TCACACCTCTTACCAT	2.14675	-2.09284	11
TCACATTCAGAACTAA	-2.98076	-1.46919	2
TCACATTCATGCCATA	1.79837	-3.32208	10
TCACGCTAGGACATCG	1.05297	1.50444	6
TCACGCTGTCTGCCTT	0.136464	-1.46217	2
TCACGCTTCACTAGCA	2.81165	-3.0267	11
TCACGCTTCGGACTGC	1.57162	-2.1687	1
TCACGGGCAACCGACC	-2.26908	0.884677	4
TCACTATGTTTAGACC	0.653075	-2.1425	1
TCACTCGCAAAGCAAT	-2.86387	-0.729409	8
TCACTCGGTCAACCAT	0.177873	0.0657615	5
TCACTCGTCGGTCATA	-3.74202	0.645614	3
TCAGCAACAAATCAAG	-3.85276	0.88317	3
TCAGCAAGTATGACAA	-2.02156	0.278306	4
TCAGGGCTCATGCGGC	0.00110708	-0.256753	5
TCAGGTACAATCGCAT	1.31677	-2.99454	10
TCAGGTAGTATGGTAA	2.68983	-0.320757	7
TCAGTCCGTAAGATCA	-3.49497	0.527453	8
TCAGTCCGTCTCTCAC	-0.948074	-1.8611	2
TCAGTTTAGGATATAC	-2.32132	-0.405717	4
TCATACTCAGGTACGA	0.521683	-0.708188	1
TCATACTTCAGAGCAG	-0.272024	-1.58118	2
TCATATCCATGCTGCG	-1.54253	0.898697	4
TCATCATAGCACACAG	-2.8552	0.288257	4
TCATCATGTTGCACGC	-2.60685	1.66162	3
TCATCCGTCCAACTGA	2.94469	-2.95014	11
TCATGCCCAAAGCGTG	1.36313	-0.728748	1
TCATGCCGTGTCTTAG	3.71812	0.857914	12
TCATGTTAGAGGCGGA	1.34292	2.96442	9
TCATGTTGTGTGTGTT	1.46119	1.05325	6
TCATTACGTGCATGAG	1.30357	-0.891003	1
TCATTGTGTGAGCAGT	3.36131	0.573564	12
TCCATCGGTTTAGTCG	2.60285	2.02424	9
TCCCACACAGACCAAG	-1.54066	1.2384	4
TCCCAGTAGACCGTTT	-2.26765	-1.67821	2
TCCCAGTTCGACATAC	-2.80487	1.00741	3
TCCCATGTCGGCCCAA	2.42174	-1.63421	11
TCCGATCTCAAACCTG	-1.49421	-1.34926	2
TCCTCCCAGTCTAACC	-2.60643	0.983354	3
TCCTCGATCTCTCGAC	1.29187	-1.17742	1
TCCTCTTAGAGTGAAG	-2.45365	0.134452	4
TCCTCTTAGCCAAGGT	-1.62627	-0.152328	4
TCCTTCTCAACTCGTA	-2.50534	-0.845882	2
TCCTTTCTCGCTGTCT	-3.10318	-0.344893	8
TCGAAGTGTATCAGGG	1.09072	-1.4678	1
TCGACCTCAAAGACTA	3.57494	0.747377	12
TCGACCTCAAGTAGTA	-1.31405	-0.482196	2
TCGACGGTCGAAGTGG	2.32335	-1.0775	1
TCGATTTGTACGCTTA	2.19775	0.788119	7
TCGCAGGAGATTGACA	-0.138592	-1.22523	2
TCGCAGGGTAGGCTCC	2.46882	0.164546	7
TCGCAGGGTTCTAACG	1.27042	-1.38019	1
TCGCTCACAAGATTGA	1.19845	-0.125293	6
TCGCTTGAGAGACAAG	0.398364	0.332404	5
TCGCTTGAGCATTTGC	1.06587	0.615305	6
TCGGGACGTAACGGTG	0.25198	0.955413	5
TCGGGACTCTAGATCG	2.61308	-0.279126	7
TCGGGCATCCGATTAG	2.44628	1.57133	9
TCGGGCATCTGAACGT	-2.93916	-1.69384	2
TCGGGTGCAGTCTGGC	0.301435	1.53339	5
TCGGTCTTCATTGCTT	2.73045	-0.151217	7
TCGGTCTTCGACATAC	2.8854	-3.10145	11
TCGTAGACAATGAAAC	-2.594	2.1839	3
TCGTGCTGTGATCATC	1.98258	2.16105	9
TCTAACTAGGTCCAGA	2.52982	0.0779682	7
TCTACCGCAGTCGTTA	0.35463	-1.27414	1
TCTACCGTCCACGGAC	3.64681	0.617176	12
TCTATACGTTATCCAG	-3.16226	1.58978	3
TCTATCAGTATGCTAC	-2.73529	1.05468	3
TCTATCAGTTGCCGAC	0.404237	0.474094	6
TCTCACGAGGCTCCCA	1.11726	-1.14959	1
TCTCCGAAGTCAATCC	-1.9993	0.719699	4
TCTCCGATCTCTCTTC	1.12528	2.00272	13
TCTCTGGCAAAGCAAT	-4.19446	-0.55439	8
TCTGCCAAGTTACGGG	-0.922235	-2.77894	10
TCTGCCAGTAACGCGA	-1.36022	-0.395578	2
TCTGCCAGTAGATGTA	-3.8041	0.00978036	8
TCTGGCTCATCCTGTC	-4.08076	0.90708	3
TCTGTCGAGACTAGAT	-1.83019	-0.649259	2
TCTGTCGCACCAGCGT	1.04047	-1.22106	1
TCTTAGTAGGCCTGCT	2.07827	0.477128	7
TCTTAGTCAACACGAG	-2.64212	0.448345	4
TCTTAGTGTTGCCAAT	-4.26207	-0.238467	8
TCTTAGTTCAGAATAG	1.31616	0.153322	6
TCTTGCGAGATGAAGG	2.79089	-0.0563118	7
TCTTGCGCACTACTTT	2.37631	2.55398	9
TCTTGCGCAGAGGAAA	-0.421637	-0.605393	2
TCTTGCGGTCCAGCCA	2.58805	-1.84437	11
TCTTTGAGTGGAGAAA	1.63731	2.45052	9
TGAACGTCAAATGAAC	0.971816	-1.04788	1
TGAACGTGTAACTAAG	2.41519	-0.510222	7
TGAATGCGTGGACTAG	-0.124426	-1.09454	2
TGAATGCTCGACGAGA	-2.82643	1.46129	3
TGAATGCTCGCCGTGA	-2.08802	0.894922	4
TGACAGTTCGAGATGG	0.00720047	0.703129	5
TGACCCTTCTCATTGT	-2.86822	1.50277	3
TGACGCGGTGGCTTAT	-0.163994	1.85148	5
TGACTCCAGTCTCCTC	0.186242	-0.793339	1
TGACTCCCACCATAAC	-2.76242	1.99323	3
TGAGACTAGGCTGAAC	2.6466	-0.428519	7
TGAGCATTCCATTGCC	-0.837784	0.571026	5
TGAGCATTCCTTCACG	1.55959	-1.984	1
TGAGCATTCGATACTG	3.80566	0.735798	12
TGAGCATTCTGTCTCG	-2.73982	1.65933	3
TGAGCGCCACTATGTG	-3.25458	0.273267	8
TGAGCGCCAGCATACT	-2.40648	-1.20912	2
TGAGCGCTCGTCTAAG	3.09633	-0.628395	7
TGAGGAGTCCATCGTC	-1.95538	-1.7743	2
TGAGGGATCAAACGTC	2.8434	1.00192	7
TGAGGGATCATAAGGA	2.78613	1.05953	7
TGAGGTTCAAACTAGA	-1.9523	2.35785	3
TGAGGTTCAGGACATG	-2.77072	-1.02408	2
TGAGGTTGTAGCTTTG	-3.54522	0.999192	3
TGAGTCACAGAACGCA	-3.54009	0.521709	8
TGAGTCAGTAACCCTA	3.36072	0.410763	12
TGAGTCAGTCACTCTC	-2.68647	1.47985	3
TGATCAGAGGATTCAA	-3.36418	-1.43344	2
TGATGCACAGGGCTTC	3.32759	1.85674	12
TGATGGTAGACCCGCT	1.26706	-0.713299	1
TGCAGGCAGCGTTCAT	1.6933	-0.132043	1
TGCAGGCCAGGAATAT	-0.265751	-3.20663	10
TGCAGTAAGTAGTCCT	-0.771917	-1.77654	2
TGCAGTATCCACATAG	-3.62027	0.621803	3
TGCATCCCACCCAACG	1.38011	1.42468	6
TGCATGAAGCACCCAC	-1.28359	-2.79468	10
TGCGACGAGCGACAGT	1.66059	-0.447782	1
TGCGATAAGAATCGCG	0.475361	-0.495347	1
TGCGGCAAGTGGTGAC	3.03509	0.17569	7
TGCGGCACAAAGACGC	1.42037	-0.789819	1
TGCTCCACAATCTAGC	-0.40804	-0.0542461	5
TGCTCGTAGACGAGCT	3.47832	-0.518144	7
TGCTCGTTCCCATTTA	1.78919	2.65676	9
TGCTGAACAGCACAAG	2.12423	1.21001	9
TGCTTCGCATAGCTGT	-1.95715	1.64601	3
TGCTTGCGTGAACTAA	1.99818	-1.50418	1
TGGAACTAGCGTCTCG	-3.13224	-0.0641808	8
TGGAGAGCAGTCAGTT	-2.4467	0.687388	4
TGGAGGAAGTAGGAAG	-3.90968	0.103559	8
TGGATCAGTTCTCCCA	-2.19531	0.3779	4
TGGATGTTCACGGGAA	1.53257	0.564532	6
TGGCGTGGTGGATTTC	0.649008	-0.29242	1
TGGGAAGTCGATTGGT	1.09085	-0.706072	1
TGGGAGAAGCAAGTGC	1.64082	2.94138	9
TGGGAGAAGTGGTGGT	-2.23738	-0.608294	2
TGGGATTAGTCACGAG	2.39692	-1.84174	11
TGGGATTGTACGATGG	-3.02946	0.479227	3
TGGGCGTAGTGGAATT	0.858466	2.45839	13
TGGGCTGAGAGGGTCT	2.87109	0.549256	7
TGGGCTGAGCGTTAGG	-1.99346	-1.22132	2
TGGGCTGCATCCGATA	-0.247946	-2.2998	10
TGGGCTGGTCGCGGTT	0.909907	0.329148	6
TGGGTTAGTATTGAGA	-2.44318	0.503917	4
TGGGTTATCAGTAGGG	-3.32272	0.454129	8
TGGTACACAAAGGGTC	1.79637	-1.73962	1
TGGTAGTCAGGCATGA	0.747552	-1.99876	1
TGGTAGTCATCACAGT	-0.00422109	0.22082	5
TGGTAGTTCCCTCATG	-2.13298	2.20925	3
TGTACAGAGACTCGAG	-2.50178	0.18469	4
TGTACAGAGTGAGTTA	-2.99268	0.149619	8
TGTACAGGTGGATTTC	0.206112	-3.35927	10
TGTAGACTCCATTTAC	-3.21469	-0.110354	8
TGTCAGACACTCACTC	2.52375	1.83879	9
TGTCCACCAACTGGTT	0.427114	-0.359369	1
TGTCCACTCGCTTACC	-1.03134	-0.980777	2
TGTCCCAAGCTCCATA	2.02668	-0.440893	1
TGTCCCAAGGTCATAA	2.29375	2.00321	9
TGTCCCACATACTTTC	-0.68969	-1.88327	2
TGTCCCAGTCAGGCAA	-2.5053	-0.0106751	4
TGTCCCAGTCGGTGTC	-2.80256	0.110026	4
TGTCCTGGTACTTGTG	0.330918	-0.13346	1
TGTCCTGGTTGGCTAT	-2.14876	-1.94392	2
TGTGATGAGCGACTGA	1.07292	-0.976661	1
TGTGATGCATTCTCTA	2.93261	-0.645358	7
TGTGCGGGTCGTCGGT	1.6327	-3.28145	10
TGTGCGGTCACATACG	-3.86097	1.36796	3
TGTGGCGTCGTACCTC	0.73076	-0.170338	1
TGTGTGATCTGACAGT	-0.0412435	-0.274797	5
TGTTCATAGCTGCCTG	-1.63265	0.655492	4
TGTTCATGTCCTGGGT	-2.23835	1.88971	3
TGTTGAGCACAACGAG	-1.07563	1.42321	5
TGTTGAGTCTCGACCT	0.806717	-0.243399	1
TGTTTGTGTGGAAATT	-2.67646	0.608371	4
TTAATCCAGCTACTAC	-3.11969	1.62022	3
TTACAGGGTGATTCTG	0.764816	-1.01993	1
TTACCGCGTCCGAAAG	1.75325	-1.60124	1
TTACGCCCACGTCGTG	-2.02761	0.651518	4
TTACGCCTCAATGCAC	2.46421	1.50592	9
TTACGTTGTTTACGAC	-0.87391	-0.663904	2
TTACGTTTCTCGCTTG	1.63761	0.678831	6
TTACTGTCATACATCG	1.66193	2.33741	9
TTACTGTGTAAGAACT	1.16191	1.97235	6
TTACTGTGTTAAGGGC	0.757017	-1.11056	1
TTAGGGTGTCACATTG	0.582476	-0.356989	1
TTAGTCTCACGTATAC	2.3536	-0.550774	7
TTATTGCCAAACGGCA	0.915232	2.71745	13
TTATTGCGTACGTAGG	-2.86701	-0.363533	8
TTATTGCGTCAACACT	1.32002	1.46107	6
TTATTGCGTGTCTTCC	-3.44891	-0.596666	8
TTCACCGCAGCCCAGT	0.826554	-2.08677	1
TTCACGCGTTAAGTCC	-1.22821	-0.204144	2
TTCACGCTCTATCCAT	0.156826	-3.22355	10
TTCAGGAAGATTGGGC	0.520826	-2.03866	1
TTCAGGAGTCTACAAC	1.95505	2.01712	9
TTCATGTAGGTCATAA	0.601188	0.207449	6
TTCCACGGTCAACACT	2.80446	-1.24546	11
TTCCGTGCACTCACTC	2.95506	-1.67011	11
TTCCGTGGTTCCAGGC	1.59281	0.5948	6
TTCCTCTGTACCTGTA	-3.67407	0.852778	3
TTCCTTCAGGTAGTCG	0.844569	-2.0806	1
TTCCTTCAGTAGTCAA	1.26398	-1.66639	1
TTCCTTCGTGACACGA	-3.3015	-0.120481	8
TTCGCTGAGGGTTAGC	-0.502365	-0.219057	5
TTCGCTGAGGTTCCGC	0.542238	1.10431	5
TTCGCTGCACTAGTAC	1.20424	0.261007	6
TTCGCTGTCGGACTGC	2.14909	-0.11231	7
TTCTCTCGTATCGTAC	0.0523006	-0.682669	1
TTCTTGAGTCTTGCTC	-0.735876	1.35563	5
TTGACCCGTCTCGGGT	3.50716	-0.470165	7
TTGACCCTCGTAGTGT	-1.15012	-1.47033	2
TTGATGGCATAAGATG	2.60756	1.6004	9
TTGCATTGTGCCTTCT	-3.91861	0.416024	8
TTGCCTGAGAGTGACC	-2.58889	0.842264	4
TTGCCTGAGTGGAAAG	-2.99479	-0.163338	8
TTGCCTGGTAGCTGCC	-3.28076	1.03938	3
TTGCTGCCATTGCCGG	-2.48767	-0.66194	2
TTGGGATCAACGGGTA	0.471364	-0.875137	1
TTGGGATTCAGGAAGC	-3.54237	1.16042	3
TTGGGATTCTCTCTAA	-1.14939	-0.597509	2
TTGGGCGCACGGTGAA	1.25593	1.09043	6
TTGGGCGGTCGGAAAC	1.72284	0.472243	6
TTGGGTAGTGCTAGCC	-2.86065	-0.102797	8
TTGGGTATCACCGACG	0.118668	1.3477	5
TTGGTTTCACTGGATT	0.0577248	0.0316424	5
TTGTGGATCTAAGAAG	3.43504	0.765703	12
TTGTGTTGTGTGTCCG	2.10108	0.976131	9
TTGTTCACACTTGTGA	-1.9391	-0.46538	4
TTGTTCACAGTCGCTG	-2.84844	0.46147	3
TTGTTCATCTTTACAC	0.255087	1.52463	5
TTGTTTGAGGTCGACA	2.23786	0.268693	7
TTGTTTGTCCAACCGG	3.25262	-1.69983	11
TTTACTGTCACGGGAA	0.52266	1.5231	5
TTTATGCGTAACATAG	-0.168702	-0.503745	5
TTTATGCGTTGATCGT	-2.88995	-1.81696	2
TTTCACATCTCAGGCG	1.39445	2.81627	9
TTTCATGGTGCCTAAT	-0.250088	1.27926	5
TTTCATGTCACTCACC	-1.85458	0.999025	4
TTTCCTCCACAGAGCA	-4.53825	-0.860917	8
TTTCCTCTCCTACACC	2.2579	0.206428	7
TTTCCTCTCTCTTGCG	-1.68962	-1.11242	2
TTTGATCTCTTTGGAG	-0.0494198	-0.45053	5
TTTGGTTAGTAACCTC	2.41681	0.0859724	7
TTTGGTTGTAGAATAC	-2.8678	1.72259	3
TTTGTTGCAATTAGGA	1.01749	2.57975	13

## Sheet: Figure 2B_left
UMI (UniverSC 1.2.0)	UMI (dropSeqPipe 0.6)	Log10(Cells)
0	2	0
1	3	0
3	0	0
3	5	0
4	2	0
5	2	0
5	7	0
7	9	0
10	8	0
10	11	0
11	8	0
12	10	0
13	12	0
16	18	0
17	15	0
17	16	0
17	17	0
18	18	0
19	20	0
23	22	0
24	26	0
32	32	0
4	6	0.30103
11	10	0.30103
13	11	0.30103
3	1	0.477121
5	3	0.477121
11	9	0.477121
13	14	0.477121
14	15	0.477121
15	14	0.477121
16	16	0.477121
7	5	0.60206
9	7	0.60206
11	12	0.60206
12	13	0.60206
15	15	0.60206
6	4	0.69897
7	8	0.69897
9	10	0.69897
14	14	0.69897
2	0	0.778151
13	13	0.778151
8	9	0.845098
12	11	0.845098
9	8	0.90309
10	9	0.90309
12	12	0.90309
11	11	0.954243
6	7	1
8	7	1.04139
10	10	1.11394
3	4	1.25527
5	6	1.25527
7	6	1.27875
5	4	1.30103
4	5	1.34242
9	9	1.36173
6	5	1.38021
2	3	1.53148
8	8	1.5563
4	3	1.59106
3	2	1.6902
7	7	1.77815
1	2	1.78533
6	6	1.96379
2	1	2.0086
5	5	2.07918
0	1	2.1038
1	0	2.34635
4	4	2.3962
3	3	2.62839
2	2	3.01115
1	1	3.5617

## Sheet: Figure 2B_center
Barcode	UMAP_1	UMAP_2	Cluster
AACAGCGAATGA	-2.49145	-1.43265	1
AACCCGGGACCG	2.86553	-0.197788	4
AACGCGTGATGT	-1.5366	0.558132	2
AACTAGTCGCAG	-2.91876	-0.829517	2
AACTCCCTCTGT	-1.83016	-0.326317	2
AAGCCCTTTTGG	0.245878	0.360615	6
AAGGTTTCGGAA	-2.43288	-0.45092	2
AATAACAGTAAG	2.22842	-1.7051	5
AATATTTTGAAA	0.477609	1.60981	3
AATCACGATCAA	0.184297	0.675522	3
AATCCCTTAGAG	-2.27017	-1.63202	1
AATGTGCCACCC	-2.7869	0.672293	2
ACACCGCGACAA	-1.91807	-1.17651	1
ACCAGCAGTCAT	-1.81641	1.10666	2
ACCAGCTCGCAA	1.92916	-0.0243548	4
ACCGGCCCCGGT	0.305944	1.05794	3
ACCTAAGTTGCT	0.461166	-0.457715	6
ACCTCAGTACGC	-0.889571	1.47841	3
ACCTGAATACGA	3.11554	-0.767192	5
ACCTTCTCGAAC	2.73833	-1.36429	5
ACCTTGCCCTGC	0.51646	2.56186	3
ACCTTTTTTTTC	1.74279	0.382128	4
ACGACAGTATTC	2.01881	1.76999	4
ACGAGCGCTTAA	-1.93597	1.85198	2
ACGATGTGATGG	0.841169	-2.08306	5
ACGGGATGGGCC	0.106128	1.94281	3
ACTAATCCAGCC	0.512293	0.986425	3
ACTCAGTAGATA	-3.0601	0.306952	2
ACTGAAGCTAAT	1.7711	2.01311	4
ACTGAATTCTTG	-1.75299	1.69063	2
ACTTCTGATTAT	-1.52064	-1.76565	1
AGACCAACTCAA	2.2722	-0.0969859	4
AGACGCGTCGGG	1.69974	-0.790001	5
AGAGTTGTTCGG	-3.23285	0.395343	2
AGATTCTAAGCT	-0.0679318	-0.54048	6
AGCCCTCCCCAG	-2.33969	1.4856	2
AGCCGTCGATGA	-0.700639	-1.48803	1
AGCGGAGCTTTA	1.71103	1.45077	4
AGCTACCTTGGC	0.73579	-1.28767	5
AGCTATGTGCAG	1.26696	1.86808	3
AGGCTTCCCTTA	-1.53946	0.219711	2
AGGGAAGGGACC	-0.460417	-0.54059	1
AGGGAGTACATG	-0.212639	1.15794	3
AGGGTAAGGGCC	-1.52114	-0.919968	1
AGGTGCAGCGTT	-0.0211164	0.748615	3
AGGTGTTGTCGA	-1.3313	1.21522	2
AGTACCCCGTAG	-0.178761	1.4492	3
AGTACTCCTAGG	-0.775291	-0.645769	1
AGTCACACCAAA	1.27218	1.22854	4
AGTCTATTCTGC	0.00552882	0.974504	3
AGTTCCATCCGC	-1.93289	-0.478749	2
AGTTCGTTTAGC	-1.24866	0.598527	2
ATAACCAGACAA	1.34377	1.17107	4
ATAGTATAGACC	0.559364	2.5092	3
ATAGTTTTTTAA	1.57524	-1.15346	5
ATATAGAAGTTC	-3.02677	0.620597	2
ATATCACCCTGC	-2.41346	-1.07231	1
ATATGACAGCAT	-0.506121	0.364962	3
ATCAGTTTACCG	-0.80562	-1.23477	1
ATCCTAGCCTGT	2.12406	0.705976	4
ATCGGAAAAGCC	-0.160775	0.0288001	6
ATCGTAGGGAGC	-1.77865	-0.722082	1
ATCGTGGAAGTC	1.08144	1.69972	3
ATCTATCATATT	1.15005	-2.31531	5
ATCTGAAGCCTT	-0.5377	2.22218	3
ATGCACAGGGTA	-2.89017	0.309841	2
ATGGGTCATCGC	-2.56753	-1.03489	2
ATTAAAATTAGT	-2.8622	-0.503093	2
ATTACGATTACA	-0.770667	0.120238	1
ATTTAGGTGGCC	1.34931	-2.12558	5
CACGATTGTTAG	-0.865473	1.32753	3
CACTGGAACCCT	1.65593	0.282336	4
CAGAACGCGCGG	-2.04401	-0.141252	2
CAGCATAGGCTG	1.80686	-1.37538	5
CAGCCCGTTTTT	1.80857	-0.262019	4
CAGCGGATCGTC	-2.14002	0.377178	2
CAGGCGAACAGC	0.147071	0.187086	6
CAGTCAATCTAA	1.26291	2.42088	3
CATAACCTAGTC	0.180983	-0.988464	6
CATACTATCGCC	-0.742578	-2.00972	1
CATCAAAAGGTA	0.910946	1.85256	3
CATCTACCTGCG	2.26926	1.12776	4
CCAATGCAAGCG	0.697645	-0.363765	6
CCACCGGGCCCG	-0.0270718	-1.60339	1
CCACTCCCCCCT	2.85615	-0.410152	4
CCAGATTAATCT	0.528174	0.230288	6
CCAGCATACTGC	2.3019	-0.254048	4
CCAGCCGAACGA	3.0559	0.868471	4
CCATGTGATGTC	-0.858789	-0.156752	1
CCCATACCATTT	2.55213	-0.825643	5
CCCCATTGGGGC	-0.830824	1.05325	3
CCCGCCTTCTAC	2.48668	-1.89594	5
CCCGCCTTGACC	0.847114	0.667712	6
CCCTTCGTCTGC	0.834487	-1.53998	5
CCCTTGACGTAA	-0.829448	-0.245	1
CCGAATGGTCAC	2.96695	0.182328	4
CCGACGCGGCTA	-0.153324	-0.970768	1
CCGCGCTGGCTT	1.88509	-1.46181	5
CCGCGTAGAGGA	2.96168	0.216578	4
CCGGTCGTGCTG	1.33522	0.0556382	4
CCGTCAGCTCTA	2.11242	-0.478638	4
CCGTCGGACACC	0.0167571	-0.913667	6
CCGTTGCCCGTA	0.530607	2.10365	3
CCTAATTGTCTC	2.11887	1.73446	4
CCTATCAAGTAC	1.66888	1.39341	4
CCTGTGGCTGGT	1.84978	-1.87317	5
CCTTGATTCACT	-0.816487	0.154029	1
CCTTTGAACAGG	-0.401798	1.49147	3
CGACAAATTGTT	-1.21834	0.241095	1
CGACAGTTGGCT	0.70617	1.5421	3
CGACTCGGCGAC	-2.92796	1.02573	2
CGCACCTCGGAA	-1.27442	0.622971	2
CGGAGTCAGGGC	-0.262421	0.19836	6
CGGTAACTAAGC	2.84218	0.565336	4
CGGTGACTCCTA	1.81237	0.103312	4
CGTACTGACTAC	1.70173	-0.400248	4
CGTAGGTAGGCC	-1.75362	-0.324999	2
CGTTTTACCTTG	1.13223	1.25487	4
CTAAAGGCCGCA	2.26376	0.541285	4
CTAGTTGAACAC	1.4391	1.68204	4
CTATTAGGCGTT	2.04989	-0.669377	5
CTGAAAGCTACG	0.327229	-0.0300581	6
CTGAGGCGGCCG	-2.53268	-0.363298	2
CTGCAGCTAGAA	-2.85319	0.327035	2
CTGCGCGGCGGC	0.795591	-0.156358	6
CTGCTCTTTGCA	1.84025	0.862894	4
CTGGATGTTCAA	1.62045	-0.861074	5
CTGGCTAGTCGC	-0.850092	-2.07659	1
CTGTAAATACAT	-1.2966	-1.26745	1
CTTACCCGGATG	-0.75816	-1.00943	1
CTTCGTTAGGTT	1.83546	1.58292	4
CTTGCCTGAATA	-0.702673	1.63885	3
CTTTCCCTGAGA	-3.03316	-0.194555	2
GAACGGAAGCAC	-0.524123	1.48293	3
GAACTCATCGCT	0.249692	-1.33893	1
GAATATAAGATA	-0.426646	0.513158	3
GACAACTCATTA	1.24154	-0.866362	5
GACGACCATAAT	1.21408	-0.869593	5
GACGACGACTCA	-2.04081	1.12517	2
GACGCACCTGAG	0.663934	-1.12112	6
GACGGCTATTCC	-3.04807	0.662928	2
GACGTGTGGACA	-1.2847	-0.224801	1
GACTTATTGCTG	2.25999	1.57596	4
GAGTACACGCCG	-1.71924	0.786766	2
GAGTAGAGGTGC	1.17675	2.2118	3
GAGTCACTGCAA	0.0433239	-2.31884	1
GATAGGGAGGTG	-2.20833	1.00988	2
GATATTTTTCGA	-1.72462	0.900463	2
GATCACATGGGT	2.8383	-1.56103	5
GATCGTGTCTCC	0.722997	0.652768	6
GATGCGACGGTC	-1.03575	0.791297	3
GATGCTAGGAGA	0.0763956	1.43642	3
GATTCTTCGAAG	1.28619	-1.71749	5
GCAGAGTCGTTC	1.96097	0.854724	4
GCAGATCGTAGG	0.632088	-1.65059	5
GCAGTGGGAACA	-1.8873	-1.86849	1
GCATGAAAACGG	0.51438	-0.414564	6
GCATGAAACTTC	1.05937	-1.50027	5
GCATTCACTTAG	1.67031	-1.18857	5
GCCAACTGGGCC	0.240717	-0.0224808	6
GCCAGTATGGAG	-1.43443	-0.206263	1
GCCCATCCACGG	-2.7144	0.859666	2
GCCCCGGTTGCA	-0.17876	1.00502	3
GCCTCATGTGAA	-0.224287	2.30323	3
GCGACCAGGAAT	2.15909	0.227355	4
GCGATGCGATCC	0.555862	0.538044	6
GCGTGGCAGTTG	-0.327874	-1.04713	1
GCTACGTACCCA	-1.7734	1.30283	2
GCTATGAGGTCG	3.07791	-0.77956	5
GCTGCCTACGCT	1.14874	-0.0225762	6
GCTGTGTGGCGA	0.164065	-2.22188	1
GCTTAGAGAGAA	-0.388781	-1.24371	1
GGAGGTGCCCTT	3.00136	-1.43463	5
GGAGTCCCAGTA	0.936588	0.100672	6
GGAGTTGCGGGG	2.68606	-1.13036	5
GGATGCGTTCCC	2.79346	-1.59222	5
GGCAACTATCAA	-1.76011	0.340864	2
GGCAATGTGCCT	-2.73115	-0.0858138	2
GGCCCACTTTAA	-2.23192	-1.2916	1
GGCCCGATTGCA	0.695818	-0.587006	6
GGGAATTGTAAA	-0.371578	-2.39992	1
GGGACACTTCTC	-1.04106	2.13533	3
GGGCAATCCGCT	-0.744723	-1.24204	1
GGGGAGGAGGTA	-2.60161	0.172477	2
GGTAACGTTCTG	-0.239242	-1.8601	1
GGTCTTATGTTA	0.76366	2.07347	3
GGTTATCAAATT	-2.47871	0.798148	2
GGTTTCATATTT	-1.66434	-1.54455	1
GGTTTGAACCCA	3.09566	0.0574509	4
GTACAGGATTAG	-2.03439	0.75112	2
GTACTTGTACCC	-1.25051	2.27579	3
GTAGAGTCCATT	1.43787	-1.33989	5
GTAGATTGCCAC	-0.800218	2.02273	3
GTCGCATTCTTT	-1.36843	2.14304	3
GTCTCGTGCACC	1.36912	0.476981	4
GTCTGAGCACAT	-0.0918516	-0.596916	6
GTCTTACATGCC	-0.652646	-0.343765	1
GTGAGCGTTATA	-1.69225	0.730884	2
GTGCTTCGCCAA	-0.660013	0.579582	3
GTGGAATCACTC	-1.64362	-0.816913	1
GTGGATCGAAGA	0.544661	1.02668	3
GTGGCGCACGCT	-0.566769	-2.31096	1
GTGTGGGTCTCT	1.37358	0.559216	4
GTTACTGTCGCT	0.966652	2.3984	3
GTTATATTAGGC	-0.0848073	-0.233435	6
GTTATCCCTAGC	-2.32132	0.636296	2
GTTCGATCTGCC	2.28963	1.06492	4
GTTCGTCCCGCC	0.727963	-0.787456	6
TAAAGACCACGC	0.885677	-0.138405	6
TAAAGAGAGAGT	-2.34594	0.737519	2
TAACAGCGTGTA	2.767	0.92512	4
TAACGTACAGGA	0.343422	-0.514296	6
TAAGGTCGCCCA	0.964214	-2.42373	5
TAATATGGCGTG	-1.53105	1.51825	2
TAATCGGTGGCA	0.406964	-1.79002	1
TAATCTAGTCTC	-0.335847	-1.68904	1
TACCGACGCGCT	-1.47358	-1.42688	1
TACGGCGTCACT	1.50919	0.342757	4
TACTCGTTATGA	0.233159	1.47949	3
TACTCTACAATC	2.64886	0.0558477	4
TACTGTGTGCAC	-2.43044	-0.76803	2
TAGCCACGACAT	-0.748527	1.2503	3
TAGGAAATGACG	1.56642	0.75933	4
TATAACATTGGC	-2.2429	-0.0514927	2
TATATTATAGAA	-1.98133	0.95762	2
TATCAACTGTGT	1.3378	-0.207106	6
TCAACACTAAAC	-1.22857	-1.01221	1
TCACGCAGCTAC	1.65028	-0.465406	5
TCCAAAATAGAA	-1.03442	-1.8753	1
TCCACGCGAGTC	2.94043	-1.30363	5
TCCGCAGCAGAA	-1.50133	0.673331	2
TCCTAGGACCCG	1.09276	-0.575394	6
TCCTTTTGTATA	-1.22023	-0.288581	1
TCGACCCCTTCA	2.5868	0.547995	4
TCGCATGCGTCG	-0.421798	0.751684	3
TCGCGAGAAAAT	-1.74141	-1.50619	1
TCGGAGGCTATT	2.23517	0.909749	4
TCGTCAATTGTC	1.86372	-0.813598	5
TCTCAACTCCGT	2.13732	-1.17954	5
TCTCGCTGATCC	0.961667	0.149527	6
TCTCTCCCCTTG	2.05725	-1.58592	5
TGAAAGTACTAT	-1.18604	-1.09662	1
TGAAGAGGTATT	-1.02097	0.0839484	1
TGACGCTAAGGG	-0.510501	-1.56886	1
TGACTAGGTGGG	-0.820968	-0.900691	1
TGACTATACTCG	0.699227	-0.902418	6
TGAGAAAGTCTT	1.6822	-1.73908	5
TGATGCTGGGCC	-1.93256	0.0867768	2
TGATGGAATAGA	-0.608487	0.198524	1
TGATTGATAGAT	-0.902313	-1.67079	1
TGCGTAGATATG	-0.949329	0.911823	3
TGCGTTCCACAT	-1.19153	-0.439088	1
TGCTATGAATAA	-1.41218	1.48208	2
TGCTGTTCTCGT	0.616172	1.49733	3
TGGCCAAGTCTC	-1.96903	-1.49395	1
TGGCGTCGAGCT	1.15825	-1.54661	5
TGGGACTACGGG	-0.611425	0.5653	3
TGTCATTCGTAC	2.34534	-0.106056	4
TGTGTGGGTTCC	0.535833	-0.373972	6
TTACCAGCGCCA	-2.29513	1.15473	2
TTACGTGGAGGC	1.65482	0.987702	4
TTACTTGACTGT	-0.918223	-0.532631	1
TTAGGTAACGTG	1.15011	-2.12051	5
TTATGTCTCAGG	0.150282	-1.36121	1
TTCCAAAGTGGC	-0.278927	2.00848	3
TTCCAAGGGACA	0.124212	-0.258692	6
TTCGCGTGAACA	-2.36703	0.0290857	2
TTCGGCGAGATC	-0.0061761	-2.12844	1
TTCTGTACGTCT	1.14963	0.30685	6
TTGAAGAGGAGC	-1.49543	1.17179	2
TTGACTAGTACT	-2.75893	-0.629535	2
TTGCTACTGACG	-0.741168	-0.176622	1
TTGGAGACGGTA	-1.14233	2.25837	3
TTGGGAAACAAG	-2.68112	-0.734418	2
TTGTATAGCGCA	-0.618817	0.832928	3
TTTAATAGCTTT	-2.57462	0.859398	2
TTTCCGAACTCA	2.04701	-1.14603	5
TTTTACGGTATT	-0.267876	-2.15382	1
TTTTGTATCACG	0.324958	1.19906	3

## Sheet: Figure 2B_right
Barcode	UMAP_1	UMAP_2	Cluster
AACAGCGAATGA	2.482	-1.48914	4
AACCCGGGACCG	2.54054	0.813359	6
AACGCGTGATGT	-0.635606	-1.80137	1
AACTAGTCGCAG	1.66332	-2.31739	1
AACTCCCTCTGT	-0.58019	-1.33385	1
AAGCCCTTTTGG	1.33514	-0.320217	4
AAGGTTTCGGAA	0.507236	-2.15571	1
AATAACAGTAAG	2.38236	-0.957034	4
AATATTTTGAAA	0.770942	0.307968	2
AATCACGATCAA	1.12048	-0.228398	4
AATCCCTTAGAG	1.25465	-1.68679	4
AATGTGCCACCC	0.624286	-1.95172	1
ACACCGCGACAA	2.27541	-1.17426	4
ACCAGCAGTCAT	1.84149	0.0478889	6
ACCAGCTCGCAA	0.47697	2.6514	3
ACCGGCCCCGGT	-0.837322	0.239444	2
ACCTAAGTTGCT	-0.79312	-1.67197	1
ACCTCAGTACGC	-1.50421	-2.11269	1
ACCTGAATACGA	2.14681	-0.26748	4
ACCTTCTCGAAC	1.90953	-0.687045	4
ACCTTGCCCTGC	-1.60731	-0.209002	5
ACCTTTTTTTTC	-0.358563	1.02145	2
ACGACAGTATTC	-1.78753	-0.548197	5
ACGAGCGCTTAA	-2.43052	-1.16461	5
ACGATGTGATGG	-2.56707	1.5404	7
ACGGGATGGGCC	0.619388	0.0808612	2
ACTAATCCAGCC	0.361845	0.847898	2
ACTCAGTAGATA	0.59109	-2.64978	1
ACTGAAGCTAAT	-1.35338	0.57456	5
ACTGAATTCTTG	-0.959727	-2.14162	1
ACTTCTGATTAT	1.83739	-1.72133	4
AGACCAACTCAA	2.70855	0.942452	6
AGACGCGTCGGG	-0.833292	2.48952	3
AGAGTTGTTCGG	0.980496	-2.67753	1
AGATTCTAAGCT	1.60919	1.62282	6
AGCCCTCCCCAG	-0.012816	-1.55616	1
AGCCGTCGATGA	-0.776515	0.0245706	2
AGCGGAGCTTTA	-0.642623	0.81574	2
AGCTACCTTGGC	-0.999075	1.1027	7
AGCTATGTGCAG	0.0392814	1.05073	2
AGGCTTCCCTTA	-0.237311	-1.21919	1
AGGGAAGGGACC	-0.470425	1.62983	3
AGGGAGTACATG	0.49506	-1.18861	4
AGGGTAAGGGCC	1.60008	-1.35064	4
AGGTGCAGCGTT	-0.116624	0.389821	2
AGGTGTTGTCGA	0.194674	-1.49679	1
AGTACCCCGTAG	0.512719	0.143441	2
AGTACTCCTAGG	-0.594452	-1.08514	1
AGTCACACCAAA	-1.90291	-1.52948	5
AGTCTATTCTGC	-0.0108857	-0.176525	2
AGTTCCATCCGC	0.921491	-1.96804	1
AGTTCGTTTAGC	-0.991903	-1.72438	1
ATAACCAGACAA	-0.0729108	0.691561	2
ATAGTATAGACC	0.920778	-2.18532	1
ATAGTTTTTTAA	-0.0899267	1.64376	3
ATATAGAAGTTC	1.05981	-2.61154	1
ATATCACCCTGC	1.96538	-1.2759	4
ATATGACAGCAT	0.641859	-0.674335	4
ATCAGTTTACCG	0.291013	-0.479653	2
ATCCTAGCCTGT	-1.61374	2.5495	7
ATCGGAAAAGCC	-1.85669	-1.28016	5
ATCGTAGGGAGC	-0.0825062	-2.34179	1
ATCGTGGAAGTC	-0.183681	0.387903	2
ATCTATCATATT	-2.45136	0.954672	5
ATCTGAAGCCTT	1.67812	1.05154	6
ATGCACAGGGTA	1.21263	-2.18686	1
ATGGGTCATCGC	1.88372	-1.98616	4
ATTAAAATTAGT	0.840381	-1.97239	1
ATTACGATTACA	-0.777497	-0.671201	2
ATTTAGGTGGCC	-1.42538	1.11588	7
CACGATTGTTAG	0.989495	-0.867658	4
CACTGGAACCCT	-0.171819	-0.620382	2
CAGAACGCGCGG	-0.240077	-0.790119	2
CAGCATAGGCTG	-0.901747	0.672961	2
CAGCCCGTTTTT	-0.728845	2.17407	3
CAGCGGATCGTC	0.169365	-0.933093	2
CAGGCGAACAGC	-1.91925	0.988078	7
CAGTCAATCTAA	-1.31297	0.0256587	5
CATAACCTAGTC	-1.23179	-0.628547	5
CATACTATCGCC	0.536313	-1.40178	1
CATCAAAAGGTA	1.15833	0.551681	6
CATCTACCTGCG	0.0585256	1.23493	3
CCAATGCAAGCG	-1.18771	1.234	7
CCACCGGGCCCG	2.69685	0.137184	6
CCACTCCCCCCT	1.87384	0.389107	6
CCAGATTAATCT	-0.897514	0.58186	2
CCAGCATACTGC	-1.13191	-0.985855	5
CCAGCCGAACGA	-1.63147	2.28909	7
CCATGTGATGTC	1.98812	0.54743	6
CCCATACCATTT	-0.221661	2.68294	3
CCCCATTGGGGC	0.803701	-0.460535	4
CCCGCCTTCTAC	1.51614	-0.626677	4
CCCGCCTTGACC	1.11171	1.70066	3
CCCTTCGTCTGC	-2.11064	1.33272	7
CCCTTGACGTAA	-2.04536	-0.986443	5
CCGAATGGTCAC	2.05318	0.457216	6
CCGACGCGGCTA	1.24426	1.90419	3
CCGCGCTGGCTT	-0.463071	2.008	3
CCGCGTAGAGGA	0.42416	0.128667	2
CCGGTCGTGCTG	0.0894957	0.568013	2
CCGTCAGCTCTA	0.296026	2.16311	3
CCGTCGGACACC	1.08295	1.9745	3
CCGTTGCCCGTA	0.640553	0.675193	2
CCTAATTGTCTC	-1.65085	-0.0194214	5
CCTATCAAGTAC	-1.60992	0.287706	5
CCTGTGGCTGGT	-0.348499	1.74165	3
CCTTGATTCACT	-0.264114	-0.843903	2
CCTTTGAACAGG	0.968957	0.250757	4
CGACAAATTGTT	-1.13806	-1.98756	1
CGACAGTTGGCT	0.112326	0.177018	2
CGACTCGGCGAC	0.894577	-2.80502	1
CGCACCTCGGAA	1.44244	0.484827	6
CGGAGTCAGGGC	1.93403	0.74809	6
CGGTAACTAAGC	-0.444009	0.83369	2
CGGTGACTCCTA	-1.21665	-0.634612	5
CGTACTGACTAC	-0.236273	2.22507	3
CGTAGGTAGGCC	0.159136	-1.9514	1
CGTTTTACCTTG	-0.98215	-0.512473	2
CTAAAGGCCGCA	-0.0124264	0.341095	2
CTAGTTGAACAC	0.0756712	1.49219	3
CTATTAGGCGTT	0.191703	2.07404	3
CTGAAAGCTACG	-1.07638	2.24965	7
CTGAGGCGGCCG	1.34641	-2.25128	1
CTGCAGCTAGAA	0.347422	-2.59534	1
CTGCGCGGCGGC	-1.28733	-1.20664	5
CTGCTCTTTGCA	-0.635315	0.902109	2
CTGGATGTTCAA	1.95292	1.79283	6
CTGGCTAGTCGC	-2.60443	-0.0674752	5
CTGTAAATACAT	-0.192377	-1.4055	1
CTTACCCGGATG	-0.542402	-0.0760945	2
CTTCGTTAGGTT	-2.08762	0.18944	5
CTTGCCTGAATA	1.02395	0.115695	4
CTTTCCCTGAGA	1.40908	-1.65743	4
GAACGGAAGCAC	0.448163	-0.413491	2
GAACTCATCGCT	-2.05026	0.641898	5
GAATATAAGATA	-1.98387	-0.14462	5
GACAACTCATTA	-0.433089	0.335555	2
GACGACCATAAT	0.947732	2.30249	3
GACGACGACTCA	0.0611544	-2.39283	1
GACGCACCTGAG	-1.71562	1.67037	7
GACGGCTATTCC	1.24716	-2.53287	1
GACGTGTGGACA	-0.767335	-1.28389	1
GACTTATTGCTG	-1.67323	0.55727	5
GAGTACACGCCG	-0.483736	-2.48562	1
GAGTAGAGGTGC	0.376952	1.13203	3
GAGTCACTGCAA	-2.82086	0.386159	5
GATAGGGAGGTG	-0.792656	-2.58575	1
GATATTTTTCGA	-0.66028	-2.38979	1
GATCACATGGGT	-1.97196	2.28854	7
GATCGTGTCTCC	0.930311	0.850792	6
GATGCGACGGTC	0.790869	-0.648723	4
GATGCTAGGAGA	-0.163649	-0.0220097	2
GATTCTTCGAAG	-0.867855	1.16414	7
GCAGAGTCGTTC	-1.04435	0.394584	2
GCAGATCGTAGG	-2.55179	0.697972	5
GCAGTGGGAACA	2.04323	1.28022	6
GCATGAAAACGG	-1.0986	2.08721	7
GCATGAAACTTC	-1.98282	1.1602	7
GCATTCACTTAG	0.800895	2.44711	3
GCCAACTGGGCC	-1.45837	1.05974	7
GCCAGTATGGAG	2.55641	-0.504941	4
GCCCATCCACGG	0.0449367	-2.91752	1
GCCCCGGTTGCA	0.0551972	-0.652954	2
GCCTCATGTGAA	1.51883	1.06442	6
GCGACCAGGAAT	-0.401437	2.76471	3
GCGATGCGATCC	1.2777	1.25439	6
GCGTGGCAGTTG	-0.79821	1.43283	7
GCTACGTACCCA	-0.267208	-0.535613	2
GCTATGAGGTCG	2.00154	-0.649543	4
GCTGCCTACGCT	0.772861	1.1443	3
GCTGTGTGGCGA	-1.88355	2.21474	7
GCTTAGAGAGAA	-0.591819	0.13263	2
GGAGGTGCCCTT	1.36684	-0.434746	4
GGAGTCCCAGTA	0.672194	2.54273	3
GGAGTTGCGGGG	0.505571	1.48407	3
GGATGCGTTCCC	1.42568	-0.76052	4
GGCAACTATCAA	-0.360128	-2.5864	1
GGCAATGTGCCT	0.674928	-2.2309	1
GGCCCACTTTAA	1.89855	-1.55873	4
GGCCCGATTGCA	-1.41004	1.87918	7
GGGAATTGTAAA	-2.92923	0.241576	5
GGGACACTTCTC	1.94218	1.40664	6
GGGCAATCCGCT	0.516759	-0.780378	4
GGGGAGGAGGTA	0.470784	-2.48415	1
GGTAACGTTCTG	2.17343	1.30367	6
GGTCTTATGTTA	-1.58627	0.279305	5
GGTTATCAAATT	0.14101	-2.67608	1
GGTTTCATATTT	1.56128	-1.24322	4
GGTTTGAACCCA	1.73383	0.295226	6
GTACAGGATTAG	-0.24675	-2.04439	1
GTACTTGTACCC	-1.40719	-0.593871	5
GTAGAGTCCATT	-0.104263	3.07882	3
GTAGATTGCCAC	-1.49761	-1.81972	1
GTCGCATTCTTT	-1.50131	-1.25281	5
GTCTCGTGCACC	0.828858	1.18796	3
GTCTGAGCACAT	0.508427	1.96722	3
GTCTTACATGCC	-0.539736	2.50795	3
GTGAGCGTTATA	1.70948	0.647539	6
GTGCTTCGCCAA	-0.776764	1.43227	7
GTGGAATCACTC	0.317904	-1.2712	1
GTGGATCGAAGA	0.928782	1.64632	3
GTGGCGCACGCT	-2.7731	0.570034	5
GTGTGGGTCTCT	0.829024	1.71102	3
GTTACTGTCGCT	0.337924	1.28141	3
GTTATATTAGGC	1.23286	0.974396	6
GTTATCCCTAGC	-0.286684	-2.03201	1
GTTCGATCTGCC	0.226839	0.492589	2
GTTCGTCCCGCC	-1.3536	1.34599	7
TAAAGACCACGC	-1.53575	1.67542	7
TAAAGAGAGAGT	1.50142	1.33281	6
TAACAGCGTGTA	-0.86968	0.0246927	2
TAACGTACAGGA	-1.2916	1.39017	7
TAAGGTCGCCCA	0.954311	-1.24561	4
TAATATGGCGTG	-0.593007	-1.81426	1
TAATCGGTGGCA	-2.43156	0.511292	5
TAATCTAGTCTC	2.25479	-0.463332	4
TACCGACGCGCT	2.2523	-1.52993	4
TACGGCGTCACT	-0.384522	1.01865	2
TACTCGTTATGA	-0.050312	-0.0728015	2
TACTCTACAATC	2.73344	0.664899	6
TACTGTGTGCAC	2.42462	-1.20663	4
TAGCCACGACAT	-0.374238	-0.800317	2
TAGGAAATGACG	-1.80899	2.19396	7
TATAACATTGGC	0.0882325	-1.78198	1
TATATTATAGAA	-0.300232	-0.448522	2
TATCAACTGTGT	0.294734	2.74514	3
TCAACACTAAAC	-0.717809	-0.243689	2
TCACGCAGCTAC	0.442564	2.27764	3
TCCAAAATAGAA	-2.42847	-0.644508	5
TCCACGCGAGTC	1.57926	-0.290088	4
TCCGCAGCAGAA	-0.526647	-1.66064	1
TCCTAGGACCCG	-0.66844	2.011	3
TCCTTTTGTATA	-2.83031	-0.00569426	5
TCGACCCCTTCA	0.223596	0.62498	2
TCGCATGCGTCG	0.214287	-0.249485	2
TCGCGAGAAAAT	2.05744	-1.38935	4
TCGGAGGCTATT	0.231227	1.40763	3
TCGTCAATTGTC	-0.085845	1.82937	3
TCTCAACTCCGT	0.0268106	2.68343	3
TCTCGCTGATCC	1.0802	1.23643	6
TCTCTCCCCTTG	-0.183254	2.55323	3
TGAAAGTACTAT	-0.858863	0.127892	2
TGAAGAGGTATT	0.924644	-0.782973	4
TGACGCTAAGGG	2.48055	0.342811	6
TGACTAGGTGGG	-0.246645	1.97107	3
TGACTATACTCG	-1.85058	0.391963	5
TGAGAAAGTCTT	-0.558207	1.6592	3
TGATGCTGGGCC	0.426877	-1.76803	1
TGATGGAATAGA	-1.82677	-1.47234	5
TGATTGATAGAT	2.48009	-0.255382	4
TGCGTAGATATG	0.815451	-0.82325	4
TGCGTTCCACAT	0.0878663	-1.63332	1
TGCTATGAATAA	-1.15858	-1.48466	1
TGCTGTTCTCGT	-1.05282	0.455312	2
TGGCCAAGTCTC	2.17744	-1.379	4
TGGCGTCGAGCT	-1.81223	1.55943	7
TGGGACTACGGG	0.709181	-0.443949	4
TGTCATTCGTAC	2.51827	0.646119	6
TGTGTGGGTTCC	-1.51589	1.58212	7
TTACCAGCGCCA	0.753866	-1.64705	1
TTACGTGGAGGC	0.667943	0.696168	2
TTACTTGACTGT	0.988736	-1.27716	4
TTAGGTAACGTG	-2.27076	1.35493	7
TTATGTCTCAGG	-1.00933	0.115928	2
TTCCAAAGTGGC	-1.88407	-1.08261	5
TTCCAAGGGACA	0.634406	1.84777	3
TTCGCGTGAACA	0.139644	-2.45818	1
TTCGGCGAGATC	-2.64673	-0.0927399	5
TTCTGTACGTCT	0.76208	1.57882	3
TTGAAGAGGAGC	-1.11247	-2.23458	1
TTGACTAGTACT	1.35507	-1.46308	4
TTGCTACTGACG	-0.851952	-0.654104	2
TTGGAGACGGTA	-1.73501	-0.770049	5
TTGGGAAACAAG	1.4752	-2.09622	1
TTGTATAGCGCA	-1.78263	-0.208986	5
TTTAATAGCTTT	-0.010253	-2.57425	1
TTTCCGAACTCA	-0.0296593	2.64445	3
TTTTACGGTATT	-2.82182	-0.021201	5
TTTTGTATCACG	0.911499	1.98814	3

## Sheet: Figure 2C_left
UMI (UniverSC 1.2.0)	UMI (CogentAP 1.0)	Log10(Cells)
0	2	0
3	0	0
3	5	0
4	0	0
4	5	0
6	3	0
6	4	0
6	5	0
6	6	0
7	7	0
7	8	0
7	9	0
8	9	0
8	10	0
9	9	0
9	10	0
10	7	0
11	13	0
12	15	0
14	15	0
14	16	0
15	16	0
23	27	0
3	2	0.30103
4	3	0.30103
5	0	0.30103
10	12	0.30103
2	3	0.477121
3	1	0.477121
3	4	0.477121
4	2	0.477121
5	6	0.477121
6	7	0.477121
15	17	0.477121
4	4	0.60206
5	5	0.69897
1	3	0.845098
2	0	0.90309
3	3	0.954243
2	1	1.17609
1	2	1.23045
2	2	1.34242
0	1	1.57978
1	0	1.78533
1	1	1.90309

## Sheet: Figure 2C_center
Barcode	UMAP_1	UMAP_2	Cluster
AACCAACGCAA	-1.13902	-1.65445	2
AACCAAGAACG	-2.97397	0.266105	7
AACCAGAACCA	-2.8865	0.9799	7
AACCAGACTTA	-2.95129	-0.0912373	7
AACCAGCGCTG	-3.04722	0.871351	7
AACCAGGCGGC	-2.48033	0.561836	7
AACCAGGTCTA	-2.8169	1.53582	7
AACCAGTCAGG	-2.33716	0.505265	7
AACCATAACGT	-2.68447	1.23505	7
AACCATACCTC	-2.87964	1.14895	7
AACCATATCAA	-2.10479	0.789604	7
AACCATCCGAT	-4.66864	0.547569	7
AACCATCGTTC	-2.43052	1.01777	7
AACCATCTATT	-2.78519	1.9733	5
AACCGAAGAAG	-2.93858	1.13978	7
AACCGAAGGTA	-2.95529	0.364221	7
AACCGAATACT	-2.44362	1.13525	7
AACCGAGGTTG	-2.52168	0.463862	7
AACCGATATGA	-0.972404	-1.59025	2
AACCGCAACCT	-2.66051	0.86353	7
AACCGCAAGAA	-2.42742	0.550597	7
AACCGCAGCTG	-2.9049	0.914518	7
AACCGCATTAG	-2.7212	-0.541462	7
AACCGCCATAT	-1.7762	0.625667	7
AACCGCGCAGG	-2.40316	1.00521	7
AACCGCTCATT	-2.09666	0.882393	7
AACCGCTCGAG	-2.16574	0.755753	7
AACCGGAAGTT	-2.55809	0.922467	7
AACCGGACGGA	-2.4826	1.7728	5
AACCGTCTCTA	-2.08018	0.609779	7
AACCTAACTCA	-2.61145	1.26786	7
AACCTAAGCCG	2.5734	-5.07268	8
AACCTAAGTTC	2.40537	-4.59285	8
AACCTACGCGC	2.05674	-4.18731	8
AACCTATAGTA	1.49	-4.28403	8
AACCTATCTTG	1.14389	-4.1919	8
AACCTCATACG	1.13567	-3.98364	8
AACCTCGAACT	1.018	-2.93503	2
AACCTCGGCTT	0.736459	-3.015	2
AACCTGAGGCA	1.5044	-4.48872	8
AACCTGGCTCC	0.802605	-3.79218	8
AACCTTAGTAG	1.89802	-4.14416	8
AACCTTATCGG	0.154824	-3.13807	2
AACCTTGATGA	2.22762	-4.39151	8
AACCTTGCAAG	1.03954	-3.28128	2
AACCTTGCCGT	3.86311	-3.34307	8
AACGAAGCGGA	1.05086	-3.10509	2
AACGAAGCTCG	1.52723	-4.04673	8
AACGAATCGAG	-1.56765	0.758188	7
AACGAATCTTA	2.37771	-3.36246	8
AACGACCTGGC	2.23055	-4.1391	8
AACGACGAAGA	1.77443	-3.93044	8
AACGACGATAC	2.0392	-3.7682	8
AACGACGCCGC	2.28335	-4.31813	8
AACGACGGCAA	3.29238	-4.36254	8
AACGACTACGG	1.63323	-3.78992	8
AACGACTGGAT	1.26199	-3.23668	2
AACGAGACGTC	0.572079	-2.67492	2
AACGAGAGATT	1.8266	-3.62276	8
AACGAGCGGCC	0.947367	-2.80847	2
AACGAGGAGAG	-0.098653	-2.16203	2
AACGAGTTGGA	1.66114	-3.38851	8
AACGATAGCAT	2.77122	-4.03877	8
AACGATCAGTT	0.415028	-2.734	2
AACGATCTCCA	2.25838	-3.79172	8
AACGATCTTGG	-0.166612	-1.73229	2
AACGATGCGAC	0.606044	-2.32121	2
AACGATTAGGC	2.23529	-3.40679	8
AACGCAACTGC	3.45678	-3.8359	8
AACGCAAGCGA	0.625032	-2.73479	2
AACGCAGAAGC	1.5528	-3.24184	2
AACGCAGTAAG	0.287009	-1.98251	2
AACGCATAACT	2.20246	-3.11138	8
AACGCATCCGT	2.92777	-3.81744	8
AACGCATGATG	1.52889	-2.7244	2
AACGCCAGGCT	2.42425	-3.72645	8
AACGCCATATG	0.424438	-2.10913	2
AACGCCGCGCC	1.37612	-3.42792	8
AACGCCTAGCG	3.35761	-3.65949	8
AACGCCTGCTT	3.15181	-3.59073	8
AACGCGACTTG	2.77505	-4.23773	8
AACGCGCAACG	1.15719	-2.81213	2
AACGCGCCAGT	0.548404	-2.75731	2
AACGCGCGCAA	1.35274	-2.52172	2
AACGCGCGGTT	0.924395	-2.41839	2
AACGCTCCGGA	-0.0372483	-2.05865	2
AACGCTCGACC	2.26148	-3.64796	8
AACGCTCGCGT	0.0574852	-1.95951	2
AACGCTGGATT	2.17567	-3.25487	8
AACGCTTGCCA	2.51265	-3.532	8
AACGGAACGTT	-0.564391	-1.42526	2
AACGGAATAGG	2.16948	-2.64235	8
AACGGAATCCA	1.18162	-2.86269	2
AACGGAGACGT	2.7658	-3.54652	8
AACGGAGATAG	1.84862	-2.89078	8
AACGGAGTATC	1.23576	-2.3205	2
AACGGATCAAT	1.53617	-3.00995	2
AACGGATCCTG	2.12476	-3.64328	8
AACGGCATGCC	3.00839	-2.4129	8
AACGGCCTTCG	2.22815	-3.05158	8
AACGGCTCGGT	0.536218	-2.32439	2
AACGGTCAAGT	-0.365924	-1.56561	2
AACGGTCGTAA	1.0671	-2.27741	2
AACGTAATATA	3.33933	-3.65986	8
AACGTAATCGC	2.79821	-2.96469	8
AACGTAGATCT	1.40844	-2.49558	2
AACGTATAGGT	3.14617	-3.23138	8
AACGTCATCAA	1.45155	-2.37213	2
AACGTCCGGAC	2.16678	-2.7633	8
AACGTCGCTAG	-0.824889	-1.25086	2
AACGTCTCATA	0.961493	-2.24649	2
AACGTTACTCG	0.7653	-1.85954	2
AACGTTAGGCC	3.12109	-3.05665	8
AACGTTGCAGA	2.56231	-3.18257	8
AACTAACCTTG	3.27493	-2.70417	8
AACTAATTCAG	2.98177	-3.26529	8
AACTACCGCGA	-0.121348	-1.59933	2
AACTACCTTAA	3.59481	-2.77968	8
AACTACGCTTA	0.608684	-1.92983	2
AACTACGGTCC	2.91821	-2.99782	8
AACTAGAGCCT	0.444358	-1.78696	2
AACTAGCGGTA	2.46674	-2.66126	8
AACTAGGACCG	2.00585	-2.66371	8
AACTATAAGAG	1.03365	-2.00775	2
AACTATAATGA	1.57167	-2.46453	2
AACTATACGCA	1.67184	-2.15517	9
AACTATAGGTC	1.33511	-1.95047	2
AACTCAAGAGG	1.33554	-2.33802	2
AACTCAATGAG	2.79669	-2.51035	8
AACTCAGACTT	0.295666	-1.65059	2
AACTCAGCCAA	1.15592	-1.92072	2
AACTCATAGGA	0.646291	-1.92924	2
AACTCATTATT	1.58773	-2.72409	2
AACTCATTCGC	2.91903	-2.05734	8
AACTCCAACGG	2.37957	-2.88464	8
AACTCCAGCAA	2.5194	-2.77134	8
AACTCCGGCCT	2.34441	-2.2358	9
AACTCGATGGC	1.95581	-2.13648	9
AACTCGCATGG	1.93404	-2.47211	9
AACTCGCTCGA	-1.12239	-0.643966	6
AACTCGGAACT	0.205124	-1.68449	2
AACTCGTAGTC	1.25721	-1.71482	9
AACTCTAGCGC	-1.66335	0.550538	7
AACTCTAGTAT	1.5235	-1.78186	9
AACTGAGAAGG	2.1939	-2.08525	9
AACTGCAATTA	0.263547	-1.54299	2
AACTGCAGGCA	3.04397	-2.30712	8
AACTGCATCCG	-0.742959	-1.16938	2
AACTGCCGCTC	3.20007	-2.58584	8
AACTGCCGGAT	3.5884	-2.19296	8
AACTGCCTTGC	1.81228	-2.16756	9
AACTGGAGAGA	2.24933	-1.83039	9
AACTGGCTACT	-0.215481	-1.43573	3
AACTGGTAGCA	0.538034	-1.59698	2
AACTGGTCAGT	2.28986	-2.11851	9
AACTTAAGTAA	2.65308	-2.40652	8
AACTTAATCTG	1.53826	-1.82998	9
AACTTACCGTT	-1.7183	0.45008	7
AACTTACGGAG	-0.1829	-1.21373	3
AACTTATACGG	3.1173	-2.43603	8
AACTTATATAT	0.607018	-1.67513	2
AACTTATTGCA	2.42697	-1.94658	9
AACTTCAGATG	2.0599	-2.18016	9
AACTTCCATTC	1.12912	-1.37224	9
AACTTCTAACG	0.639103	-1.74399	2
AACTTGAACGT	3.38555	-1.71421	9
AACTTGACTCT	0.717423	-1.80485	2
AACTTGCTCTT	-1.55066	0.603641	7
AAGAACCGAAT	1.64138	-1.70386	9
AAGAACCTAGC	3.43096	-2.09979	8
AAGAACCTCAG	0.00423201	-1.16345	3
AAGAACGATAG	-4.76738	0.555049	7
AAGAACGCAAC	-1.54479	0.245137	7
AAGAACGCCGG	2.58708	-1.65103	9
AAGAACTAATC	3.0991	-1.42504	9
AAGAACTCGAG	1.63104	-1.97798	9
AAGAAGAAGAT	0.317299	-1.31006	9
AAGAAGATCTC	-1.3114	-0.624146	6
AAGAATAACGA	2.68338	-1.98584	9
AAGAATAGACG	3.09646	-2.08668	8
AAGAATAGGAA	-0.42093	-1.23908	3
AAGAATCATTG	2.78187	-1.61788	9
AAGAATCCATC	1.36087	-1.78284	9
AAGAATCGGTT	2.19445	-1.80476	9
AAGAATGCGAT	2.24398	-1.74739	9
AAGAATTGCAT	2.015	-1.83539	9
AAGACCATACC	3.1417	-1.72399	9
AAGACCGCCAT	-1.61707	0.234681	7
AAGACGATATG	1.96371	-1.26759	9
AAGACGCGACT	-0.171105	-1.26527	3
AAGACGTTAAT	-1.59533	-0.015493	7
AAGACTAAGCT	2.45666	-1.50907	9
AAGACTACTGA	0.787164	-1.31202	9
AAGACTATCAT	-0.792057	-0.733681	3
AAGACTCAGGA	1.79747	-1.52342	9
AAGACTCCAGG	0.844814	-1.41861	9
AAGACTTCCAA	-0.747245	-0.945315	3
AAGAGAACCAG	2.47129	-1.56093	9
AAGAGAACGCA	0.890899	-1.63718	2
AAGAGAAGAAT	-0.823728	-0.720386	3
AAGAGAAGCGA	2.14044	-1.45313	9
AAGAGAATATC	-1.35708	-0.167929	6
AAGAGAATTAA	-0.409074	-1.21062	3
AAGAGAGAACG	3.27848	-1.27886	9
AAGAGAGACGC	0.524525	-1.05967	9
AAGAGAGCAGA	1.04809	-1.368	9
AAGAGATAAGT	-1.56807	0.116432	7
AAGAGATACCA	0.16517	-1.00153	3
AAGAGATAGTC	1.03844	-1.17795	9
AAGAGATATAG	-0.484556	-0.977203	3
AAGAGATCATG	0.585312	-1.09002	9
AAGAGATTGGA	2.00914	-1.53294	9
AAGAGCAGAGC	2.80249	-1.35827	9
AAGAGCAGTTA	1.21468	-1.34635	9
AAGAGCATGAC	-1.19486	-0.580446	6
AAGAGCCGCGT	0.401087	-1.10855	9
AAGAGCGGCCG	-1.00912	-0.574007	6
AAGAGCGTAAT	2.61732	-1.02277	9
AAGAGGCTAGT	3.09884	-1.21527	9
AAGATAACGAC	-0.514536	-0.793434	3
AAGCAACGAGT	1.57132	-1.42841	9
AAGCAAGATCA	0.237273	-1.04804	9
AAGGAACCGAC	-1.43116	0.00304115	7
AAGGAACCTGG	2.6652	-1.17976	9
AATAACCAATT	2.51189	-0.992367	9
AATAACCATCC	1.53264	-1.1476	9
AATATACTCTG	1.47378	-1.21653	9
ACCAACCAGAG	-1.4633	0.24205	7
ACCAACCATGC	0.572689	-1.2543	9
ACCAACGAAGG	1.86322	-0.929761	9
ACCAACGAGCC	-1.28509	-0.16434	6
ACCAACTCTCA	-1.61757	0.243955	7
ACCAAGAGCTC	0.8113	-0.972256	9
ACCAAGATATG	2.01327	-0.9955	9
ACCAAGCGAGA	-0.271736	-1.1005	3
ACCAATAGCAA	-0.374246	-0.890294	3
ACCAATGCGAG	1.59971	-1.20284	9
ACCAATTACTA	2.28981	-1.38987	9
ACCAGAACTCT	-1.64112	0.2147	7
ACCAGATGCAA	2.92662	-0.956341	9
ACCAGCCAGTT	-1.17292	-0.465549	6
ACCAGCTCTTG	2.10313	-1.11993	9
ACCATACTGGT	0.863106	-1.27139	9
ACCATATTGAA	0.466679	-1.0513	9
ACCATCGGATG	0.562143	-1.15247	9
ACCGAACCGAT	-0.34897	-0.90226	3
ACCTCCGCCGG	2.99512	-0.575599	9
ACCTCTCTTGG	2.56033	-0.745044	9
ACGAACTGACG	-1.08512	-0.442137	6
ACGAATAATCT	1.65681	-1.00632	9
ACGAATACGCA	1.22466	-1.06029	9
ACGAATTCCGG	-1.47686	0.105468	7
ACGACCTAGGC	-1.24437	-0.349906	6
ACGACGAAGCG	0.0603276	-0.89556	3
ACGACGGTATT	1.41518	-1.06449	9
ACGACTCTGAT	-1.2866	-0.401258	6
ACGAGACGGCT	1.48102	-0.968411	9
ACGAGCTTCGC	2.83735	-0.617368	9
ACGATACGGTA	-1.39707	-0.311444	6
ACGCAATCCTT	2.09144	-0.890168	9
ACGCATGAGGC	-0.133345	-0.969176	3
ACGCGCTGGAG	2.43554	-1.03514	9
ACGTACGGAAG	-1.48211	0.0165598	7
ACGTACGTCCG	-0.280462	-0.935921	3
ACTCAGTAACC	-1.41774	0.131227	7
ACTCCATCAAT	2.385	-0.679594	9
ACTTCAGCGAT	1.40844	-0.915513	9
ACTTCGCAGGT	-0.924894	-0.65151	6
ACTTCTCAAGA	-1.43904	0.291603	7
AGAACCAACCG	1.82069	-0.861017	9
AGAACCAGCGC	-1.4266	0.176364	7
AGAACCATAGG	-0.566024	-0.813667	3
AGAACCATTCC	-1.389	0.0286815	7
AGAACCGAACC	1.15648	-1.30701	9
AGAACCGATAA	-0.254304	-0.807099	3
AGAACCGCTTC	2.57735	-0.202482	9
AGAACCTGGAA	-1.42874	0.123334	7
AGAACCTTGCG	2.62335	-0.578209	9
AGAACGAATAG	2.82184	-0.524721	9
AGAACGCAAGG	0.263212	-0.808876	3
AGAACGCCGAG	-4.62961	0.559642	7
AGAACGCTCGC	0.919521	-0.944458	9
AGAACGGAGGC	0.725039	-0.912178	9
AGAACGGCTAT	-1.26487	-0.260977	6
AGAACGTTGAT	-0.256192	-0.709574	3
AGAACTAGCAG	2.02249	-0.678362	9
AGAACTATGGT	-0.811264	-0.617663	3
AGAACTGACCA	-1.41049	-0.0796249	7
AGAACTGAGAT	-0.0462445	-0.710853	3
AGAACTGCAGC	0.516126	-0.859796	9
AGAACTGCCTT	2.61801	-0.228037	9
AGAACTTCATA	2.35749	-0.429159	9
AGAAGAAGACT	0.889515	-0.882683	9
AGAAGAAGCTC	-1.28173	-0.214041	6
AGAAGACGGTT	2.1647	-0.429152	9
AGAAGACTCGT	2.38121	-0.460676	9
AGAAGAGATTA	-0.688524	-0.658356	3
AGAAGAGCATG	1.35101	-0.789732	9
AGAAGATAATC	1.03177	-0.893217	9
AGAAGCATTAT	-1.2378	0.289662	7
AGAAGCCAACG	-0.579941	-0.586318	3
AGAAGCCGTAA	-1.33148	0.0205062	7
AGAAGCCTCCA	-0.905721	-0.580578	6
AGAAGCCTTGG	0.453583	-0.954419	9
AGAAGCGGAAC	-0.729747	-0.543344	3
AGAAGGATCGG	-1.02856	-0.367974	6
AGAAGGCAGAT	2.62123	-0.40235	9
AGAAGGCTAGA	-0.413939	-0.694096	3
AGAAGGTACCT	1.7066	-0.692986	9
AGAAGTAACTG	2.04036	-0.584675	9
AGAAGTCAGGC	0.665296	-0.743707	9
AGAAGTCATAG	-0.163047	-0.705032	3
AGAAGTTGCCG	0.721412	-0.710797	9
AGAATACTCTA	1.81954	-0.489822	9
AGAATAGCTCC	-0.404722	-0.520096	3
AGAATAGGATT	0.517372	-0.601688	3
AGAATATACGT	-1.14643	-0.208231	6
AGAATATCTAT	1.24262	-0.424962	9
AGAATCAGTCT	2.01507	-0.422532	9
AGAATCATCAG	0.0567938	-0.665714	3
AGAATCCAGAG	1.06923	-0.826447	9
AGAATCCGCAT	2.29627	-0.247889	9
AGAATCTATGA	-0.560798	-0.477766	3
AGACCAACGGC	1.56355	-0.569307	9
AGACCAAGCGT	-1.09875	-0.331736	6
AGAGAACCGCT	-0.275078	-0.408543	3
AGAGAACCTTA	0.394078	-0.437978	3
AGAGAACGACG	-0.447297	-0.674503	3
AGCGTTCTCGA	-1.24153	-0.0755541	6
AGGAACGATCA	0.928706	-0.867597	9
AGGCTTAGATA	0.158522	-0.493917	3
AGGTCCGTTGA	1.42321	-0.569446	9
AGGTCGTACGC	-1.14494	-0.153427	6
AGGTCGTTGAA	-1.11011	-0.22763	6
AGGTTAATATT	-0.856919	-0.39564	6
AGGTTAGTACG	0.102544	-0.696499	3
AGGTTCCTTGG	-1.32743	0.170864	7
AGGTTCTATAA	-4.76598	0.515939	7
AGTAGGCGCTC	-1.19906	0.079137	6
AGTATTATAGA	1.3197	-0.408065	9
AGTCGGTCATG	1.33082	-0.55421	9
AGTCTCGGAAC	-0.962195	-0.220284	6
AGTCTGGCGCT	-1.04441	-0.319369	6
AGTTAAGTCGA	0.770707	-0.556943	9
AGTTACGGCAA	-1.15426	-0.04862	6
AGTTGCGCGCG	-0.931172	-0.492411	6
AGTTGCGCTAA	-1.12403	0.10739	6
ATAACCAGACC	1.37248	-0.786372	9
ATAACCAGTAG	1.75332	-0.503606	9
ATATAGTACCT	1.00833	-0.720395	9
ATATGCGTTAG	-1.17809	0.208202	6
ATATTGCTCGA	-0.178481	-0.508592	3
ATATTGGCTAA	2.05474	-0.245585	9
ATCTTCAGCTA	-1.11243	-0.14101	6
ATCTTGGACCT	-1.00514	0.0107521	6
ATGATCGTTGG	-1.18521	0.043234	6
ATGCAGTAACG	1.92639	-0.0695164	1
ATGGAGATGGC	0.0454331	-0.391103	3
ATGGCCGTATG	0.319566	-0.680881	3
ATGGTTGAGAG	-0.348107	-0.343162	3
ATTAACTGGTC	-0.301694	-0.641567	3
ATTAAGATGAA	-0.865101	-0.0550522	6
ATTAGGCGGAG	-0.756406	-0.247964	6
ATTATATCTCA	1.58022	-0.296381	9
ATTATTCAGGT	-0.91186	-0.188391	6
ATTCCGAGCGG	-0.00708858	-0.44241	3
ATTCCGAGTCC	1.0396	-0.49187	9
ATTCCGGAGGT	-0.661045	-0.262888	6
ATTCGCGCGAA	-0.705036	-0.155019	6
ATTCTCTCCTG	-0.315308	-0.328591	3
ATTGACGCGCC	-1.11755	-0.113987	6
ATTGATAGTCC	0.441146	-0.338956	3
ATTGATATCTA	-1.14262	0.0767493	6
ATTGATGATTC	-0.473242	-0.431278	3
ATTGATTGAAT	-0.892553	-0.102016	6
ATTGCCGAAGA	-0.0903162	-0.443905	3
ATTGCGTTCAA	-0.918572	0.16982	6
ATTGCTGCTAC	1.15828	-0.434892	9
ATTGGAGAGAT	-0.0475058	-0.651677	3
ATTGGTATTCG	1.03772	-0.48874	9
ATTGGTTAATG	-0.190516	-0.488243	3
CAACCAATAGA	-0.889408	-0.175783	6
CAACCAATCCT	-1.03588	-0.282871	6
CAACCAGAGAA	1.91005	-0.163027	1
CAACCAGATCG	-0.998336	-0.00353563	6
CAACCAGGCAG	0.511993	-0.544384	3
CAACCAGTTGC	1.12851	-0.24988	9
CAACCATACGA	0.531406	-0.350423	3
CAACCGAGTCT	0.508758	-0.505441	3
CAACCGCATCC	1.38794	-0.404342	9
CAACCGTACCG	-0.598589	-0.322933	3
CAACCTAACGG	-0.682125	-0.0229703	6
CAACGAATTAA	0.54547	-0.424788	3
CAACGCAGAAC	-0.140423	-0.172448	3
CAACTAACCGA	-0.308445	-0.257934	3
CAAGAACCTGA	0.97789	-0.418176	9
CAAGAGATATG	0.55924	-0.474224	3
CAAGCAGTACT	-0.783442	-0.0248558	6
CAAGCGCGCAG	-0.221743	-0.571957	3
CAATAGAATGG	-0.862915	0.0519031	6
CAATCCATAGT	-0.974814	0.179844	6
CAGAACGAGCT	-0.789951	0.0351571	6
CAGAACGTAGA	-0.552347	-0.243638	6
CAGAATCTCGT	-1.06976	0.0438634	6
CAGCAACTCTT	-0.36573	-0.255689	3
CAGCAATACTC	0.80368	-0.403201	3
CAGCAGAATTA	0.912952	-0.323213	9
CAGCGCAATCG	0.1098	-0.396014	3
CAGCTTGGATT	-0.67225	-0.119018	6
CAGGACGTCTG	1.33098	-0.383618	9
CAGGCAATGAT	-0.149817	-0.230863	3
CAGGTAAGAGG	-0.569864	-0.0422674	6
CAGTTATACGA	-0.381918	-0.0866458	6
CAGTTGGTAAT	-0.585484	-0.0199557	6
CATCCGCTCAT	-0.961852	0.103232	6
CATGGTTGCTC	-0.816892	0.115883	6
CATTCTTCCAA	0.0285838	-0.146324	3
CCAACCAAGAA	-0.559652	-0.0169212	6
CCAACCAGGCC	0.100342	-0.200058	3
CCAACCGATAC	-0.853	0.0850402	6
CCAACCTATTG	-0.249157	-0.0176884	3
CCAACCTCAAG	0.22017	-0.280503	3
CCAACGAAGTT	-0.2393	-0.288568	3
CCAACGATCCT	-0.84798	0.121799	6
CCAACGCAAGC	-0.101531	-0.361492	3
CCAACGTCTCT	0.352991	-0.50837	3
CCAACTAGTCA	-0.742773	-0.0489123	6
CCAACTCCGAT	-0.695936	0.100732	6
CCAACTCTCTC	1.78509	-0.152193	1
CCAACTGAGCC	0.147369	-0.256113	3
CCAACTGCTTA	0.175539	-0.171973	3
CCAAGAAGACC	1.06733	-0.185635	9
CCAAGACTTCT	-0.39275	-0.195106	3
CCAAGATGCCG	0.556001	-0.333128	3
CCAAGCAACTG	-0.0928132	0.00813037	3
CCAAGCATAAC	-0.804326	0.132869	6
CCAAGCATTCG	-0.576524	-0.335142	3
CCAAGCGCATG	-0.391364	0.148896	6
CCAAGCGGTCC	1.99551	0.178813	1
CCAAGCTAGGA	-0.223708	-0.21544	3
CCAAGCTTGCC	2.49372	0.417671	1
CCAAGTAACCT	-0.437331	-0.0534878	6
CCAATAGATCG	2.75839	0.539672	1
CCAATATATTA	-0.568934	0.163409	6
CCAATATGCAA	-0.448863	0.0271326	6
CCAATCATCAA	0.109525	-0.0444104	3
CCAATCCATAA	-0.52502	0.0696536	6
CCAATCTCCGC	1.24585	0.022388	1
CCAATGCCGCA	0.711374	-0.0885314	3
CCAATGCTGGT	-0.5331	-0.0270958	6
CCAATGCTTAG	0.376965	-0.224086	3
CCAATGGACTC	1.12695	-0.352364	9
CCAATTCGACC	0.721124	-0.0446121	3
CCAATTCTTGA	1.74162	-0.0361114	1
CCAATTGATGC	-0.553594	-0.108246	6
CCAATTGCTAG	0.555931	-0.106571	3
CCAGAACCATT	-4.74175	0.470052	7
CCAGAAGATAG	0.621919	0.00461918	3
CCAGAATCAGC	0.420965	-0.257799	3
CCAGACCAACC	2.59469	0.674191	1
CCAGACCGAAG	1.57119	0.181636	1
CCAGACTAAGG	1.66859	-0.0209314	1
CCAGATCCTAA	1.28811	-0.115035	9
CCAGCAAGGTC	2.72622	0.963468	1
CCAGCATGAAG	-0.306754	-0.0297161	3
CCAGCATTCGC	1.43613	-0.126517	9
CCAGCCGGAGC	0.89232	-0.171996	3
CCAGCCTCCGG	1.2316	0.0514696	1
CCAGCGATAGC	2.07232	0.182678	1
CCAGCGCCAGT	0.0103544	-0.238859	3
CCAGCTAATAG	-0.18321	-0.0311006	3
CCAGCTAGCGG	0.171906	-0.0518382	3
CCAGCTCCATA	0.194923	-0.213925	3
CCAGCTCTCCA	-0.328231	0.0663744	6
CCAGCTCTGGC	0.419672	0.0655643	3
CCAGGAACGTT	2.18227	0.134424	1
CCAGGCCAGTC	0.423268	-0.0347164	3
CCAGTACGATA	0.285482	0.176938	3
CCAGTCATTCT	2.42722	0.444539	1
CCAGTTAGGTA	2.20098	0.373986	1
CCATAAGAGTT	1.9782	0.0903552	1
CCATAAGGATG	1.26498	0.0663612	1
CCATACCGCCT	0.77363	0.0809906	3
CCATACGAGAA	2.08648	0.112083	1
CCATAGCCTCA	1.44682	0.237878	1
CCATATAAGCG	0.54544	-0.166794	3
CCATATGGCGC	1.25882	-0.182774	9
CCATATTACTC	0.355759	-0.107709	3
CCATCAACTGC	0.835749	0.111365	3
CCATCAATTAG	-0.184698	0.0256042	3
CCATCGACTAT	0.248458	0.189532	3
CCATCGCATAC	1.80759	0.202262	1
CCATCGTTAAC	0.811822	0.0989359	3
CCATCTAACTA	1.60432	0.207406	1
CCATCTCAATC	0.0321816	0.272966	3
CCATCTGAGAT	0.579578	-0.226167	3
CCATCTGATGG	0.660477	-0.0410078	3
CCATCTGCAGC	1.91192	0.15157	1
CCATCTTACCT	2.67015	1.39141	1
CCATGAAGGAC	0.60455	0.0693099	3
CCATGACTCTA	2.67385	1.44349	1
CCATGCAACGT	2.50077	1.17869	1
CCATGGACGTC	2.0527	0.579862	1
CCATGGTACCG	0.484282	0.0503068	3
CCATTAGACTG	0.257043	0.0605815	3
CCATTATTCGG	2.10752	0.447558	1
CCATTCAATAG	0.582444	0.175731	3
CCATTCCTTAC	2.20885	0.563791	1
CCGAACGGAAC	0.665294	-0.00677627	3
CCGAACTCTAC	1.66739	0.33553	1
CCGAACTGGAG	2.51491	0.977301	1
CCGAATATACG	0.673196	0.198112	3
CCGAATTAGCG	0.240389	-0.0206208	3
CCGACCTTAAT	1.48752	0.557562	1
CCGACGAACTA	2.39235	1.14763	1
CCGACTTCTAT	0.965535	0.221008	1
CCGAGGATAGC	1.12069	0.11125	1
CCGCAACTAGG	0.542591	0.0699564	3
CCGCAAGCGCA	1.30626	0.302416	1
CCGCAGGCCGG	1.88374	0.614633	1
CCGCATCGAGT	0.393264	0.249795	3
CCGCATTCCTG	1.3643	0.543661	1
CCGCCAAGTTC	0.826727	0.188353	3
CCGCCATGCCA	1.56307	0.276055	1
CCGCCTCAGTC	1.83347	0.275504	1
CCGCGCATCAA	2.023	0.778705	1
CCGCGCTCTTC	1.45551	0.259046	1
CCGCGTCGGCG	2.20883	1.18432	1
CCGCTTAGACG	1.00203	0.208896	1
CCGCTTGCGCT	1.08466	0.0806135	1
CCGGCTCGACC	2.31682	1.33709	1
CCGGCTGGATT	2.01229	0.715214	1
CCGGTATGATT	1.69857	0.460651	1
CCGGTCATCTA	2.5551	1.51729	1
CCGGTCTACGA	2.29916	1.5592	1
CCGGTTGACGG	2.03659	0.67545	1
CCGTAACTATT	1.45811	0.456741	1
CCGTAATAAGC	2.14207	1.41646	1
CCGTATGGAAT	2.57402	1.2027	1
CCGTCATTGCG	1.65283	0.758466	1
CCGTCCATCCT	2.1523	1.03858	1
CCGTCCGTCGA	1.31679	0.541412	1
CCGTCCTCAGT	-0.779016	0.152711	6
CCGTCTGCGAA	1.79748	1.49435	1
CCGTTACCTCG	1.28816	0.356409	1
CCGTTCCATGG	0.800567	0.156214	3
CCGTTCGAAGC	2.28976	0.955459	1
CCTAACTAATT	1.46151	0.372411	1
CCTAAGTCCTC	1.28946	0.351878	1
CCTAATGCATG	1.74379	1.01858	1
CCTACGAGGCA	1.09193	0.32711	1
CCTACTATGAC	-0.0754408	0.155805	3
CCTAGATAATA	-0.0765926	0.0326546	3
CCTATCATGCG	1.72239	0.820785	1
CCTATCGTTGA	-0.404527	0.238709	6
CCTATCTCGAA	1.32311	0.71775	1
CCTATTCATAT	1.84234	1.77971	1
CCTCAAGCTAG	0.0157801	0.102727	3
CCTCAGAACCG	1.56986	0.522126	1
CCTCAGGAGAG	1.94406	1.22505	1
CCTCAGTTCAA	2.15159	1.62318	1
CCTCATCAGCG	2.18196	1.65278	1
CCTCCAACCGA	1.76916	1.23561	1
CCTCCGAAGGA	2.46315	0.940404	1
CCTCCGAGGAC	0.953904	0.412823	1
CCTCCGCCTGC	1.13704	0.269317	1
CCTCCTCTGCA	0.346176	0.364378	3
CCTCCTGGACT	1.83486	0.563455	1
CCTCGAGAGGA	-0.543554	0.20045	6
CCTCGATACTG	1.72501	0.797293	1
CCTCGCTCGTA	1.18569	0.217979	1
CCTCGCTGCAA	0.969845	0.595913	1
CCTCGGAGCTA	2.12214	1.69924	1
CCTCGGTCTAT	2.18453	0.885751	1
CCTCGTATTCG	1.18301	0.52437	1
CCTCTAAGGAG	0.287971	0.121652	3
CCTCTCAGCTG	1.45084	0.399003	1
CCTCTCCATGA	0.973909	0.390043	1
CCTCTCGTCTT	0.344503	0.265074	3
CCTCTCTACTA	2.06609	1.32923	1
CCTCTCTCATT	0.528553	0.200707	3
CCTCTGATTAG	1.60396	1.21488	1
CCTCTTACCTT	-0.136999	0.150397	3
CCTCTTGCTCG	1.63214	1.77776	1
CCTGAAGTCAA	1.26986	0.835914	1
CCTGACTTACT	1.39912	0.767218	1
CCTGCATCGTA	1.18959	0.548705	1
CCTGCCGATCG	1.68188	0.725958	1
CCTGGCCTTCA	1.76545	0.579681	1
CCTTAATACTT	-0.621674	0.241781	6
CCTTATCCTCG	2.05643	1.55808	1
CCTTCCTGCGC	1.91914	1.2727	1
CCTTCGATTGC	2.21793	1.35217	1
CCTTCTATTCT	-0.68902	0.219296	6
CGAACCAGTCG	1.54901	1.19145	1
CGAACCATCGA	-0.433214	0.326608	6
CGAACCGAGAG	2.23374	1.19363	1
CGAACCGGATT	-0.969139	-0.261113	6
CGAACTAACGT	2.19352	1.64651	1
CGAAGACCGGT	1.87912	1.42899	1
CGAAGCCATCC	1.93462	0.796902	1
CGAAGGTAAGG	1.87227	1.5796	1
CGAATCTAATT	1.70403	1.86018	1
CGACCATCGAA	0.861185	0.589116	1
CGACCGACTAG	0.18881	0.147984	3
CGACCTTCATC	1.50675	0.777957	1
CGACTAGATTG	2.06913	1.89688	1
CGACTCCTTGG	1.15952	0.694823	1
CGACTGCCAAG	1.74456	0.950356	1
CGACTTAATAG	-0.285054	0.285107	6
CGACTTATCTT	1.87057	1.75967	1
CGATAGGTTAG	0.98831	0.679499	1
CGATATACGGT	1.61387	1.07625	1
CGATGATGAGC	0.0870188	0.140789	3
CGATGGTAATA	-0.572584	0.28993	6
CGATTCTAGAT	-1.17754	0.0819811	6
CGATTGAGGTA	1.77347	0.745265	1
CGATTGCTGGC	1.72628	1.67822	1
CGCAGAGAGCA	1.30675	1.10524	1
CGCAGCTTAGA	1.50569	1.6399	1
CGCATCTGCAT	1.54529	1.5608	1
CGCCAACCTCG	1.52566	0.788559	1
CGCCAACTCGG	-0.067028	0.4103	3
CGCCAATTATA	1.09164	0.661984	1
CGCCATAGGAT	-0.30203	0.334098	6
CGCCTATAATC	0.980763	0.864643	1
CGCCTCAGGAG	1.50362	1.18945	1
CGCGAGAGATA	0.894091	0.525632	1
CGCGCCGGATA	-0.819978	0.308777	6
CGCGCGCAGCC	0.937815	0.908026	1
CGCTTCTGCTC	1.4455	0.829661	1
CGGAGAGGACC	1.57818	1.13704	1
CGGAGGCTGCC	1.4431	1.01835	1
CGGAGGCTTGG	0.787867	0.427083	1
CGGAGTAACTA	-0.367121	0.255712	6
CGGAGTCTTCA	1.43619	1.42787	1
CGGATATCGAA	0.112046	0.23088	3
CGGATGCGTAC	1.65087	1.08398	1
CGGATGGTACC	-0.81885	0.264541	6
CGGATTGCTGA	-1.35461	-0.211881	6
CGGCAGTTGCG	0.248394	0.355582	3
CGGCGCGGCGA	-0.909621	0.318013	6
CGGCGGTAAGT	-0.601896	0.431724	6
CGGCGTCCTGA	1.29679	1.15241	1
CGGCTGCGTCA	1.10525	0.90323	1
CGGCTGGCGCG	-1.07443	0.315508	6
CGGCTTATGGC	0.244806	0.573688	3
CGGTAGAACCG	-0.107978	0.359508	3
CGGTAGAGGAC	-0.845526	0.248964	6
CGGTAGTTATG	-1.74132	0.0708043	7
CGGTATATCGA	1.79054	1.70998	1
CGGTATCCTGC	1.28629	0.928801	1
CGGTATCTTAA	-0.378429	0.308616	6
CGGTCTGGAGC	-0.443594	0.480543	6
CGGTCTTCTTC	-0.61272	0.304882	6
CGGTTATAGCA	0.410733	0.41376	3
CGGTTCAACTT	1.69556	1.82489	1
CGGTTCATGGT	1.49655	1.75524	1
CGGTTGCCAGC	-1.60385	0.0294999	7
CGGTTGGTAGA	1.29069	1.47952	1
CGTAACCTCTT	-2.21523	-0.0940843	7
CGTAGCAGTTA	-0.167928	0.32744	6
CGTAGGTAGTT	1.03078	0.712978	1
CGTAGGTTGAC	0.715208	0.542061	1
CGTATTCGAGA	-1.3415	0.144004	7
CGTCAAGTCCA	1.35943	1.39649	1
CGTCCGAAGAG	0.126363	0.509175	3
CGTCCGGTTGC	-0.389077	0.33501	6
CGTCGCTGCTG	-1.84907	0.513746	7
CGTCTATACCG	-2.60375	0.64536	7
CGTCTCAATTA	-0.531599	0.484987	6
CGTCTCGTAGG	0.797772	0.635313	1
CGTCTGCTGAC	-0.948291	0.35453	6
CGTCTTAAGCG	1.40733	1.11078	1
CGTTACGCATG	0.669927	0.456436	1
CGTTAGATACC	0.252481	0.289518	3
CGTTAGATCGG	-1.10224	0.343685	6
CGTTAGTTCTA	-1.29498	0.472142	7
CGTTATATCAT	-0.139803	0.211447	3
CGTTATCTAGG	-0.0637867	0.436556	3
CGTTATGAACT	1.26565	1.20526	1
CGTTCGATAGA	1.37649	1.66539	1
CGTTCGGCCGC	1.13399	1.25992	1
CGTTGATAATC	-1.13635	0.480498	6
CGTTGATTGGC	1.53451	1.36887	1
CGTTGCATGCA	0.17447	0.404182	3
CGTTGCATTGC	1.23496	0.961407	1
CGTTGCGCCGT	-0.657181	0.559584	6
CGTTGCTGGAT	-1.34024	0.284897	7
CGTTGGAACGT	-1.46647	0.433973	7
CGTTGGCCTGA	-0.575003	0.526211	6
CTAACCATTCA	-0.533889	0.420535	6
CTAATCTTAAG	-1.89855	0.247202	7
CTAATTCCTTA	0.769647	0.645143	1
CTACGCGAGCA	-1.52457	0.447872	7
CTACGTCTGCA	-0.787974	0.552348	6
CTAGCTCAAGA	0.945774	1.25323	1
CTAGCTCCTAT	-0.768613	0.447896	6
CTAGGTTCTCA	-0.836051	0.463938	6
CTATCAGCATC	1.0863	1.39384	1
CTATGACCTAA	1.19663	0.777898	1
CTATGGTCGTA	-2.36816	0.225901	7
CTCCAACGCCG	-0.68406	0.525482	6
CTCCAGACTGA	0.880869	0.640785	1
CTCCAGATCAG	0.619826	0.546211	1
CTCCAGCCTTC	0.741058	0.664332	1
CTCCAGGCAAG	-0.451212	0.356554	6
CTCCAGTTCTC	-0.339889	0.421086	6
CTCCATCTGCG	0.417835	0.463055	3
CTCCGAACGTA	-2.4266	0.536601	7
CTCCGACCTAG	-0.906407	0.434178	6
CTCCGAGGATC	0.138732	0.488612	3
CTCCGATCGGT	1.0914	1.29417	1
CTCCGCGTCGT	-0.653896	0.50286	6
CTCCGCTTAAG	-0.215025	0.399648	6
CTCCGGCAGGA	-2.09701	0.354565	7
CTCCTAACTTC	0.562332	0.630459	1
CTCCTCCGCCA	0.614423	0.779818	1
CTCCTCCGTAG	-1.26996	0.447212	7
CTCCTTCTCGC	-0.656662	0.681465	6
CTCGACTGATA	-1.09254	0.356149	6
CTCGGTAGAGA	-0.996088	0.522318	6
CTCGTTATACT	1.06463	1.57116	1
CTCTAACTAGA	0.804223	1.00069	1
CTCTAAGGTCG	1.19509	1.06745	1
CTCTACCGTTC	-0.957083	0.467012	6
CTCTACGATTA	0.565064	0.5632	1
CTCTATCTCAG	1.26636	1.64273	1
CTCTCCGACGG	0.775374	0.675938	1
CTCTCGCTGCC	0.327093	0.518842	3
CTCTGGTTCCT	1.48152	1.45121	1
CTCTTGCTACT	0.657389	0.700377	1
CTCTTGGTAGC	-0.857623	0.537861	6
CTGAGGCGTAA	-0.956014	0.602986	6
CTGATCCAACG	-0.774301	0.64584	6
CTGCCTTCCGA	-0.528474	0.531281	6
CTGCGAGCTGA	0.336382	0.470903	3
CTGCGATCTTG	1.36486	1.86362	4
CTGCGTACGGT	-0.398703	0.517883	6
CTGGAAGCTCT	0.66488	0.833851	1
CTGGAGACGTC	-2.42594	0.881746	7
CTGGAGCAACC	-0.277551	0.512927	6
CTGGAGCTCTT	-1.01088	0.577702	6
CTGGAGGTTAG	-1.68429	0.688074	7
CTGGATACTGC	-0.538407	0.43169	6
CTGGATGGCAA	0.0977212	0.528276	3
CTGGATTCCTT	0.454243	0.39959	3
CTGGCATGATA	0.298406	0.590394	3
CTGGCCAGGTC	-1.97407	0.6581	7
CTGGCGCATTA	-2.20375	0.96347	7
CTGGCGGCATA	1.00159	1.00829	1
CTGGCTGCGAG	1.02266	1.87163	4
CTGGCTGGTTG	0.5751	0.88452	1
CTGGCTTGGAC	1.09665	1.47519	1
CTGGTACGTCT	0.601962	1.0924	1
CTGGTAGTATA	-1.06894	0.650995	6
CTGGTCGTCAT	-0.0682365	0.545992	3
CTGGTTCATTC	0.891532	1.18129	1
CTGGTTGCTGG	-0.26596	0.598251	6
CTGGTTGGAAT	0.0105961	0.799991	10
CTTAGGACGCA	1.17508	1.23801	1
CTTAGTATGGT	-1.14217	0.617956	6
CTTATATGCGC	-0.0643794	0.560794	3
CTTCATATTAC	0.0306304	0.768454	10
CTTCATCGGCC	0.204325	0.65388	3
CTTCCATTGGT	-0.372693	0.623409	6
CTTCCGCTCGC	0.0171269	0.548292	3
CTTCGCGTATA	0.505335	0.879128	1
CTTCGGAATAA	0.263685	0.652106	3
CTTCGGTTGCG	0.129457	0.62523	3
CTTCTTGACGG	0.393787	0.538544	3
CTTGACTCGGT	1.33786	2.00973	4
CTTGAGAAGGA	0.452633	0.722228	1
CTTGAGTAGAT	-0.786334	0.657198	6
CTTGATATGAA	0.125854	0.434921	3
CTTGATCAGGC	0.718154	0.869274	1
CTTGATGACCA	-0.427806	0.60731	6
CTTGCCTCTAC	1.04506	1.41528	1
CTTGCCTTCAT	0.195216	0.765486	10
CTTGCGCTGCT	1.08662	1.4522	1
CTTGCGGATCT	1.16676	2.06935	4
CTTGCGTCCTT	0.834422	1.11948	1
CTTGCTAACCG	0.718664	0.805293	1
CTTGGATAACT	-0.175974	0.713172	10
CTTGGATCGAA	0.546209	0.946403	1
CTTGGCCTGGT	0.501774	0.909553	1
GAACCAATATC	0.414389	0.736774	1
GAACCATCGCG	-0.21569	0.776249	10
GAACCGCAGCG	-0.309336	0.750266	10
GAACCGCGAAC	1.01407	1.98424	4
GAACCGGCTCC	0.356667	0.923372	10
GAACCGGTCTA	0.265832	0.687647	3
GAACCGTCAGG	0.932412	1.62989	4
GAACCTAATCT	-0.00727407	0.580732	3
GAACCTACCGT	-0.53694	0.689346	6
GAACCTCAGGA	0.633362	1.31005	1
GAACCTCCGAC	0.824592	1.16224	1
GAACCTCGCTT	1.13197	1.96061	4
GAACCTCGTCG	-0.0168831	0.633702	3
GAACCTGACCG	0.767242	1.22305	1
GAACCTGCGCT	0.471392	0.767295	1
GAACCTGGACC	0.670133	1.27687	1
GAACCTTATAG	0.0383361	0.582643	3
GAACGACTGCG	0.909166	1.7616	4
GAACGAGAATG	1.28179	1.81015	4
GAACGATCCGT	0.0590475	0.788672	10
GAACGATGGCC	-0.095673	0.76052	10
GAACGCTAAGG	0.918232	1.26191	1
GAACGGACCTC	1.12252	1.88127	4
GAACGGACTCG	-0.534235	0.700505	6
GAACGGAGAGT	1.08531	1.56063	1
GAACGGTACGC	0.343199	0.991156	10
GAACGGTTATT	0.168867	0.977546	10
GAACTACCGTT	0.590243	1.19723	1
GAACTACTAGT	0.0392881	0.957923	10
GAACTCGAATT	-0.13965	0.755827	10
GAACTGGCAAT	-0.559714	0.743338	6
GAACTTGGTTG	-0.200601	0.879107	10
GAAGACGTCCT	-0.290247	0.544864	6
GAAGAGACTTG	0.512893	1.07318	1
GAAGAGATGAG	0.288633	1.11995	10
GAAGAGCCATT	-0.177321	0.905782	10
GAAGAGCGGTC	0.638264	1.27267	1
GAAGAGGCTGC	0.848536	1.37473	1
GAAGATAGGCT	0.0781015	0.821756	10
GAAGATTCCTT	1.08911	1.87419	4
GAAGCAGACGC	0.0411359	0.951229	10
GAAGCCGCAGT	0.0408183	0.970802	10
GAAGCCTTCCG	0.520074	1.09141	1
GAAGCGAAGAA	-0.0213825	0.874079	10
GAAGCGCTTCC	0.68703	1.03316	1
GAAGCGGACCT	0.168389	0.997716	10
GAAGCGTCCTG	1.03491	2.08134	4
GAAGCTGGCTG	0.309721	0.849707	10
GAAGGAACTGG	0.273931	1.15014	10
GAATAACTACC	0.254178	0.874474	10
GAATAAGTCAA	0.854468	1.63949	4
GACCAACTGCT	0.707404	1.24506	1
GACCAGGCCGA	0.859012	1.82703	4
GACTCAAGCCT	-0.0231337	0.597805	3
GACTCGCTCAT	0.12045	0.798138	10
GACTTGCATAA	0.386085	1.12899	10
GAGAACTGCCG	0.0176779	1.11524	10
GAGAAGGCTCT	0.781555	1.76043	4
GAGCAGAGTTG	0.647537	1.42354	4
GAGGTTAGTTG	0.40581	1.105	10
GAGTCGCGGCC	-0.206571	0.85572	10
GAGTCGCTCTG	-0.0368203	1.17209	10
GAGTTATTAGT	0.646006	1.1906	1
GAGTTCTAGGA	0.351515	1.0984	10
GAGTTGACCAA	-0.0749606	1.28713	10
GAGTTGCCGTA	0.663057	1.94109	4
GATCTGCTAAC	0.756564	1.44537	4
GATGAATTGAG	0.486117	1.25175	1
GATGAGAGTAA	0.0235389	0.854199	10
GATGGCTTAGA	0.564365	1.5371	4
GATTAGATTCT	0.658469	2.31531	4
GATTCCGTCCT	-0.135691	0.895056	10
GATTCGTTAGA	0.882546	2.11613	4
GATTCTAGGTT	-0.282696	0.810583	10
GATTCTCGCCA	0.977841	1.8239	4
GATTCTTCTGG	0.409787	1.62622	4
GATTGACGTCC	-0.245652	0.845975	10
GCAACCATAGC	0.240174	0.923224	10
GCAACCGCTCC	0.624006	1.98321	4
GCAAGATAGGT	0.19428	1.10115	10
GCAAGTATCCG	0.819108	1.9614	4
GCAATACCGCT	0.956008	1.99169	4
GCAGAGCTCGA	0.256462	1.11931	10
GCAGATACCTC	0.744145	2.28944	4
GCAGCCTCAAT	0.284089	1.47818	4
GCAGTTGCCAG	0.55114	1.52242	4
GCATCAAGATC	-0.334385	0.942234	10
GCATCCTGCCT	0.570545	1.63822	4
GCATGGATTGG	-0.168904	1.24449	10
GCATTCATCAG	0.692978	2.10703	4
GCATTCTAACC	0.656568	1.54818	4
GCCAACCGTTG	-0.205013	0.910158	10
GCCAGCCGAAC	0.652681	1.59504	4
GCCAGTAGGCG	0.76059	1.6008	4
GCCATTGGCAT	0.24643	1.17711	10
GCCGATACTGC	-0.117217	0.931172	10
GCCGCCTACGG	0.48634	1.51964	4
GCCGCTTGCTG	-0.240191	0.974836	10
GCCGGTTGAAG	0.0347331	1.28087	10
GCCGTCGCGCT	0.0625711	1.4397	10
GCCTATTATCG	0.129811	1.01908	10
GCCTCGCCGGT	0.0726789	1.11809	10
GCCTCTTACCA	0.641455	1.73782	4
GCCTGAACCAA	0.574502	1.73211	4
GCGAACCGTCC	0.368666	1.1725	10
GCGAACGCTGC	0.205663	1.40483	10
GCGAGCTGAAT	0.164135	1.26749	10
GCGCCAGCCTG	0.696251	1.96098	4
GCGCTGATTCA	0.135543	1.34395	10
GCGCTTAGCTT	0.508314	1.81017	4
GCGGACGTTGA	-0.494617	0.842281	10
GCGGCTTATGC	0.59131	1.70181	4
GCGGTATAAGC	0.0180274	1.24326	10
GCGGTCCATCC	-0.0880224	1.0242	10
GCGGTTGATAA	0.397143	2.097	4
GCGTATGCGGA	0.468344	1.88879	4
GCGTCGGTTCT	0.307415	1.33158	10
GCGTCTGAGTA	0.305512	1.49947	4
GCGTTAAGTAA	0.394869	1.69415	4
GCGTTAGACTC	0.459793	2.13103	4
GCGTTCTGCTA	0.634739	1.91638	4
GCGTTGCAGCC	0.435907	1.64365	4
GCGTTGGCCGC	-0.179885	1.3392	10
GCTATGGCAAC	0.241589	1.3435	10
GCTATTGACTG	0.451078	1.45101	4
GCTCATCAAGT	0.0372573	1.30716	10
GCTCCAGCTTC	0.390295	2.2085	4
GCTCCGCTTCG	-0.225349	1.09437	10
GCTCCTCCTGG	0.347678	1.60694	4
GCTCGCCTGAC	0.441517	1.55526	4
GCTCGGTTCCA	0.340606	1.53007	4
GCTCTCATTCT	0.572582	1.77721	4
GCTCTTCCGTT	0.511198	2.3697	4
GCTGATGCCTG	-0.0960127	1.41991	10
GCTGATGCGCC	-0.109073	1.21562	10
GCTGCAACCTT	0.0599438	1.49751	4
GCTGCAGTCGA	0.0557595	1.2457	10
GCTGCGGCTTG	0.380922	2.2904	4
GCTGCGTCCTC	0.371987	1.9239	4
GCTGCTATGAT	-0.483502	1.0763	10
GCTGCTCATAT	0.486724	2.05181	4
GCTGCTGAGGA	0.205371	1.635	4
GCTGCTGCAAC	-0.0527147	1.21131	10
GCTGCTTGATT	0.208726	1.35412	10
GCTGGAGTAGG	0.0149496	1.82425	4
GCTGGCGGCGC	0.0364111	1.16945	10
GCTGGCTCTAA	0.177101	1.99836	4
GCTGGTCTACC	0.356015	2.12027	4
GCTGGTTGGCC	-0.261432	1.08057	10
GCTTAGGTAAC	0.404869	2.14779	4
GCTTATGCTGC	-0.255495	1.05438	10
GCTTATGGAGT	-0.0471486	1.27289	10
GCTTCGTTCTT	-0.318573	1.19199	10
GCTTGCCTTCG	0.214778	1.63924	4
GCTTGCGAGCC	0.416169	2.10325	4
GCTTGGACGTA	-0.109477	1.16585	10
GCTTGGAGAAC	0.246288	2.0817	4
GCTTGGATAGT	0.214948	2.00693	4
GCTTGGTCCAA	0.182797	2.14249	4
GGAACCGCCTA	-0.0549053	1.49864	4
GGACGGCGACG	-0.307641	1.17271	10
GGAGCGTTGGT	-0.0117644	1.16408	10
GGAGGCATTGA	0.184751	2.01067	4
GGAGGCGGAGA	0.285996	1.91571	4
GGAGTTCGTCT	0.0983895	1.74531	4
GGAGTTGGCGA	-0.0449001	1.24327	10
GGATAATCCGT	0.211093	1.88109	4
GGATATGGTTC	0.132657	1.64281	4
GGATCGCGCCA	-0.153423	1.66996	4
GGATCTCTCAA	0.0589174	1.65534	4
GGATGGAGAGA	-0.308083	1.12252	10
GGATGGATACG	0.0453947	1.69426	4
GGATGGTACGG	-0.291606	1.19959	10
GGATTGAGTCT	-0.390163	1.16754	10
GGATTGCAGTT	-0.195372	1.41287	10
GGATTGCTAGA	0.230102	2.14547	4
GGCCTCGACCA	-0.176626	1.30374	10
GGCGGCTGCGA	-0.165151	1.31015	10
GGCGGTCTACT	0.00718506	1.95982	4
GGCGTATAGAA	0.0795332	1.84054	4
GGCGTCCGTTG	0.1287	2.28107	4
GGCGTCGTCAT	0.0624705	2.36056	4
GGCGTTGACTG	-0.258358	1.5456	4
GGCTACGTAAG	-0.43895	1.22396	10
GGCTCATGCGC	0.133742	1.92337	4
GGCTCGTTAGC	0.0797454	1.7428	4
GGCTGAACGTA	-0.411941	1.21977	10
GGCTGGATGAT	0.0643187	2.23145	4
GGCTGGTAGGT	-0.480799	1.16785	10
GGCTTGGCGAT	0.305113	2.01124	4
GGTAACCTGAC	-0.147881	2.08555	4
GGTAACTGGTT	-0.375364	1.24951	10
GGTAAGATCTC	-0.111973	1.35404	10
GGTAAGGCATG	-0.341336	1.2142	10
GGTAAGTAATA	-0.0458981	1.5757	4
GGTAATTGATC	-0.186749	1.78913	4
GGTACCAACCT	-0.324062	1.49634	4
GGTACCGGTAA	-0.0965139	1.83651	4
GGTACGGTACC	-0.276812	1.48536	4
GGTACGTTCTA	-0.250813	1.48877	4
GGTAGACGCAT	-0.13616	1.6314	4
GGTAGAGAACC	-0.373451	1.22983	10
GGTAGCAACGC	-0.161596	1.59696	4
GGTAGCCTTGC	-0.120593	1.63908	4
GGTAGCTAATT	-0.00906578	1.61476	4
GGTAGCTGACC	-0.111139	2.34585	4
GGTAGCTTCGT	-0.448999	1.27494	10
GGTAGGAGGTA	-0.169722	1.74829	4
GGTAGGCATCC	-0.162053	2.21813	4
GGTAGTCAGAC	-0.172725	1.66046	4
GGTAGTCTCCA	-0.464698	1.34074	10
GGTATAGACTA	-0.290132	1.62657	4
GGTATAGATAC	0.106557	2.13786	4
GGTATCCGTCC	-0.191507	1.93426	4
GGTATCTCTCG	0.0645815	1.95724	4
GGTATGAGCTG	-0.270578	2.03199	4
GGTATGGTCTT	0.026897	2.27739	4
GGTATTCAGCG	-0.508255	1.91097	4
GGTATTCCTGG	-0.387757	1.39071	10
GGTCAACCATG	-0.288896	1.71435	4
GGTCAGCCGCT	-0.174553	1.94489	4
GGTCATAATGG	-0.326108	1.59993	4
GGTCATATCCA	-0.324938	1.80994	4
GGTCATCATCT	-0.223979	1.99164	4
GGTCCGCGCTG	-0.3005	2.0826	4
GGTCCGGACGA	-0.0750708	1.73602	4
GGTCGCCGCAA	-0.44969	1.3717	10
GGTCGGAGCGG	-0.109878	2.00841	4
GGTCGGCATTA	-0.568058	1.24802	10
GGTCGGCGAAC	-0.0871405	2.22488	4
GGTCTAACTTA	-0.447695	1.39021	10
GGTCTCAAGGT	-0.208649	2.21392	4
GGTCTCGATCG	-0.566698	1.46032	11
GGTCTGAACCG	-0.282921	1.47137	4
GGTCTGCTCGC	-0.284019	1.79001	4
GGTTAAGATCA	-0.574268	1.21623	10
GGTTAAGTCTG	-0.35427	1.78126	4
GGTTACTCCTT	-0.158095	2.12672	4
GGTTACTCTAG	-0.566194	1.16636	10
GGTTAGATGGC	-0.541119	1.6591	11
GGTTAGGACCG	-0.832732	1.29254	11
GGTTATAAGCT	-0.597111	1.60922	11
GGTTATCGTAG	-0.374584	1.90583	4
GGTTATCTCGA	-0.403137	1.99138	4
GGTTATGGCGG	-0.717516	1.16106	11
GGTTCAAGCAG	-0.424049	1.63441	4
GGTTCATCAAG	-0.489696	1.57372	11
GGTTCCGTTGC	-0.342893	2.20547	4
GGTTCGACCAA	-0.291676	1.96773	4
GGTTCGGATAA	-0.270883	2.36242	4
GGTTCGTCTTG	-0.403792	1.73601	4
GGTTCTCAGCA	-0.52115	1.42095	11
GGTTCTGAATA	-0.405364	2.10104	4
GGTTCTTATAC	-0.576787	1.4373	11
GGTTGAAGATA	-0.768793	1.22315	11
GGTTGAGAGAC	-0.480194	1.98252	4
GGTTGAGCATC	-0.396056	2.30658	4
GGTTGCCGGCC	-0.633644	1.49489	11
GGTTGCCGTTG	-0.625132	1.20081	10
GGTTGCGTCTA	-0.412711	2.01281	4
GGTTGGAATCA	-0.732835	1.47118	11
GGTTGGCTACC	-0.77698	1.53454	11
GGTTGGCTTGG	-0.680531	1.34682	11
GGTTGGTAACG	-0.692483	1.25006	11
GGTTGGTATAT	-0.532226	1.86583	4
GGTTGGTCATA	-0.497912	2.28504	4
GTAACTTGGCA	-0.748117	1.39197	11
GTAAGCGCGCG	-0.641558	1.73138	11
GTAAGGATATA	-0.734958	1.23547	11
GTAATTGCTCT	-0.575563	1.52309	11
GTACGCAGCTC	-0.516708	1.98019	4
GTACGTTAAGT	-0.720011	1.50977	11
GTACTGGCGCC	-0.505629	2.08048	4
GTACTTGGATC	-0.702908	1.87777	11
GTAGAATAGAG	-0.905472	1.42454	11
GTAGAGATATC	-0.588022	1.7983	11
GTAGAGGTTGG	-0.312737	2.22794	4
GTAGAGTATAT	-0.726243	1.3366	11
GTAGCCGAGAA	-0.583811	2.18711	4
GTAGCTTGCTC	-0.487516	1.63672	11
GTAGGACCGAG	-0.923713	1.35151	11
GTAGGCGTATC	-0.5989	1.78671	11
GTAGTAAGGCC	-0.673545	1.46122	11
GTAGTCAACTT	-0.519032	1.97907	4
GTAGTCGTCCA	-0.727798	1.85173	11
GTAGTCTATTA	-1.00514	1.37573	11
GTAGTTAATCT	-0.831552	1.54631	11
GTAGTTCTGCC	-0.474275	2.11953	4
GTAGTTGATGA	-0.646962	1.77169	11
GTATAATATCT	-0.635156	1.69189	11
GTATACCAGAT	-0.687321	2.07459	4
GTATATACCGT	-0.608294	2.01429	4
GTATATCGAAC	-0.796118	1.84147	11
GTATCCTAATC	-1.31401	1.51047	11
GTATCTACTAC	-0.733573	1.37706	11
GTATCTGCTTA	-0.733417	1.71417	11
GTATGAGGAGA	-0.816728	1.45811	11
GTATGATCTAC	-2.28895	2.03074	5
GTATGCCTCTG	-0.998279	1.55666	11
GTATTATGCGT	-1.38267	1.54951	11
GTATTCGCGAC	-0.829003	1.44724	11
GTATTGCCTGA	-1.34	1.42417	11
GTCAAGTTCCT	-0.95347	1.47059	11
GTCCAATGCGC	-0.986749	1.5	11
GTCCATCGCTC	-1.19114	1.68484	11
GTCCGCGACGG	-1.18715	1.39458	11
GTCCTCGCCTG	-0.850128	1.63807	11
GTCCTTGATCA	-0.932367	1.49662	11
GTCCTTGGTAG	-0.844669	1.48448	11
GTCGATAATTA	-0.917892	1.63284	11
GTCGCGAGTAA	-1.43246	1.72175	11
GTCGGCTGGAT	-0.983371	1.54538	11
GTCGGTATGCA	-1.01088	1.39121	11
GTCGGTCAACG	-0.993947	1.59863	11
GTCGGTTCCAT	-1.13783	1.56015	11
GTCGTCATGCC	-1.1026	1.66277	11
GTCGTCTACGC	-1.62368	1.53968	5
GTCGTTACTAG	-0.850467	1.91157	11
GTCTAACCTTA	-0.851893	1.82038	11
GTCTATGGCAA	-0.867118	1.53079	11
GTCTGAATCTC	-1.8902	1.99608	5
GTCTGCAACGC	-0.865524	1.72715	11
GTCTGCGTTCC	-1.59697	2.56809	5
GTCTGGCGCGG	-1.17363	1.61943	11
GTCTGGTATTC	-0.965705	1.54092	11
GTCTGGTCCTT	-1.39003	1.78898	11
GTCTTATGGTA	-0.993898	2.6336	5
GTCTTCAGTCA	-1.14206	1.59655	11
GTCTTGGCATG	-1.0078	1.86621	11
GTTAAGTTCGC	-1.00951	1.89558	11
GTTAATGCAAC	-0.836822	1.7794	11
GTTACCTGGAT	-1.17851	1.9615	11
GTTACGACGAT	-2.05826	2.12418	5
GTTACGATTGC	-0.963665	1.52049	11
GTTACGTATCG	-1.65222	2.20944	5
GTTACTCTACT	-0.99888	1.8391	11
GTTACTTACCT	-1.94534	2.69406	5
GTTAGAACCGT	-2.21019	2.49625	5
GTTAGACGCCA	-1.04396	1.76089	11
GTTAGCTATGA	-1.04103	1.72048	11
GTTAGGAGGCC	-1.30321	1.78343	11
GTTAGTCTCGT	-0.903979	2.0205	11
GTTAGTTCCTG	-1.15972	1.77475	11
GTTATAATTCT	-1.14654	1.84948	11
GTTATATTGCG	-0.897185	2.17939	5
GTTATCATCAA	-1.61895	2.15783	5
GTTATCGGACC	-1.69728	1.89782	5
GTTATCTTCCT	-1.03816	1.59962	11
GTTATGAGCGT	-0.791215	2.44954	5
GTTATTACTTG	-0.913885	2.01928	11
GTTATTCCATC	-0.95486	2.02568	11
GTTCAACGGTT	-1.14709	1.97847	11
GTTCAATTATG	-1.18315	1.82345	11
GTTCAGCGCCT	-1.35002	1.79188	11
GTTCATTATAA	-1.15723	1.72595	11
GTTCATTGGTC	-1.09013	1.76158	11
GTTCCATATTC	-1.47555	2.7159	5
GTTCCGAGCTC	-1.87256	2.56321	5
GTTCCGATCAA	-0.900592	2.25927	5
GTTCCGGCGAA	-1.27252	1.96318	11
GTTCCTCAGGT	-1.37467	2.52608	5
GTTCGAGAGCG	-1.05574	2.08662	5
GTTCGCGGTCC	-0.864959	2.47193	5
GTTCGCTTAGG	-0.944097	2.29449	5
GTTCGGCGGAT	-0.903471	2.42186	5
GTTCGGTTCTT	-2.03479	2.63951	5
GTTCGTCATGG	-1.37597	1.94797	5
GTTCGTCGTTC	-1.26621	2.0028	11
GTTCTACTTCC	-0.95166	2.05985	11
GTTCTCGCTGC	-1.05651	2.38005	5
GTTCTCTAGCA	-1.50548	2.90141	5
GTTCTGCTCCA	-1.04876	2.14369	5
GTTCTTACTCC	-0.974128	2.1169	5
GTTGAAGTTCG	-1.86736	2.81962	5
GTTGAATAAGG	-1.19659	2.79168	5
GTTGAATAGTA	-0.890277	2.38931	5
GTTGACCTCGG	-1.06325	2.31983	5
GTTGACTATAC	-1.18883	2.61609	5
GTTGAGACCGC	-0.883001	2.43507	5
GTTGAGCTGCG	-1.00589	2.78199	5
GTTGAGTCAAC	-1.0416	2.31932	5
GTTGATACGCG	-1.23046	2.34853	5
GTTGATCATAG	-1.55321	2.08781	5
GTTGCAGTATT	-1.22637	2.10027	5
GTTGCATTCCT	-1.68242	2.99041	5
GTTGCCAGTAG	-0.966103	2.6048	5
GTTGCCTCAGG	-1.4721	2.28477	5
GTTGCGATCGT	-1.10261	2.6563	5
GTTGCGCAAGT	-1.06818	2.586	5
GTTGCGCTTAT	-1.2089	2.11425	5
GTTGCGTTATC	-1.4293	2.07841	5
GTTGGATAGCC	-1.15294	2.49622	5
GTTGGATTATA	-1.69982	2.60417	5
GTTGGCAACGG	-1.12999	2.67724	5
GTTGGCAATTA	-1.25867	2.83795	5
GTTGGCGAAGC	-1.35409	2.9821	5
GTTGGCGCGAC	-1.64419	2.74122	5
GTTGGCTAGAA	-1.09024	2.58261	5
GTTGGTAGCCT	-1.37041	2.37427	5
TAACCATCGAT	-1.33935	2.82764	5
TAACCTAATGC	-2.12752	2.20173	5
TAACCTCCGCG	-1.24244	2.43333	5
TAACCTTCCGG	-1.21917	2.74964	5
TAACGAAGGTC	-1.71491	2.81771	5
TAACGAGCTCT	-1.15309	2.25785	5
TAACGCATTAT	-1.80521	2.7978	5
TACGATCTACG	-1.35786	2.24213	5
TACGCTCTTCT	-1.47336	2.5669	5
TAGCGTTCTTC	-1.23602	2.77055	5
TAGCTAAGGCG	-1.75812	2.35852	5
TAGGCTACCTG	-1.52363	2.21528	5
TAGGTCGTCCT	-1.66512	3.04396	5
TAGTAGGATTA	-1.30147	2.40809	5
TAGTATCTTGA	-1.35804	2.52913	5
TAGTCAGCCTC	-1.54075	2.1391	5
TAGTTACGATG	-1.40857	2.26577	5
TAGTTGCTAGC	-1.36206	2.26464	5
TATACTTGCGA	-1.6539	2.68648	5
TATATAGTCTT	-1.17082	2.65457	5
TATATCGGAGG	-1.90628	2.52499	5
TATATCTGCCG	-1.95704	2.25267	5
TATCTGGCTGG	-1.74036	2.03043	5
TATGATATTGC	-1.50251	2.07055	5
TATGATTCGGT	-1.45367	2.46423	5
TATGGCTCTTA	-1.64627	2.31971	5
TATTCTAGGAA	-1.60659	2.50382	5
TATTGATCCAA	-1.24462	2.41437	5
TATTGCTAGGT	-1.7546	2.48341	5
TATTGGCCAGC	-1.4368	2.54381	5
TATTGGTACTC	-1.56441	2.00791	5
TCAACCTCGGT	-1.51928	2.49402	5
TCAACCTGCGC	-1.66921	1.97609	5
TCAACGCTCTT	-1.81753	2.53172	5
TCAACTACTAG	-1.78859	2.38231	5
TCAACTCAGGC	-1.65082	2.07968	5
TCAAGAGCTGC	-1.90099	1.72599	5
TCAAGATTAAC	-1.53842	1.87172	5
TCAAGGCGGCA	-1.99951	2.17553	5
TCAATCAACCG	-1.95468	2.22069	5
TCAATCCATTC	-1.47798	2.26225	5
TCAATTACGAC	-1.56845	1.94971	5
TCAATTAGTAT	-1.84681	2.27274	5
TCAGAGCCTCG	-1.58437	2.02757	5
TCAGATCCGTA	-1.59576	2.02814	5
TCAGATTAAGT	-1.96798	2.11491	5
TCAGCGTCGTC	-2.03319	2.68559	5
TCAGGAACCTC	-1.69259	2.19684	5
TCAGGTTATCG	-2.12167	1.3842	7
TCAGTTCATAA	-2.07747	2.34345	5
TCATACCGGCG	-1.81503	2.22674	5
TCATCGCTTGA	-1.52365	1.75955	5
TCATCGTCCAA	-1.83064	2.14656	5
TCATGGCGCGA	-1.45499	1.68415	11
TCCAACTGACT	-1.91066	2.0951	5
TCCAATCGAGT	-1.97966	1.65574	5
TCCATGAAGGT	-1.92141	2.07962	5
TCCGCAGCGAA	-1.57491	1.93077	5
TCCGGCTCTGA	-1.82911	1.35617	7
TCCGTCTGGAG	-1.9823	1.76906	5
TCCTAACTCAT	-1.71122	2.11758	5
TCCTATAGTTC	-1.71776	1.99655	5
TCCTCCATGGC	-1.75338	1.84964	5
TCCTCCTTGCT	-2.13563	1.82002	5
TCCTCGCGACG	-1.92511	2.27126	5
TCCTGAGCTCG	-1.80664	2.00909	5
TCCTGGCTGGT	-1.83481	1.78226	5
TCCTTAGAATT	-1.74314	1.51713	5
TCCTTCATAAT	-1.96667	1.73217	5
TCCTTCCATGC	-2.13147	1.95782	5
TCCTTCGAGAT	-1.54493	1.58845	5
TCCTTGGACGG	-2.1861	2.04911	5
TCGACCAAGAG	-1.77535	1.33449	7
TCGAGAGAATG	-2.00274	1.99171	5
TCGAGCGCTTG	-1.72873	1.84453	5
TCGATCTCTGG	-1.9879	1.61025	5
TCGCCAGTTCC	-2.32431	-0.276752	7
TCGCGAAGGTT	-1.93223	1.85261	5
TCGGAGCAGAG	-1.83576	1.78618	5
TCGGAGGTACT	-1.88128	1.46737	7
TCGGCTGCTGA	-1.87881	1.28091	7
TCGGCTGGCGG	-1.80751	1.8516	5
TCGGTCGAGCC	-1.65354	1.40989	7
TCGGTTGGAGT	-2.02427	1.80911	5
TCGTATTCGCC	-1.75392	1.73375	5
TCGTTAAGTTC	-1.91317	1.79707	5
TCGTTACCAAG	-1.96424	1.61507	5
TCGTTACGGAA	-1.88861	0.920851	7
TCGTTATTACC	-1.85801	0.489055	7
TCGTTCAATCC	-2.13292	1.30406	7
TCGTTCTTGGT	-2.01719	1.65	5
TCGTTGCCGGA	-2.08523	1.6086	5
TCGTTGCGTAC	-2.0254	0.738919	7
TCGTTGGTCCG	-2.0769	1.08767	7
TCTAGCATGGC	-1.89398	1.76769	5
TCTATACGATG	-2.30079	0.739202	7
TCTATCGCGCG	-1.77605	1.66575	5
TCTATGATTCC	-1.84025	1.56552	5
TGAACCAATTG	-2.30941	-0.684518	7
TGAATATGGTA	-2.21878	0.12059	7
TGAATTAATCC	-2.04848	1.70961	5
TGACGATAGCT	-2.38544	0.712029	7
TGACGTTCAGG	-1.78615	1.61278	5
TGACTGAGGAA	-1.82104	1.28146	7
TGACTGCTTCA	-1.93004	1.60381	5
TGAGCTACGAG	-1.70511	0.705302	7
TGAGCTCATAC	-2.21178	0.809282	7
TGAGGACGCTA	-2.12802	1.25132	7
TGAGGATAGTA	-2.16718	0.125914	7
TGAGGCCTTCA	-2.31872	-0.614818	7
TGAGGCTGGAA	-2.13708	0.424149	7
TGAGGCTTCGC	-2.44441	-0.484025	7
TGAGGTATCTC	-1.85734	0.725239	7
TGAGGTCGATC	-1.7758	1.09218	7
TGAGGTTGGCT	-2.24387	-0.804366	7
TGAGTACGAGC	-2.026	-2.13392	2
TGAGTACTTAA	-1.8514	1.2926	7
TGAGTAGAAGA	-2.18838	0.823898	7
TGAGTCCGTTA	-2.00603	0.864469	7
TGAGTCTAAGC	-1.85421	1.27381	7
TGAGTCTATAT	-2.27066	0.331326	7
TGAGTTGCTCA	-2.02573	1.29315	7
TGATAGCTCTG	-1.73624	0.613311	7
TGATATTGCTC	-2.39594	-1.17272	2
TGATCCTCAAT	-2.06168	1.03087	7
TGATCTTCAGA	-1.67357	0.732139	7
TGATGGAGACC	-2.13763	-2.74003	2
TGATTATGAGA	-2.04008	-1.95378	2
TGATTCGGCCT	-2.39437	-1.57042	2
TGATTGCCTTC	-2.03463	1.26196	7
TGATTGGACCG	-1.80772	0.985121	7
TGCAGTTCAGA	-2.0088	1.40634	7
TGCAGTTCGCC	-1.82758	1.10649	7
TGCCGGCGCGC	-2.06139	-0.299036	7
TGCCTATTAGC	-1.96471	-2.58936	2
TGCCTCTTCTG	-2.01969	0.584264	7
TGCCTGACTTA	-2.06974	-0.0641117	7
TGCCTTCATCA	-1.61098	-4.03125	2
TGCGAGCATAA	-2.1412	-0.969864	2
TGCGATCGGAA	-1.77233	1.01038	7
TGCGATGATCA	-1.8482	-0.604179	7
TGCGGATGGTT	-2.09012	-0.300038	7
TGCGGCATATC	-1.98281	-1.38622	2
TGCGGTCGCGT	-1.48331	-1.21156	2
TGCGGTTCCTG	-2.02059	-2.84934	2
TGCGTAATAGA	-1.82692	0.397833	7
TGCGTAGGTAA	-1.94746	-1.29863	2
TGCGTAGTCGG	-2.20024	-1.6254	2
TGCGTCGATGG	-1.91018	0.14126	7
TGCTATCGATA	-1.4391	-0.711567	6
TGCTCAGGCTG	-1.48715	-3.9555	2
TGCTCTCTAGG	-1.926	-0.0921952	7
TGCTGCTATCC	-1.53702	-0.474454	6
TGCTGGTCTTC	-1.81933	-0.166149	7
TGCTGGTTGGA	-1.76586	0.339346	7
TGCTTGATAGC	-1.27255	-0.907176	2
TGGAAGACTCC	-1.96042	0.1915	7
TGGAAGATATC	-1.80258	-1.70446	2
TGGAAGGCCAG	-2.01145	-0.67482	7
TGGAAGGTTGG	-1.74089	-2.14173	2
TGGAATATTAA	-1.84128	-1.02755	2
TGGAATTCTTA	-1.69871	-2.65091	2
TGGACTATACC	-1.29366	-2.61794	2
TGGACTTACGC	-1.98752	-1.25087	2
TGGAGACGATG	-1.64572	-0.658563	6
TGGAGACTCTT	-1.75399	-0.499022	7
TGGAGCGGACG	-1.76663	-1.21622	2
TGGAGGTTGCG	-1.12312	-1.1032	2
TGGAGTATATT	-0.785577	-3.99776	2
TGGAGTTATAA	-1.62852	-1.54892	2
TGGATACGGAC	-1.84968	-0.0337262	7
TGGATAGACGG	-1.56533	-1.08215	2
TGGATATTGCC	-1.56284	-2.65506	2
TGGATCCTCAT	-1.39484	-1.73939	2
TGGATCGGAGA	-1.0578	-4.31941	2
TGGATCGGTCT	-1.19029	-2.45304	2
TGGATCTCCAG	-1.60664	-2.1442	2
TGGATGAATTC	-1.00329	-4.35733	2
TGGATGGCAGT	-1.19108	-2.7856	2
TGGATTCGCTG	-1.68661	-0.916155	2
TGGATTCTATA	-1.48762	-1.49298	2
TGGCAGACTAA	-1.51848	-3.10724	2
TGGCAGGATGC	-1.11135	-1.04107	2
TGGCAGTAGAC	-1.71752	-3.21334	2
TGGCATTGCAT	-1.47906	-3.85548	2
TGGCCGAGCTG	-1.67688	0.222863	7
TGGCCTATGCG	-1.58695	-2.44761	2
TGGCCTGGCCA	-1.6245	-0.374409	6
TGGCGACCGAA	-1.53859	-0.414044	6
TGGCGCCTAAT	-1.33567	-3.34104	2
TGGCGGAGCAT	-1.41074	-1.97223	2
TGGCGGCGGAC	-1.51007	-2.37098	2
TGGCGTACTGC	-1.9477	-0.368812	7
TGGCGTCAATT	-1.16287	-1.9332	2
TGGCGTTATCT	-1.09566	-4.04814	2
TGGCTATGCCG	-0.870825	-2.9833	2
TGGCTCCGCGA	-1.28282	-2.915	2
TGGCTGAGGCC	-1.46412	-1.52252	2
TGGTAACTGCT	-1.2927	-1.62649	2
TGGTAATAGAA	4.25506	-3.37463	8
TGGTACGCGAC	-1.24962	-1.31834	2
TGGTACTATAT	-0.890025	-3.55926	2
TGGTAGATGGT	-0.96725	-2.05671	2
TGGTAGCTATA	-0.874919	-2.58252	2
TGGTATGCAGC	-0.649886	-4.75534	8
TGGTCATCCGG	0.195121	-4.63436	8
TGGTCCGAGAG	-0.283861	-4.95188	8
TGGTCCGCATC	-1.21143	-1.21697	2
TGGTCGAGGCA	-0.3339	-4.7496	8
TGGTCGATCTC	-0.9005	-4.46925	2
TGGTCTAGCGG	-0.897449	-1.55022	2
TGGTTACTTCA	-0.448963	-1.69916	2
TGGTTAGATTG	-0.720022	-3.41122	2
TGGTTCCTAAC	-0.881736	-3.37103	2
TGGTTCGCTCG	-0.546539	-3.53951	2
TGGTTCGGAAG	-1.09762	-3.12984	2
TGGTTGACCAT	-1.06372	-2.91561	2
TTAATCTCGAG	-0.403983	-5.19407	8
TTACCTTCTAA	-0.584167	-2.36355	2
TTACGACCGCA	-0.300975	-4.40404	8
TTACGCTCGTA	-0.141391	-4.68562	8
TTACGTCCAGC	-0.772016	-2.04617	2
TTACGTTCCGT	-0.07535	-4.59457	8
TTACTCGGCGC	-0.181344	-4.02604	2
TTACTGCTTAC	-0.734775	-4.23665	2
TTACTTAGATT	-1.13332	-1.36925	2
TTAGGACCAAC	-0.676667	-3.23658	2
TTAGGAGTATA	-0.663903	-1.77116	2
TTAGGTACCTG	-0.808093	-2.46216	2
TTAGGTAGAAC	-0.979592	-2.24424	2
TTAGGTCCTTC	1.13131	-5.96047	8
TTAGTACGTAC	-0.610526	-2.79222	2
TTAGTCATACC	-1.15717	-1.65802	2
TTAGTCGTATG	0.304387	-5.58713	8
TTATACGAGGC	0.521863	-4.77627	8
TTATACGTATC	-0.433215	-3.645	2
TTATATCAGTT	-0.501785	-1.91431	2
TTATATTAGCC	-0.855221	-1.83598	2
TTATCAGCTCG	2.63876	-5.46616	8
TTATCATATAA	-0.761639	-2.37944	2
TTATCGAAGAA	-0.761881	-3.77207	2
TTATGACGCAG	-0.287292	-3.66661	2
TTATTCTGGCT	-0.485962	-2.14589	2
TTATTGGAGAT	1.79653	-5.78415	8
TTCAAGAGGTT	1.91146	-5.38945	8
TTCAGCGGCGA	-0.439027	-4.01653	2
TTCAGGTAGGA	-0.784097	-1.42953	2
TTCATCTCTCG	-0.355324	-4.09855	2
TTCATGGAACG	-0.173842	-4.82647	8
TTCCATGGTAA	-0.657857	-1.54622	2
TTCCATTAAGG	-0.419508	-3.14303	2
TTCCTATTCAA	0.242414	-4.55586	8
TTCCTCAATAT	0.842225	-5.65364	8
TTCCTCGCATA	0.236846	-5.23432	8
TTCGAATACTA	-0.356989	-2.62187	2
TTCGCCAGGCC	-0.238311	-3.2331	2
TTCGCGCGTCA	0.846535	-4.98058	8
TTCGCTGATTA	0.265454	-3.90459	2
TTCGGATAATG	0.810413	-5.2801	8
TTCGGCTTGGA	-0.197582	-2.73669	2
TTCGGTCATAT	-0.806281	-1.91777	2
TTCGTATACGT	-0.00298468	-3.46332	2
TTCTACGCAGC	0.328977	-4.05048	8
TTCTCCTGGTA	1.61295	-5.5054	8
TTCTCGGCTAA	-0.247168	-2.79513	2
TTCTCTATCCA	0.92949	-4.69393	8
TTCTCTTGCCG	0.425742	-5.18794	8
TTCTGGATCGC	-0.0321364	-4.59392	8
TTCTTAAGTAT	-0.0740205	-3.54295	2
TTCTTACTTGC	0.26358	-4.19211	8
TTCTTAGCGAG	-0.477505	-2.61895	2
TTCTTATCCGC	0.116623	-3.53798	2
TTGAACCAGTC	1.28947	-5.73713	8
TTGAAGCCGGA	1.01434	-4.38242	8
TTGAAGCTAGG	1.18788	-4.68856	8
TTGAAGGTCTC	1.20174	-4.34924	8
TTGAATTAATA	1.19953	-5.25806	8
TTGACTCCGTC	0.104368	-3.30018	2
TTGAGACGGAT	-0.149387	-3.73648	2
TTGAGAGTTCC	-0.162671	-3.09614	2
TTGAGATGAAC	0.2631	-3.80125	2
TTGAGCGCGTC	0.578182	-5.42742	8
TTGAGGTTCTA	1.2285	-5.37468	8
TTGATAAGTAC	0.649521	-4.60965	8
TTGATACCAGC	0.650773	-3.9361	8
TTGATATACTA	0.723715	-4.52452	8
TTGATCGCGCA	-0.167886	-2.60426	2
TTGATGCGGAA	1.74032	-5.25625	8
TTGATGGATCT	0.435366	-4.393	8
TTGATTAGCCA	-0.0938508	-2.02559	2
TTGATTCAGAT	2.23527	-5.59805	8
TTGCAAGACTA	1.07402	-3.61489	8
TTGCATAACGT	-0.364854	-2.88828	2
TTGCATTGAAC	1.15066	-5.12167	8
TTGCCAGCGGA	2.22714	-5.14103	8
TTGCCGAAGCG	1.60979	-5.0919	8
TTGCCGCTGGA	1.64504	-4.90131	8
TTGCCTGATGA	4.42842	-2.74176	8
TTGCGTATCTG	0.225035	-2.89604	2
TTGCGTATGCA	0.0168653	-1.94236	2
TTGCTAATGAA	1.45026	-4.69573	8
TTGCTAGACCT	2.14043	-4.97309	8
TTGCTCAACGC	0.141482	-2.5519	2
TTGCTCGAGAG	2.83626	-4.63678	8
TTGCTCTCAAG	0.492615	-4.70359	8
TTGCTGAGACT	2.48174	-5.54153	8
TTGCTTACGGA	0.521755	-3.31239	2
TTGGAACGGTT	1.17201	-4.7222	8
TTGGAACGTAA	1.58216	-4.66738	8
TTGGAATATAG	1.36309	-4.17368	8
TTGGACTGGTC	1.9861	-4.79391	8
TTGGAGAGTAG	4.28439	-2.27657	8
TTGGAGGCGCG	0.317552	-2.57675	2
TTGGATCAGAA	-0.159773	-2.51852	2
TTGGCAGAAGA	1.16944	-3.01383	2
TTGGCAGCTTG	2.94655	-4.43037	8
TTGGCAGTCGC	2.71782	-4.92213	8
TTGGCATGCCT	0.743075	-3.5727	2
TTGGCCAGCTA	0.997584	-3.80807	8
TTGGCCATTCG	2.20165	-4.69358	8
TTGGCGCGCGG	3.78602	-4.15227	8
TTGGCTACCAA	-0.830217	-1.11802	2
TTGGTAAGGAG	0.0849164	-2.3897	2
TTGGTCATAGG	0.978995	-3.36503	2
TTGGTCCTACT	0.486229	-2.98517	2
TTGGTCGCCTC	0.485856	-3.35895	2
TTGGTCGTTCC	0.502654	-3.05219	2
TTGGTTGAATC	1.32104	-3.68147	8

## Sheet: Figure 2C_right
Barcode	UMAP_1	UMAP_2	Cluster
AACCAACGCAA	-2.90867	-0.917	10
AACCAAGAACG	-3.34233	-1.12061	10
AACCAGAACCA	-3.942	-1.00874	10
AACCAGACTTA	0.772724	-1.39107	7
AACCAGCGCTG	0.58245	-1.63386	7
AACCAGGCGGC	-3.83902	-1.24925	10
AACCAGGTCTA	0.500496	-0.996081	7
AACCAGTCAGG	0.365646	-0.736151	7
AACCATAACGT	0.692984	-0.897011	7
AACCATACCTC	0.932973	-1.05545	7
AACCATATCAA	0.239904	-0.93629	7
AACCATCCGAT	0.108848	0.202882	5
AACCATCGTTC	0.736355	-1.52794	7
AACCATCTATT	-3.62925	-1.16255	10
AACCGAAGAAG	0.395725	-0.975744	7
AACCGAAGGTA	0.668123	-1.32216	7
AACCGAATACT	0.563473	-1.41735	7
AACCGAGGTTG	-3.53405	-1.06533	10
AACCGATATGA	0.470243	-1.26776	7
AACCGCAACCT	0.745818	-1.1652	7
AACCGCAAGAA	0.164292	1.10572	5
AACCGCAGCTG	0.482781	-0.442137	7
AACCGCATTAG	-3.74581	-1.37609	10
AACCGCCATAT	0.616892	-0.933463	7
AACCGCGCAGG	-3.74917	-1.10843	10
AACCGCTCATT	0.65065	-0.831531	7
AACCGCTCGAG	-0.01185	-0.772838	7
AACCGGAAGTT	0.94303	-0.862617	7
AACCGGACGGA	0.0462937	-0.432289	7
AACCGTCTCTA	-0.11854	-0.432859	7
AACCTAACTCA	0.228445	-0.843401	7
AACCTAAGCCG	-3.80618	0.300281	10
AACCTAAGTTC	-3.15965	0.602679	4
AACCTACGCGC	-3.15348	0.47913	4
AACCTATAGTA	-1.87264	0.48265	4
AACCTATCTTG	-2.66399	0.776509	4
AACCTCATACG	-2.68459	0.672842	4
AACCTCGAACT	-2.84769	0.171708	4
AACCTCGGCTT	-3.11321	0.669913	4
AACCTGAGGCA	-1.81014	0.446772	4
AACCTGGCTCC	-3.66215	-0.366228	10
AACCTTAGTAG	-3.35343	0.1795	10
AACCTTATCGG	-3.04747	0.560577	4
AACCTTGATGA	-2.1063	0.541132	4
AACCTTGCAAG	-2.78307	0.758877	4
AACCTTGCCGT	-2.74204	0.480108	4
AACGAAGCGGA	-3.81793	-0.139403	10
AACGAAGCTCG	-2.51507	0.514262	4
AACGAATCGAG	-3.75624	-0.077546	10
AACGAATCTTA	-1.91223	0.439265	4
AACGACCTGGC	-2.9943	0.578946	4
AACGACGAAGA	-2.82177	0.436873	4
AACGACGATAC	-2.51915	0.553546	4
AACGACGCCGC	-3.56341	0.179846	10
AACGACGGCAA	-3.05001	0.309343	4
AACGACTACGG	-2.89924	0.437129	4
AACGACTGGAT	-2.57487	0.526256	4
AACGAGACGTC	-2.11358	0.480693	4
AACGAGAGATT	-3.5264	0.492669	10
AACGAGCGGCC	-3.32241	0.209595	10
AACGAGGAGAG	-3.51981	0.247656	10
AACGAGTTGGA	-2.55339	0.598999	4
AACGATAGCAT	-2.6994	0.224835	4
AACGATCAGTT	-3.00247	0.545371	4
AACGATCTCCA	-3.76539	-0.102412	10
AACGATCTTGG	-2.6506	0.503628	4
AACGATGCGAC	-3.44231	0.175292	10
AACGATTAGGC	-3.61552	-0.30266	10
AACGCAACTGC	-2.05794	0.40252	4
AACGCAAGCGA	-2.90472	0.198471	4
AACGCAGAAGC	-3.44083	0.321751	10
AACGCAGTAAG	-3.28065	-0.331562	10
AACGCATAACT	-3.76566	-0.288056	10
AACGCATCCGT	-3.68923	-0.356356	10
AACGCATGATG	-3.4776	0.11719	10
AACGCCAGGCT	-3.48881	0.0812845	10
AACGCCATATG	-2.55723	0.232335	4
AACGCCGCGCC	-3.15591	0.241855	10
AACGCCTAGCG	-2.588	0.219232	4
AACGCCTGCTT	-2.82307	0.301665	4
AACGCGACTTG	-3.63338	-0.535415	10
AACGCGCAACG	-3.27913	-0.0493604	10
AACGCGCCAGT	-3.83307	-0.405838	10
AACGCGCGCAA	-3.61603	-0.391303	10
AACGCGCGGTT	-3.16976	0.0241602	10
AACGCTCCGGA	-3.06114	0.0542932	10
AACGCTCGACC	-3.55798	0.0130398	10
AACGCTCGCGT	-2.55094	0.359934	4
AACGCTGGATT	-2.15813	0.189694	4
AACGCTTGCCA	-2.34207	0.392026	4
AACGGAACGTT	-3.00985	0.287282	4
AACGGAATAGG	-1.83464	0.296553	4
AACGGAATCCA	-3.24459	-0.0653449	10
AACGGAGACGT	-2.34084	0.292867	4
AACGGAGATAG	-2.84056	0.0665042	4
AACGGAGTATC	-3.37738	-0.402649	10
AACGGATCAAT	-2.12257	0.267744	4
AACGGATCCTG	-3.43574	-0.237156	10
AACGGCATGCC	-2.18654	0.382093	4
AACGGCCTTCG	-3.09941	0.11079	10
AACGGCTCGGT	-3.50416	-0.0825056	10
AACGGTCAAGT	-2.65072	0.0289748	4
AACGGTCGTAA	-3.34574	0.0745254	10
AACGTAATATA	-3.25256	0.0599047	10
AACGTAATCGC	-2.01939	0.24588	4
AACGTAGATCT	-2.98036	-0.00545462	10
AACGTATAGGT	-3.42769	-0.593438	10
AACGTCATCAA	-2.83462	0.0830337	4
AACGTCCGGAC	-2.37109	0.409256	4
AACGTCGCTAG	-2.62677	0.253189	4
AACGTCTCATA	-2.42282	-0.0002877	4
AACGTTACTCG	-3.00838	0.115656	10
AACGTTAGGCC	-2.67378	-0.116526	4
AACGTTGCAGA	-3.03239	0.0847424	10
AACTAACCTTG	-3.49518	-0.465603	10
AACTAATTCAG	-2.28817	0.207581	4
AACTACCGCGA	-3.20262	-0.187315	10
AACTACCTTAA	-3.34889	-0.114975	10
AACTACGCTTA	-3.07004	-0.16554	10
AACTACGGTCC	-2.01894	0.114728	3
AACTAGAGCCT	-3.27844	-0.525609	10
AACTAGCGGTA	-2.98249	-0.324663	10
AACTAGGACCG	-2.32529	0.221642	4
AACTATAAGAG	-1.55915	0.0794196	3
AACTATAATGA	-3.09077	-0.230603	10
AACTATACGCA	-2.73472	0.101761	4
AACTATAGGTC	-3.04195	-0.0815054	10
AACTCAAGAGG	-3.03764	-0.208555	10
AACTCAATGAG	-2.4559	0.174405	4
AACTCAGACTT	-3.08418	-0.118145	10
AACTCAGCCAA	-1.76371	0.0411236	3
AACTCATAGGA	-1.75968	0.119885	3
AACTCATTATT	-2.70466	0.0486314	4
AACTCATTCGC	-3.20186	-0.634352	10
AACTCCAACGG	-1.12339	-0.147334	3
AACTCCAGCAA	-2.62847	-0.0228361	4
AACTCCGGCCT	-3.04309	-0.201321	10
AACTCGATGGC	-3.13558	-0.376222	10
AACTCGCATGG	-2.12047	0.318765	4
AACTCGCTCGA	-3.21152	-0.432006	10
AACTCGGAACT	-2.39648	0.0788518	4
AACTCGTAGTC	-2.57349	0.00524018	4
AACTCTAGCGC	-2.35498	0.114648	4
AACTCTAGTAT	-3.22774	-0.763533	10
AACTGAGAAGG	-2.04962	0.209495	4
AACTGCAATTA	-3.14226	-0.519424	10
AACTGCAGGCA	-2.47643	0.12397	4
AACTGCATCCG	-2.84612	-0.30393	10
AACTGCCGCTC	-2.90574	-0.217783	10
AACTGCCGGAT	-1.29276	-0.127324	3
AACTGCCTTGC	-2.59749	-0.138342	4
AACTGGAGAGA	-3.0232	-0.382359	10
AACTGGCTACT	-3.03458	-0.357926	10
AACTGGTAGCA	-3.32916	-0.712174	10
AACTGGTCAGT	-2.9187	-0.342295	10
AACTTAAGTAA	-2.9184	-0.455458	10
AACTTAATCTG	-3.04018	-0.451945	10
AACTTACCGTT	-1.28404	-0.0503731	3
AACTTACGGAG	-1.89154	-0.0718007	3
AACTTATACGG	-1.29027	-0.0622232	3
AACTTATATAT	-1.89533	0.257615	4
AACTTATTGCA	-2.94166	-0.462967	10
AACTTCAGATG	-2.49234	-0.214188	4
AACTTCCATTC	-1.81741	0.0340735	3
AACTTCTAACG	-2.04379	-0.0501941	3
AACTTGAACGT	-2.486	-0.193337	4
AACTTGACTCT	-1.93452	0.0731395	3
AACTTGCTCTT	-2.50925	-0.205105	4
AAGAACCGAAT	-2.26178	0.049226	4
AAGAACCTAGC	-2.23587	0.0455231	4
AAGAACCTCAG	-1.73906	-0.0281078	3
AAGAACGATAG	-0.0291372	0.0662568	5
AAGAACGCAAC	-2.7189	-0.380686	10
AAGAACGCCGG	-2.37342	-0.108186	4
AAGAACTAATC	-2.94657	-0.701333	10
AAGAACTCGAG	-1.87594	-0.0377579	3
AAGAAGAAGAT	-2.04148	-0.042813	3
AAGAAGATCTC	-3.00867	-0.661288	10
AAGAATAACGA	-2.81989	-0.506865	10
AAGAATAGACG	-1.62305	-0.181272	3
AAGAATAGGAA	-2.1829	-0.00327201	4
AAGAATCATTG	-2.37531	-0.109528	4
AAGAATCCATC	-2.26511	-0.0545535	4
AAGAATCGGTT	-2.64982	-0.454461	10
AAGAATGCGAT	-2.80106	-0.292556	10
AAGAATTGCAT	-2.66436	-0.46999	10
AAGACCATACC	-2.74195	-0.340954	10
AAGACCGCCAT	-1.86073	-0.15619	3
AAGACGATATG	-2.69487	-0.59596	10
AAGACGCGACT	-1.8905	-0.0133861	3
AAGACGTTAAT	-0.922631	-0.438025	1
AAGACTAAGCT	-2.79533	-0.546873	10
AAGACTACTGA	-2.42775	-0.385888	3
AAGACTATCAT	-2.31569	-0.0291335	4
AAGACTCAGGA	-2.72127	-0.352503	10
AAGACTCCAGG	-2.3183	-0.0521737	4
AAGACTTCCAA	-2.48562	-0.252067	4
AAGAGAACCAG	-0.944657	-0.579468	1
AAGAGAACGCA	-2.26001	-0.368494	3
AAGAGAAGAAT	-0.9173	-0.605012	1
AAGAGAAGCGA	-2.6979	-0.521995	10
AAGAGAATATC	-2.63228	-0.482436	10
AAGAGAATTAA	-2.64309	-0.438743	10
AAGAGAGAACG	-2.62692	-0.357186	10
AAGAGAGACGC	-1.83182	-0.182463	3
AAGAGAGCAGA	-2.11895	-0.346505	3
AAGAGATAAGT	-1.7464	-0.124627	3
AAGAGATACCA	-1.67065	-0.188095	3
AAGAGATAGTC	-2.19466	-0.132957	3
AAGAGATATAG	-2.74594	-0.565998	10
AAGAGATCATG	-2.56704	-0.50466	10
AAGAGATTGGA	-2.22365	-0.193279	3
AAGAGCAGAGC	-2.18902	-0.200872	3
AAGAGCAGTTA	-1.27416	-0.322737	3
AAGAGCATGAC	-2.3384	-0.485343	3
AAGAGCCGCGT	-1.94921	-0.283022	3
AAGAGCGGCCG	-2.71359	-0.531054	10
AAGAGCGTAAT	-2.09848	-0.411327	3
AAGAGGCTAGT	-1.99279	-0.222406	3
AAGATAACGAC	-1.78259	-0.0873553	3
AAGCAACGAGT	-1.90365	-0.212661	3
AAGCAAGATCA	-1.65352	-0.256196	3
AAGGAACCGAC	-1.98664	-0.228673	3
AAGGAACCTGG	-2.00166	-0.129461	3
AATAACCAATT	-1.90016	-0.198098	3
AATAACCATCC	-2.32274	-0.290694	3
AATATACTCTG	-2.20697	-0.260747	3
ACCAACCAGAG	-2.55313	-0.705243	10
ACCAACCATGC	-2.06939	-0.214251	3
ACCAACGAAGG	-1.94504	-0.256193	3
ACCAACGAGCC	-2.28814	-0.318398	3
ACCAACTCTCA	-2.3358	-0.577906	3
ACCAAGAGCTC	-2.13808	-0.208752	3
ACCAAGATATG	-2.04063	-0.29139	3
ACCAAGCGAGA	-1.96987	-0.0333028	3
ACCAATAGCAA	-1.72831	-0.305978	3
ACCAATGCGAG	-2.73887	-0.781384	10
ACCAATTACTA	-1.85471	-0.189803	3
ACCAGAACTCT	-2.6947	-0.797774	10
ACCAGATGCAA	-1.59976	-0.193277	3
ACCAGCCAGTT	-2.04498	-0.231849	3
ACCAGCTCTTG	-1.92307	-0.182664	3
ACCATACTGGT	-1.7806	-0.279228	3
ACCATATTGAA	-2.60436	-0.706611	10
ACCATCGGATG	-1.44593	-0.363035	3
ACCGAACCGAT	-2.08809	-0.385255	3
ACCTCCGCCGG	-2.1623	-0.39748	3
ACCTCTCTTGG	-2.56755	-0.603584	10
ACGAACTGACG	-2.28702	-0.423566	3
ACGAATAATCT	-2.39592	-0.44446	3
ACGAATACGCA	-2.70003	-0.709126	10
ACGAATTCCGG	-1.69908	-0.378056	3
ACGACCTAGGC	-1.59458	-0.294514	3
ACGACGAAGCG	-2.45442	-0.77625	3
ACGACGGTATT	-1.85214	-0.327311	3
ACGACTCTGAT	-1.54711	-0.429183	3
ACGAGACGGCT	-2.31552	-0.483773	3
ACGAGCTTCGC	-1.10515	-0.646721	1
ACGATACGGTA	-1.50817	-0.409379	3
ACGCAATCCTT	-1.74869	-0.553226	3
ACGCATGAGGC	-1.83344	-0.433836	3
ACGCGCTGGAG	-2.29534	-0.720591	3
ACGTACGGAAG	-1.58687	-0.480794	3
ACGTACGTCCG	-2.3909	-0.585745	3
ACTCAGTAACC	-1.80822	-0.441913	3
ACTCCATCAAT	-1.90378	-0.547999	3
ACTTCAGCGAT	-1.34462	-0.705141	1
ACTTCGCAGGT	-1.49744	-0.62321	3
ACTTCTCAAGA	-1.57074	-0.716515	3
AGAACCAACCG	-1.67864	-0.583525	3
AGAACCAGCGC	-1.64964	-0.649056	3
AGAACCATAGG	-2.11458	-0.577984	3
AGAACCATTCC	-0.841976	-1.11124	1
AGAACCGAACC	-1.35867	-0.508408	3
AGAACCGATAA	-1.7522	-0.502761	3
AGAACCGCTTC	-1.98683	-0.65753	3
AGAACCTGGAA	-2.05813	-0.625125	3
AGAACCTTGCG	-1.11305	-0.913088	1
AGAACGAATAG	-1.60407	-0.513344	3
AGAACGCAAGG	-2.21217	-0.657981	3
AGAACGCCGAG	0.0715577	0.272702	5
AGAACGCTCGC	-2.2944	-0.531217	3
AGAACGGAGGC	-1.48649	-0.529607	3
AGAACGGCTAT	-1.38527	-0.752634	1
AGAACGTTGAT	-1.98298	-0.500335	3
AGAACTAGCAG	-2.02325	-0.755975	3
AGAACTATGGT	-0.927406	-1.34622	1
AGAACTGACCA	-1.84355	-0.522035	3
AGAACTGAGAT	-1.44322	-0.866653	1
AGAACTGCAGC	-1.66049	-0.693896	3
AGAACTGCCTT	-2.12872	-0.764921	3
AGAACTTCATA	-2.09163	-0.660844	3
AGAAGAAGACT	-1.24646	-0.677357	1
AGAAGAAGCTC	-0.986329	-1.51179	1
AGAAGACGGTT	-2.02217	-0.650014	3
AGAAGACTCGT	-1.88804	-0.738217	3
AGAAGAGATTA	-0.783326	-1.51772	1
AGAAGAGCATG	-1.98003	-0.625363	3
AGAAGATAATC	-1.75188	-0.768864	3
AGAAGCATTAT	-1.40763	-0.668226	3
AGAAGCCAACG	-1.44155	-0.859232	1
AGAAGCCGTAA	-2.06737	-0.624587	3
AGAAGCCTCCA	-0.938779	-1.2088	1
AGAAGCCTTGG	-1.17357	-0.980137	1
AGAAGCGGAAC	-2.43207	-0.85078	3
AGAAGGATCGG	-1.54528	-0.614645	3
AGAAGGCAGAT	-1.59274	-0.771647	3
AGAAGGCTAGA	-1.00615	-1.08182	1
AGAAGGTACCT	-1.56452	-0.618331	3
AGAAGTAACTG	-2.28542	-0.72682	3
AGAAGTCAGGC	-2.21357	-0.739119	3
AGAAGTCATAG	-2.19031	-0.915641	3
AGAAGTTGCCG	-1.92431	-0.741862	3
AGAATACTCTA	-1.43047	-1.2423	1
AGAATAGCTCC	-1.94553	-0.840775	3
AGAATAGGATT	-1.77308	-0.697326	3
AGAATATACGT	-1.73679	-0.665198	3
AGAATATCTAT	-1.50484	-1.05544	1
AGAATCAGTCT	-1.91729	-0.610655	3
AGAATCATCAG	-2.13816	-0.930743	3
AGAATCCAGAG	-2.27292	-1.03247	3
AGAATCCGCAT	-1.39231	-1.63043	1
AGAATCTATGA	-1.83211	-0.709528	3
AGACCAACGGC	-1.98098	-0.807316	3
AGACCAAGCGT	-1.21848	-1.12351	1
AGAGAACCGCT	-1.48322	-1.45824	1
AGAGAACCTTA	-2.01037	-0.970746	3
AGAGAACGACG	-1.76602	-1.01352	3
AGCGTTCTCGA	-1.3626	-0.983404	1
AGGAACGATCA	-1.55468	-0.93627	1
AGGCTTAGATA	-1.4704	-0.930655	1
AGGTCCGTTGA	-1.95228	-0.868205	3
AGGTCGTACGC	-1.03222	-1.74676	1
AGGTCGTTGAA	-1.9369	-0.793336	3
AGGTTAATATT	-1.8129	-0.825314	3
AGGTTAGTACG	-1.22888	-1.25324	1
AGGTTCCTTGG	-1.18005	-1.23343	1
AGGTTCTATAA	-0.120553	-0.017688	5
AGTAGGCGCTC	-1.68574	-2.37097	11
AGTATTATAGA	-1.22029	-2.07529	11
AGTCGGTCATG	-1.53457	-1.09627	1
AGTCTCGGAAC	-1.13821	-1.91135	1
AGTCTGGCGCT	-1.85033	-1.00836	3
AGTTAAGTCGA	-1.82233	-1.07517	3
AGTTACGGCAA	-1.31254	-2.04411	11
AGTTGCGCGCG	-2.02312	-0.928239	3
AGTTGCGCTAA	-1.813	-1.20635	1
ATAACCAGACC	-1.40467	-1.472	1
ATAACCAGTAG	-1.37674	-2.073	11
ATATAGTACCT	-1.23407	-1.83324	1
ATATGCGTTAG	-1.89808	-1.07227	3
ATATTGCTCGA	-1.3607	-2.27019	11
ATATTGGCTAA	-1.23641	-1.8136	1
ATCTTCAGCTA	-1.24231	-2.22196	11
ATCTTGGACCT	-1.3062	-1.57292	1
ATGATCGTTGG	-1.30611	-1.31986	1
ATGCAGTAACG	-1.23457	-1.12225	1
ATGGAGATGGC	-2.26882	-1.0296	3
ATGGCCGTATG	-1.70119	-2.22794	11
ATGGTTGAGAG	-1.76677	-2.60613	11
ATTAACTGGTC	-2.0474	-2.83256	11
ATTAAGATGAA	-1.44567	-1.42728	1
ATTAGGCGGAG	-2.24731	-1.04279	3
ATTATATCTCA	-1.57793	-2.02215	11
ATTATTCAGGT	-1.45982	-1.60666	1
ATTCCGAGCGG	-2.10782	-1.24203	3
ATTCCGAGTCC	-1.72773	-1.42459	1
ATTCCGGAGGT	-1.53544	-1.46387	1
ATTCGCGCGAA	-1.91158	-1.65452	11
ATTCTCTCCTG	-1.98116	-0.994647	3
ATTGACGCGCC	-2.13562	-1.04095	3
ATTGATAGTCC	-1.50925	-2.17776	11
ATTGATATCTA	-1.60152	-1.8259	11
ATTGATGATTC	-2.23046	-1.05756	3
ATTGATTGAAT	-1.43928	-1.33116	1
ATTGCCGAAGA	-1.45345	-1.76515	1
ATTGCGTTCAA	-1.57171	-2.47375	11
ATTGCTGCTAC	-1.54365	-1.56578	1
ATTGGAGAGAT	-2.23363	-1.60377	12
ATTGGTATTCG	-1.74562	-1.29416	1
ATTGGTTAATG	-2.89676	-2.29475	12
CAACCAATAGA	-1.71002	-1.2049	1
CAACCAATCCT	-1.37013	-2.21375	11
CAACCAGAGAA	-1.48783	-2.10468	11
CAACCAGATCG	-2.27488	-1.74478	12
CAACCAGGCAG	-1.69457	-1.72082	1
CAACCAGTTGC	-1.6852	-1.35336	1
CAACCATACGA	-2.0245	-1.69115	11
CAACCGAGTCT	-1.80213	-2.13837	11
CAACCGCATCC	-2.00162	-1.72571	11
CAACCGTACCG	-1.46115	-2.03275	11
CAACCTAACGG	-1.78436	-1.49255	1
CAACGAATTAA	-1.9534	-1.9181	11
CAACGCAGAAC	-1.89757	-1.17734	1
CAACTAACCGA	-2.30752	-2.74291	11
CAAGAACCTGA	-1.70125	-1.53865	1
CAAGAGATATG	-1.60581	-2.47633	11
CAAGCAGTACT	-2.10608	-1.3767	12
CAAGCGCGCAG	-1.7831	-1.34222	1
CAATAGAATGG	-1.8445	-2.60662	11
CAATCCATAGT	-1.9424	-2.33768	11
CAGAACGAGCT	-2.26935	-2.50569	11
CAGAACGTAGA	-2.31196	-2.48788	11
CAGAATCTCGT	-2.18179	-2.48842	11
CAGCAACTCTT	-2.14044	-2.03406	11
CAGCAATACTC	-1.98445	-2.31541	11
CAGCAGAATTA	-1.82034	-1.46608	1
CAGCGCAATCG	-2.02592	-1.47921	11
CAGCTTGGATT	-2.5134	-1.49395	12
CAGGACGTCTG	-2.00023	-2.33123	11
CAGGCAATGAT	-1.96349	-2.0194	11
CAGGTAAGAGG	-2.39861	-1.89633	12
CAGTTATACGA	-2.02136	-2.69126	11
CAGTTGGTAAT	-2.57956	-1.27071	12
CATCCGCTCAT	-1.31688	-2.01902	11
CATGGTTGCTC	-2.47155	-2.01018	12
CATTCTTCCAA	-1.81196	-2.18998	11
CCAACCAAGAA	-1.89359	-2.08078	11
CCAACCAGGCC	-2.74849	-2.29787	12
CCAACCGATAC	-2.53112	-2.52295	11
CCAACCTATTG	-2.08476	-2.42382	11
CCAACCTCAAG	-2.2703	-1.76688	12
CCAACGAAGTT	-1.95498	-1.8127	11
CCAACGATCCT	-2.87822	-1.88668	12
CCAACGCAAGC	-2.17408	-1.59198	12
CCAACGTCTCT	-2.21161	-2.44823	11
CCAACTAGTCA	-1.80112	-1.61007	1
CCAACTCCGAT	-1.96624	-2.04726	11
CCAACTCTCTC	-1.89832	-2.42361	11
CCAACTGAGCC	-2.05055	-1.70534	11
CCAACTGCTTA	-2.20338	-1.683	12
CCAAGAAGACC	-2.2321	-2.43713	11
CCAAGACTTCT	-2.47798	-2.41126	11
CCAAGATGCCG	-2.05772	-2.13108	11
CCAAGCAACTG	-2.80782	-2.35297	12
CCAAGCATAAC	-2.97055	-1.93698	12
CCAAGCATTCG	-2.58681	-2.33462	12
CCAAGCGCATG	-2.23104	-2.0964	11
CCAAGCGGTCC	-2.47862	-2.21799	12
CCAAGCTAGGA	-2.65051	-2.24709	12
CCAAGCTTGCC	-1.60332	-2.31605	11
CCAAGTAACCT	-1.51894	-2.13716	11
CCAATAGATCG	-1.7915	-2.70445	11
CCAATATATTA	-2.16647	-2.34743	11
CCAATATGCAA	-2.23037	-2.31868	11
CCAATCATCAA	-2.6941	-2.24807	12
CCAATCCATAA	-2.65783	-1.90525	12
CCAATCTCCGC	-2.32106	-2.31769	11
CCAATGCCGCA	-2.12966	-2.41097	11
CCAATGCTGGT	-2.41633	-2.34046	11
CCAATGCTTAG	-2.74022	-1.68147	12
CCAATGGACTC	-2.59301	-2.36604	12
CCAATTCGACC	-2.22967	-2.23974	11
CCAATTCTTGA	-2.5903	-1.83005	12
CCAATTGATGC	-2.89308	-2.0197	12
CCAATTGCTAG	-2.77051	-1.80759	12
CCAGAACCATT	0.065719	0.328057	5
CCAGAAGATAG	-2.40732	-2.15133	12
CCAGAATCAGC	-2.39059	-1.84064	12
CCAGACCAACC	-2.85959	-1.75752	12
CCAGACCGAAG	-2.76744	-2.38361	12
CCAGACTAAGG	-2.80774	-1.93598	12
CCAGATCCTAA	-2.54446	-1.71928	12
CCAGCAAGGTC	-2.12105	-2.3351	11
CCAGCATGAAG	-2.34028	-1.59174	12
CCAGCATTCGC	-2.515	-2.19695	12
CCAGCCGGAGC	-2.23118	-1.76083	12
CCAGCCTCCGG	-2.72047	-1.56948	12
CCAGCGATAGC	-2.04769	-1.87814	11
CCAGCGCCAGT	-2.14761	-2.30339	11
CCAGCTAATAG	-2.94511	-1.70301	12
CCAGCTAGCGG	-2.65985	-2.1092	12
CCAGCTCCATA	-3.06612	-2.11984	12
CCAGCTCTCCA	-2.52569	-1.99956	12
CCAGCTCTGGC	-2.26265	-1.69607	12
CCAGGAACGTT	-2.7813	-1.94573	12
CCAGGCCAGTC	-2.46263	-2.00837	12
CCAGTACGATA	-2.6959	-1.90841	12
CCAGTCATTCT	-2.51663	-1.78922	12
CCAGTTAGGTA	-2.54231	-1.41558	12
CCATAAGAGTT	-1.0811	-1.76914	1
CCATAAGGATG	-2.89862	-1.4991	12
CCATACCGCCT	-2.04501	-2.03735	11
CCATACGAGAA	-2.78871	-1.60402	12
CCATAGCCTCA	-2.10891	-2.02114	11
CCATATAAGCG	-2.91484	-1.56074	12
CCATATGGCGC	-1.25202	-2.09881	11
CCATATTACTC	-2.3071	-1.61826	12
CCATCAACTGC	-2.75992	-1.78269	12
CCATCAATTAG	-2.70726	-1.61498	12
CCATCGACTAT	-1.40015	-2.10278	11
CCATCGCATAC	-2.77756	-2.01779	12
CCATCGTTAAC	-2.53156	-1.49269	12
CCATCTAACTA	-2.5873	-1.52815	12
CCATCTCAATC	-2.29915	-1.55509	12
CCATCTGAGAT	-2.8947	-1.60431	12
CCATCTGATGG	-2.21073	-2.12557	11
CCATCTGCAGC	-2.61208	-1.8046	12
CCATCTTACCT	-2.5225	-1.9057	12
CCATGAAGGAC	-2.22916	-2.38313	11
CCATGACTCTA	-2.68336	-2.06189	12
CCATGCAACGT	-2.88175	-1.65456	12
CCATGGACGTC	-2.54869	-1.66937	12
CCATGGTACCG	-2.74801	-1.55151	12
CCATTAGACTG	-2.30268	-1.64144	12
CCATTATTCGG	-1.08171	-1.84796	1
CCATTCAATAG	-2.48394	-1.52122	12
CCATTCCTTAC	-2.22765	-1.51187	12
CCGAACGGAAC	-2.65983	-1.56963	12
CCGAACTCTAC	-2.33338	-1.63058	12
CCGAACTGGAG	-1.68164	-1.94484	11
CCGAATATACG	-2.62262	-1.69237	12
CCGAATTAGCG	-1.038	-1.39946	1
CCGACCTTAAT	-2.62114	-1.65628	12
CCGACGAACTA	-2.41816	-1.53599	12
CCGACTTCTAT	-1.75053	-1.9985	11
CCGAGGATAGC	-0.973444	-1.70083	1
CCGCAACTAGG	-2.52782	-1.76128	12
CCGCAAGCGCA	-1.89285	-2.0224	11
CCGCAGGCCGG	-1.97367	-1.90316	11
CCGCATCGAGT	-1.89659	-1.88694	11
CCGCATTCCTG	-2.18084	-1.53154	12
CCGCCAAGTTC	-2.6082	-1.56226	12
CCGCCATGCCA	-1.71236	-2.02549	11
CCGCCTCAGTC	-0.595785	-1.14376	1
CCGCGCATCAA	-2.28432	-1.57581	12
CCGCGCTCTTC	-2.0426	-1.59617	11
CCGCGTCGGCG	-2.48254	-1.72868	12
CCGCTTAGACG	-2.34075	-1.47988	12
CCGCTTGCGCT	-2.32631	-1.43091	12
CCGGCTCGACC	-2.31365	-1.45682	12
CCGGCTGGATT	-1.81568	-1.76285	11
CCGGTATGATT	-1.6562	-1.82388	11
CCGGTCATCTA	-2.06054	-1.68341	11
CCGGTCTACGA	-1.98564	-1.84808	11
CCGGTTGACGG	-1.38524	-2.13434	11
CCGTAACTATT	-2.16636	-1.42415	12
CCGTAATAAGC	-1.95176	-2.06851	11
CCGTATGGAAT	-2.61845	-1.73756	12
CCGTCATTGCG	-1.46835	-1.50704	1
CCGTCCATCCT	-1.29657	-1.7729	1
CCGTCCGTCGA	-1.62946	-1.92587	11
CCGTCCTCAGT	-2.07628	-2.00196	11
CCGTCTGCGAA	-2.2847	-1.53779	12
CCGTTACCTCG	-1.50297	-1.92816	11
CCGTTCCATGG	-1.53772	-1.81751	1
CCGTTCGAAGC	-1.83158	-1.9556	11
CCTAACTAATT	-1.51088	-1.6565	1
CCTAAGTCCTC	-1.71211	-1.80642	11
CCTAATGCATG	-0.678211	-1.2202	1
CCTACGAGGCA	-2.10262	-1.93103	11
CCTACTATGAC	-1.97917	-1.83955	11
CCTAGATAATA	-2.09317	-1.74628	11
CCTATCATGCG	-1.97114	-1.70345	11
CCTATCGTTGA	-1.01808	-1.50491	1
CCTATCTCGAA	-1.09652	-1.68146	1
CCTATTCATAT	-1.33033	-1.81996	1
CCTCAAGCTAG	-2.28305	-1.32513	12
CCTCAGAACCG	-1.05948	-1.69422	1
CCTCAGGAGAG	-0.922824	-1.65654	1
CCTCAGTTCAA	-2.49064	-1.53015	12
CCTCATCAGCG	-1.81639	-1.27644	1
CCTCCAACCGA	-1.68223	-1.27018	1
CCTCCGAAGGA	-1.75823	-1.59143	1
CCTCCGAGGAC	-1.01898	-1.74757	1
CCTCCGCCTGC	-1.53085	-1.68103	1
CCTCCTCTGCA	-0.769219	-1.17074	1
CCTCCTGGACT	-1.8363	-1.55213	1
CCTCGAGAGGA	-1.9298	-1.63081	11
CCTCGATACTG	-1.32532	-1.38845	1
CCTCGCTCGTA	-2.00005	-1.65825	11
CCTCGCTGCAA	-1.59499	-1.45002	1
CCTCGGAGCTA	-1.21826	-1.59806	1
CCTCGGTCTAT	-1.91648	-1.48917	1
CCTCGTATTCG	-1.0871	-1.40673	1
CCTCTAAGGAG	-1.9357	-1.35538	1
CCTCTCAGCTG	-1.32074	-1.6591	1
CCTCTCCATGA	-1.59281	-1.69006	1
CCTCTCGTCTT	-1.30428	-1.35885	1
CCTCTCTACTA	-1.15795	-1.52958	1
CCTCTCTCATT	-0.852749	-1.40845	1
CCTCTGATTAG	-2.00197	-1.67272	11
CCTCTTACCTT	-1.35456	-1.5986	1
CCTCTTGCTCG	-1.27508	-1.462	1
CCTGAAGTCAA	-1.0556	-1.50744	1
CCTGACTTACT	-1.06931	-1.50621	1
CCTGCATCGTA	-1.30603	-1.38567	1
CCTGCCGATCG	-0.9267	-1.3886	1
CCTGGCCTTCA	-1.84646	-1.40777	1
CCTTAATACTT	-0.822425	-1.19356	1
CCTTATCCTCG	-1.33135	-1.44818	1
CCTTCCTGCGC	-1.13625	-1.22988	1
CCTTCGATTGC	-1.83417	-1.48975	1
CCTTCTATTCT	-1.36497	-1.32945	1
CGAACCAGTCG	-1.24337	-1.6384	1
CGAACCATCGA	-1.60452	-1.39739	1
CGAACCGAGAG	-1.62849	-1.26705	1
CGAACCGGATT	-0.999114	-1.25034	1
CGAACTAACGT	-1.10924	-1.40836	1
CGAAGACCGGT	-0.590125	-0.627362	1
CGAAGCCATCC	-1.54225	-1.05148	1
CGAAGGTAAGG	-1.52411	-1.59782	1
CGAATCTAATT	-0.989698	-1.27904	1
CGACCATCGAA	-0.814876	-1.0275	1
CGACCGACTAG	-1.70427	-1.58098	1
CGACCTTCATC	-0.631593	-0.739829	1
CGACTAGATTG	-0.792402	-1.41299	1
CGACTCCTTGG	-0.850199	-1.33871	1
CGACTGCCAAG	-1.53059	-1.23461	1
CGACTTAATAG	-1.0493	-1.0651	1
CGACTTATCTT	-1.62742	-1.32497	1
CGATAGGTTAG	-1.25741	-1.23027	1
CGATATACGGT	-0.777015	-1.01607	1
CGATGATGAGC	-1.19133	-1.07192	1
CGATGGTAATA	-1.43211	-1.14611	1
CGATTCTAGAT	-1.70607	-1.20589	1
CGATTGAGGTA	-1.42343	-1.62276	1
CGATTGCTGGC	-0.841459	-1.11866	1
CGCAGAGAGCA	-1.44224	-1.04862	1
CGCAGCTTAGA	-1.16221	-0.742265	1
CGCATCTGCAT	-0.711233	-1.05126	1
CGCCAACCTCG	-1.47181	-1.37538	1
CGCCAACTCGG	-0.927488	-1.08047	1
CGCCAATTATA	-0.941801	-1.01072	1
CGCCATAGGAT	-0.838148	-0.906358	1
CGCCTATAATC	-0.923055	-1.17044	1
CGCCTCAGGAG	-1.60254	-1.21596	1
CGCGAGAGATA	-0.752161	-0.821561	1
CGCGCCGGATA	-0.838578	-1.1873	1
CGCGCGCAGCC	-1.5924	-1.31701	1
CGCTTCTGCTC	-1.43474	-1.45709	1
CGGAGAGGACC	-0.934072	-0.836521	1
CGGAGGCTGCC	-1.10096	-0.859303	1
CGGAGGCTTGG	-1.19454	-1.0667	1
CGGAGTAACTA	-1.35443	-1.11854	1
CGGAGTCTTCA	-1.39117	-1.18041	1
CGGATATCGAA	-1.5878	-0.836388	3
CGGATGCGTAC	-0.922765	1.07834	9
CGGATGGTACC	-1.3049	-1.29383	1
CGGATTGCTGA	-1.00534	-0.865927	1
CGGCAGTTGCG	-0.146363	1.42097	2
CGGCGCGGCGA	0.131841	1.8834	2
CGGCGGTAAGT	-0.0174335	1.67964	2
CGGCGTCCTGA	-1.26092	0.264903	9
CGGCTGCGTCA	-0.119993	0.742911	5
CGGCTGGCGCG	-1.0241	-0.941044	1
CGGCTTATGGC	-1.38231	-1.1196	1
CGGTAGAACCG	-1.28961	-1.11546	1
CGGTAGAGGAC	-1.10858	-0.778975	1
CGGTAGTTATG	-0.844716	-0.603797	1
CGGTATATCGA	-1.57505	-1.08513	1
CGGTATCCTGC	-0.571708	0.734645	5
CGGTATCTTAA	-1.04069	-0.871518	1
CGGTCTGGAGC	-1.02215	0.957433	9
CGGTCTTCTTC	-0.386996	0.992754	5
CGGTTATAGCA	-0.984304	-1.17356	1
CGGTTCAACTT	-0.588796	0.970111	9
CGGTTCATGGT	-1.19684	-0.619225	1
CGGTTGCCAGC	-1.34492	-0.907639	1
CGGTTGGTAGA	-0.219302	2.15672	2
CGTAACCTCTT	-1.27326	-0.72829	1
CGTAGCAGTTA	0.26527	0.957476	5
CGTAGGTAGTT	-1.29201	-1.0363	1
CGTAGGTTGAC	-1.02589	-0.952903	1
CGTATTCGAGA	-0.800212	0.943971	9
CGTCAAGTCCA	-0.222592	2.73901	2
CGTCCGAAGAG	-0.384914	1.47477	2
CGTCCGGTTGC	-1.02645	1.18214	9
CGTCGCTGCTG	-0.944226	-1.01782	1
CGTCTATACCG	-0.940182	-0.629421	1
CGTCTCAATTA	-0.16194	2.37759	2
CGTCTCGTAGG	-1.09033	-0.795076	1
CGTCTGCTGAC	-0.55775	1.21822	9
CGTCTTAAGCG	-1.43385	-0.315731	3
CGTTACGCATG	-0.712851	1.00654	9
CGTTAGATACC	-1.51806	-0.52977	3
CGTTAGATCGG	-0.459773	1.70808	2
CGTTAGTTCTA	-0.120056	2.21952	2
CGTTATATCAT	-0.389983	2.05289	2
CGTTATCTAGG	-0.295544	2.22042	2
CGTTATGAACT	-0.250442	1.50305	2
CGTTCGATAGA	-1.21787	0.891004	9
CGTTCGGCCGC	-1.18871	-0.74319	1
CGTTGATAATC	-0.38563	1.66093	2
CGTTGATTGGC	-0.334798	2.31269	2
CGTTGCATGCA	-0.835449	1.72268	2
CGTTGCATTGC	-1.23573	-0.651667	1
CGTTGCGCCGT	-1.01039	1.13354	9
CGTTGCTGGAT	-0.413127	2.60388	2
CGTTGGAACGT	-1.09786	0.456114	9
CGTTGGCCTGA	-1.37228	-0.0723041	3
CTAACCATTCA	-1.06939	-0.516189	1
CTAATCTTAAG	-1.00963	1.22218	9
CTAATTCCTTA	-1.04785	-0.573373	1
CTACGCGAGCA	-0.924085	0.965268	9
CTACGTCTGCA	-0.343127	1.27681	2
CTAGCTCAAGA	-0.842814	1.56623	2
CTAGCTCCTAT	-1.18661	0.963819	9
CTAGGTTCTCA	-0.738293	1.46509	2
CTATCAGCATC	-0.253092	2.74701	2
CTATGACCTAA	-0.186508	2.61382	2
CTATGGTCGTA	-0.903125	1.79382	2
CTCCAACGCCG	-1.19396	0.449514	9
CTCCAGACTGA	-0.517472	2.94304	2
CTCCAGATCAG	-0.673733	2.27705	2
CTCCAGCCTTC	-1.29846	1.12992	9
CTCCAGGCAAG	-0.512282	1.90515	2
CTCCAGTTCTC	-1.39373	0.705941	9
CTCCATCTGCG	-0.982158	0.923038	9
CTCCGAACGTA	-0.780094	1.71293	2
CTCCGACCTAG	-1.19264	1.40408	9
CTCCGAGGATC	-0.720285	2.5109	2
CTCCGATCGGT	-1.18633	0.0593989	9
CTCCGCGTCGT	-0.946748	3.09081	2
CTCCGCTTAAG	-0.860282	2.09017	2
CTCCGGCAGGA	-0.7961	2.02225	2
CTCCTAACTTC	-0.813426	2.7686	2
CTCCTCCGCCA	-1.01263	1.87871	2
CTCCTCCGTAG	-0.536097	2.28531	2
CTCCTTCTCGC	-0.653958	2.04888	2
CTCGACTGATA	-1.39281	-0.421573	3
CTCGGTAGAGA	-0.945138	2.57715	2
CTCGTTATACT	-1.52743	0.893319	9
CTCTAACTAGA	-0.977763	1.65075	2
CTCTAAGGTCG	-1.47413	1.46621	2
CTCTACCGTTC	-1.5293	1.54931	2
CTCTACGATTA	-1.64356	3.48666	2
CTCTATCTCAG	-1.30932	1.25037	9
CTCTCCGACGG	-1.59411	3.3896	2
CTCTCGCTGCC	-1.16538	1.03829	9
CTCTGGTTCCT	-0.874671	3.1256	2
CTCTTGCTACT	-0.866011	2.17898	2
CTCTTGGTAGC	-0.886597	3.187	2
CTGAGGCGTAA	-1.03735	1.20815	9
CTGATCCAACG	-1.49543	2.48103	2
CTGCCTTCCGA	-1.06299	0.666431	9
CTGCGAGCTGA	-1.53289	2.37265	2
CTGCGATCTTG	-1.4807	1.14159	9
CTGCGTACGGT	-1.01539	1.27362	9
CTGGAAGCTCT	-1.35405	3.16271	2
CTGGAGACGTC	-1.36309	2.7759	2
CTGGAGCAACC	-1.31913	2.25069	2
CTGGAGCTCTT	-0.997649	1.55649	2
CTGGAGGTTAG	-1.44217	1.57239	2
CTGGATACTGC	-1.06055	2.6355	2
CTGGATGGCAA	-1.07693	2.63936	2
CTGGATTCCTT	-1.57687	1.65514	2
CTGGCATGATA	-1.03084	2.59628	2
CTGGCCAGGTC	-1.51042	0.27716	9
CTGGCGCATTA	-1.12926	2.93534	2
CTGGCGGCATA	-1.15352	2.00016	2
CTGGCTGCGAG	-1.98656	2.66351	2
CTGGCTGGTTG	-1.11116	1.79602	2
CTGGCTTGGAC	-1.64532	0.753688	9
CTGGTACGTCT	-1.31865	1.60369	2
CTGGTAGTATA	-1.44078	1.33602	9
CTGGTCGTCAT	-1.56132	1.22481	9
CTGGTTCATTC	-1.78175	2.72818	2
CTGGTTGCTGG	-1.1249	1.9063	2
CTGGTTGGAAT	-2.04414	1.82911	2
CTTAGGACGCA	-1.46713	0.573524	9
CTTAGTATGGT	-1.39008	2.58533	2
CTTATATGCGC	-1.45667	2.17234	2
CTTCATATTAC	-1.91623	3.15146	2
CTTCATCGGCC	-1.37453	1.90078	2
CTTCCATTGGT	-1.63043	3.05857	2
CTTCCGCTCGC	-2.40872	2.94965	2
CTTCGCGTATA	-1.69966	2.87768	2
CTTCGGAATAA	-2.28	3.05377	2
CTTCGGTTGCG	-1.73616	2.65138	2
CTTCTTGACGG	-2.16102	2.00101	2
CTTGACTCGGT	-1.79836	0.646797	4
CTTGAGAAGGA	-1.31521	2.5044	2
CTTGAGTAGAT	-1.80518	2.23106	2
CTTGATATGAA	-1.51318	0.944766	9
CTTGATCAGGC	-1.37176	1.02112	9
CTTGATGACCA	-1.71984	1.45173	2
CTTGCCTCTAC	-1.87672	0.902906	9
CTTGCCTTCAT	-1.61459	2.12378	2
CTTGCGCTGCT	-1.40488	1.86775	2
CTTGCGGATCT	-1.65736	3.02126	2
CTTGCGTCCTT	-1.55786	1.82563	2
CTTGCTAACCG	-1.78335	1.95905	2
CTTGGATAACT	-1.40943	0.589824	9
CTTGGATCGAA	-2.2106	2.61313	2
CTTGGCCTGGT	-2.04318	1.80392	2
GAACCAATATC	-1.91457	2.58508	2
GAACCATCGCG	-1.78312	2.04766	2
GAACCGCAGCG	-2.03725	2.13148	2
GAACCGCGAAC	-1.60094	1.2034	9
GAACCGGCTCC	-1.44227	1.57416	2
GAACCGGTCTA	-1.74151	0.583885	4
GAACCGTCAGG	-2.08349	2.50402	2
GAACCTAATCT	-2.55848	2.43612	2
GAACCTACCGT	-2.11638	2.23446	2
GAACCTCAGGA	-2.22587	2.83875	2
GAACCTCCGAC	-1.6782	1.43397	2
GAACCTCGCTT	-1.57073	1.81216	2
GAACCTCGTCG	-2.16384	2.356	2
GAACCTGACCG	-1.72387	1.20968	9
GAACCTGCGCT	-2.37925	2.06969	2
GAACCTGGACC	-1.93222	1.68189	2
GAACCTTATAG	-1.9785	2.35787	2
GAACGACTGCG	-1.65308	0.75514	9
GAACGAGAATG	-1.77898	1.14011	9
GAACGATCCGT	-2.38832	2.52726	2
GAACGATGGCC	-2.4843	2.25403	2
GAACGCTAAGG	-1.79062	1.62187	2
GAACGGACCTC	-1.5742	0.500263	9
GAACGGACTCG	-1.67907	0.749725	9
GAACGGAGAGT	-1.622	1.97058	2
GAACGGTACGC	-2.4112	1.4704	2
GAACGGTTATT	-2.36536	1.93978	2
GAACTACCGTT	-1.78649	1.10562	9
GAACTACTAGT	-1.80688	0.245952	4
GAACTCGAATT	-1.90777	1.22169	9
GAACTGGCAAT	-2.07269	1.37655	2
GAACTTGGTTG	-1.82067	0.0805339	3
GAAGACGTCCT	-2.75531	2.29477	2
GAAGAGACTTG	-2.41718	1.78064	2
GAAGAGATGAG	-2.08264	1.53268	2
GAAGAGCCATT	-2.39406	1.67432	2
GAAGAGCGGTC	-2.54819	1.88515	2
GAAGAGGCTGC	-2.39767	1.1227	4
GAAGATAGGCT	-1.96192	0.881177	4
GAAGATTCCTT	-2.69944	1.86019	2
GAAGCAGACGC	-2.20429	1.84071	2
GAAGCCGCAGT	-1.89373	1.54666	2
GAAGCCTTCCG	-2.01417	1.47921	2
GAAGCGAAGAA	-2.75829	2.09582	2
GAAGCGCTTCC	-2.08648	1.31409	2
GAAGCGGACCT	-3.06844	1.67997	2
GAAGCGTCCTG	-2.36226	0.921395	4
GAAGCTGGCTG	-2.2672	1.25924	2
GAAGGAACTGG	-2.53004	1.55021	2
GAATAACTACC	-1.95988	0.560284	4
GAATAAGTCAA	-2.79683	2.35521	2
GACCAACTGCT	-2.07014	1.25876	2
GACCAGGCCGA	-2.45568	0.650174	4
GACTCAAGCCT	-1.32569	2.37135	2
GACTCGCTCAT	-2.32096	1.49109	2
GACTTGCATAA	-2.40012	1.00259	4
GAGAACTGCCG	-1.90998	0.911179	9
GAGAAGGCTCT	-2.58634	1.01253	4
GAGCAGAGTTG	-2.58676	1.57137	2
GAGGTTAGTTG	-2.2461	1.31558	2
GAGTCGCGGCC	-2.75079	1.82501	2
GAGTCGCTCTG	-2.63282	1.49781	2
GAGTTATTAGT	-2.4186	0.826172	4
GAGTTCTAGGA	-2.43578	1.10404	4
GAGTTGACCAA	-2.79157	1.54562	2
GAGTTGCCGTA	-2.83057	1.00194	4
GATCTGCTAAC	-0.712217	2.60639	2
GATGAATTGAG	-2.96701	0.914368	4
GATGAGAGTAA	-3.06169	1.45767	4
GATGGCTTAGA	-1.10386	3.13217	2
GATTAGATTCT	-2.93483	1.64677	2
GATTCCGTCCT	-1.99263	0.461618	4
GATTCGTTAGA	-2.06026	0.68581	4
GATTCTAGGTT	-3.00178	1.17665	4
GATTCTCGCCA	-2.02534	0.456123	4
GATTCTTCTGG	-2.63354	1.08456	4
GATTGACGTCC	-2.26353	0.845231	4
GCAACCATAGC	-2.94073	1.255	4
GCAACCGCTCC	-0.990464	-0.244646	1
GCAAGATAGGT	-0.574602	2.85944	2
GCAAGTATCCG	-2.01296	0.589764	4
GCAATACCGCT	-2.89194	1.27541	4
GCAGAGCTCGA	-2.71779	0.869206	4
GCAGATACCTC	-2.21357	1.23658	2
GCAGCCTCAAT	-0.508548	1.60367	2
GCAGTTGCCAG	-1.2254	-0.151353	3
GCATCAAGATC	-0.921649	-0.530985	1
GCATCCTGCCT	-1.05865	1.07216	9
GCATGGATTGG	-2.60738	0.984727	4
GCATTCATCAG	-2.49891	0.83592	4
GCATTCTAACC	-0.765279	-0.52453	1
GCCAACCGTTG	-1.30853	-0.22074	3
GCCAGCCGAAC	-1.16981	2.4028	2
GCCAGTAGGCG	-2.07125	0.24434	4
GCCATTGGCAT	-1.69837	0.0286482	3
GCCGATACTGC	-1.94256	0.449598	4
GCCGCCTACGG	-2.38206	0.776651	4
GCCGCTTGCTG	-0.0812908	1.36988	2
GCCGGTTGAAG	-0.706009	2.54169	2
GCCGTCGCGCT	-1.71254	-0.0666552	3
GCCTATTATCG	-0.674917	1.29422	9
GCCTCGCCGGT	-0.333168	0.462917	5
GCCTCTTACCA	-1.35097	-0.289673	3
GCCTGAACCAA	-1.34334	-0.284344	3
GCGAACCGTCC	-1.09929	1.62593	2
GCGAACGCTGC	-1.94424	0.641176	4
GCGAGCTGAAT	-0.81534	-0.358981	1
GCGCCAGCCTG	-0.592467	1.87291	2
GCGCTGATTCA	0.107264	2.04343	2
GCGCTTAGCTT	0.101011	1.24469	2
GCGGACGTTGA	-0.738084	1.57734	2
GCGGCTTATGC	-0.465344	1.66702	2
GCGGTATAAGC	-0.74798	0.70429	9
GCGGTCCATCC	-1.05015	-0.312332	1
GCGGTTGATAA	-1.8853	0.617545	4
GCGTATGCGGA	-0.133968	1.39008	2
GCGTCGGTTCT	-1.44176	-0.182116	3
GCGTCTGAGTA	0.0333976	1.75559	2
GCGTTAAGTAA	-0.593923	1.80711	2
GCGTTAGACTC	-0.637099	1.20646	9
GCGTTCTGCTA	-0.9214	0.0344267	9
GCGTTGCAGCC	-1.16747	0.834107	9
GCGTTGGCCGC	-0.207775	0.974683	5
GCTATGGCAAC	-0.854237	-0.294332	1
GCTATTGACTG	-0.418149	0.0375929	5
GCTCATCAAGT	-0.220528	1.40545	2
GCTCCAGCTTC	-0.00383791	1.35252	2
GCTCCGCTTCG	-0.764946	0.348662	5
GCTCCTCCTGG	-0.0298749	1.67425	2
GCTCGCCTGAC	0.752839	0.81748	5
GCTCGGTTCCA	-0.735903	1.1513	9
GCTCTCATTCT	0.771681	1.1156	5
GCTCTTCCGTT	0.381565	0.787781	5
GCTGATGCCTG	0.441446	1.31093	5
GCTGATGCGCC	-0.29237	-0.405023	7
GCTGCAACCTT	0.665643	0.771789	5
GCTGCAGTCGA	-0.523521	0.925441	5
GCTGCGGCTTG	0.382366	2.03501	2
GCTGCGTCCTC	0.109882	1.21284	2
GCTGCTATGAT	1.71147	2.04678	8
GCTGCTCATAT	0.697429	1.87532	2
GCTGCTGAGGA	0.58053	1.69403	2
GCTGCTGCAAC	0.357331	1.53107	2
GCTGCTTGATT	6.58249	3.32487	6
GCTGGAGTAGG	-0.194823	1.26899	2
GCTGGCGGCGC	1.01294	1.52623	8
GCTGGCTCTAA	0.363698	1.51172	2
GCTGGTCTACC	1.9197	1.53279	8
GCTGGTTGGCC	0.260195	1.02634	5
GCTTAGGTAAC	-0.0662003	1.68571	2
GCTTATGCTGC	1.00822	0.966021	5
GCTTATGGAGT	1.48126	1.39053	8
GCTTCGTTCTT	2.05237	2.59349	8
GCTTGCCTTCG	1.28084	2.02121	8
GCTTGCGAGCC	0.539758	1.45032	5
GCTTGGACGTA	1.06997	1.6433	8
GCTTGGAGAAC	0.851769	1.23203	5
GCTTGGATAGT	1.23675	1.06806	8
GCTTGGTCCAA	2.86887	2.01652	8
GGAACCGCCTA	1.63659	1.35481	8
GGACGGCGACG	1.47678	2.36079	8
GGAGCGTTGGT	3.35883	2.26167	8
GGAGGCATTGA	4.17309	3.05282	8
GGAGGCGGAGA	2.3782	2.65665	8
GGAGTTCGTCT	0.759545	0.943054	5
GGAGTTGGCGA	1.98268	1.75874	8
GGATAATCCGT	2.21057	2.4928	8
GGATATGGTTC	2.72819	2.1531	8
GGATCGCGCCA	3.92033	2.21168	8
GGATCTCTCAA	3.1935	2.71131	8
GGATGGAGAGA	1.69338	1.83129	8
GGATGGATACG	5.1784	2.41683	8
GGATGGTACGG	1.88838	1.06001	8
GGATTGAGTCT	3.58444	2.48149	8
GGATTGCAGTT	3.90985	1.04369	8
GGATTGCTAGA	2.657	1.62438	8
GGCCTCGACCA	3.37645	1.65902	8
GGCGGCTGCGA	3.30759	1.34434	8
GGCGGTCTACT	3.64435	1.46621	8
GGCGTATAGAA	4.18355	2.10498	8
GGCGTCCGTTG	4.87804	2.8682	8
GGCGTCGTCAT	5.10524	2.18575	8
GGCGTTGACTG	4.04784	3.09374	8
GGCTACGTAAG	5.47847	0.845225	8
GGCTCATGCGC	2.30862	1.18332	8
GGCTCGTTAGC	2.6705	1.08922	8
GGCTGAACGTA	4.50946	2.54276	8
GGCTGGATGAT	4.33332	2.97435	8
GGCTGGTAGGT	1.94545	1.2101	8
GGCTTGGCGAT	2.57696	1.22644	8
GGTAACCTGAC	6.90125	3.33934	6
GGTAACTGGTT	3.64534	1.58351	8
GGTAAGATCTC	8.02512	3.40169	6
GGTAAGGCATG	4.55921	1.80668	8
GGTAAGTAATA	5.83819	3.03891	8
GGTAATTGATC	4.44405	1.99066	8
GGTACCAACCT	6.09706	3.67745	8
GGTACCGGTAA	3.87976	1.67698	8
GGTACGGTACC	5.08695	3.28437	8
GGTACGTTCTA	4.92964	1.23375	8
GGTAGACGCAT	5.59225	2.10295	8
GGTAGAGAACC	4.91072	1.92746	8
GGTAGCAACGC	5.52063	2.71866	8
GGTAGCCTTGC	5.98639	2.16728	8
GGTAGCTAATT	7.50912	2.40681	6
GGTAGCTGACC	6.11945	2.77401	8
GGTAGCTTCGT	5.10187	0.794212	8
GGTAGGAGGTA	5.69828	1.32699	8
GGTAGGCATCC	6.51956	2.31678	6
GGTAGTCAGAC	6.51983	1.9397	6
GGTAGTCTCCA	7.32043	3.0763	6
GGTATAGACTA	5.42231	1.53752	8
GGTATAGATAC	6.70204	1.8151	6
GGTATCCGTCC	6.41547	1.49598	6
GGTATCTCTCG	4.36188	1.36164	8
GGTATGAGCTG	9.22181	2.9355	6
GGTATGGTCTT	9.52483	3.10621	6
GGTATTCAGCG	7.68696	2.168	6
GGTATTCCTGG	6.43381	1.61333	6
GGTCAACCATG	6.00096	0.901465	8
GGTCAGCCGCT	6.86409	2.92444	6
GGTCATAATGG	4.64075	1.23077	8
GGTCATATCCA	5.87714	1.40827	8
GGTCATCATCT	9.22335	3.42633	6
GGTCCGCGCTG	8.47687	3.01157	6
GGTCCGGACGA	6.86292	2.73621	6
GGTCGCCGCAA	5.2784	1.58505	8
GGTCGGAGCGG	7.78599	1.93466	6
GGTCGGCATTA	7.62373	2.95628	6
GGTCGGCGAAC	7.4412	1.39285	6
GGTCTAACTTA	8.53586	2.05222	6
GGTCTCAAGGT	6.88049	0.992788	6
GGTCTCGATCG	6.20181	2.35634	8
GGTCTGAACCG	7.99759	2.08627	6
GGTCTGCTCGC	8.24044	2.41613	6
GGTTAAGATCA	10.3801	2.65258	6
GGTTAAGTCTG	9.01324	2.30295	6
GGTTACTCCTT	7.5413	1.53225	6
GGTTACTCTAG	7.12921	1.44531	6
GGTTAGATGGC	9.01844	1.44856	6
GGTTAGGACCG	10.0892	2.82686	6
GGTTATAAGCT	9.15437	1.15826	6
GGTTATCGTAG	9.9892	1.89433	6
GGTTATCTCGA	7.89281	1.03765	6
GGTTATGGCGG	8.6867	1.76452	6
GGTTCAAGCAG	7.27474	1.35015	6
GGTTCATCAAG	8.57879	3.08358	6
GGTTCCGTTGC	9.4209	2.49318	6
GGTTCGACCAA	11.1862	2.81327	6
GGTTCGGATAA	8.74525	0.917854	6
GGTTCGTCTTG	7.85326	2.81775	6
GGTTCTCAGCA	7.27753	0.955805	6
GGTTCTGAATA	8.50733	1.59555	6
GGTTCTTATAC	7.12469	1.92143	6
GGTTGAAGATA	9.89673	2.51981	6
GGTTGAGAGAC	10.7402	0.352244	6
GGTTGAGCATC	7.64235	0.663869	6
GGTTGCCGGCC	9.25939	2.06398	6
GGTTGCCGTTG	9.86352	0.867907	6
GGTTGCGTCTA	10.3575	1.38678	6
GGTTGGAATCA	10.7257	2.01528	6
GGTTGGCTACC	11.0297	1.28866	6
GGTTGGCTTGG	9.31431	0.481689	6
GGTTGGTAACG	10.1351	1.64272	6
GGTTGGTATAT	6.23324	0.734936	8
GGTTGGTCATA	11.6916	0.75805	6
GTAACTTGGCA	11.0275	1.92637	6
GTAAGCGCGCG	11.5819	1.31388	6
GTAAGGATATA	12.1999	1.42053	6
GTAATTGCTCT	10.8035	1.56358	6
GTACGCAGCTC	8.29718	-0.0775544	6
GTACGTTAAGT	9.68895	1.92373	6
GTACTGGCGCC	8.45353	0.278233	6
GTACTTGGATC	11.4477	2.2925	6
GTAGAATAGAG	11.177	0.78826	6
GTAGAGATATC	10.1897	0.42279	6
GTAGAGGTTGG	7.82319	0.475771	6
GTAGAGTATAT	12.4578	0.990574	6
GTAGCCGAGAA	10.6302	0.970855	6
GTAGCTTGCTC	9.56266	1.42963	6
GTAGGACCGAG	7.38484	0.185674	6
GTAGGCGTATC	11.6135	-0.233362	6
GTAGTAAGGCC	9.34711	-1.01473	6
GTAGTCAACTT	9.57598	-0.235534	6
GTAGTCGTCCA	12.6807	0.396075	6
GTAGTCTATTA	11.2239	0.602437	6
GTAGTTAATCT	7.95526	1.66205	6
GTAGTTCTGCC	8.51272	0.562538	6
GTAGTTGATGA	10.7929	-0.751637	6
GTATAATATCT	9.56545	0.954186	6
GTATACCAGAT	10.2195	0.27916	6
GTATATACCGT	6.88841	0.231908	6
GTATATCGAAC	12.095	-0.968649	6
GTATCCTAATC	6.85642	0.422856	6
GTATCTACTAC	10.4882	0.0275336	6
GTATCTGCTTA	11.7206	0.246732	6
GTATGAGGAGA	12.2116	-0.0313939	6
GTATGATCTAC	8.10524	-0.51941	6
GTATGCCTCTG	11.9169	-0.587886	6
GTATTATGCGT	8.51917	0.806137	6
GTATTCGCGAC	9.50349	0.233325	6
GTATTGCCTGA	8.16757	1.11037	6
GTCAAGTTCCT	9.23889	-0.710409	6
GTCCAATGCGC	9.65281	-0.782892	6
GTCCATCGCTC	11.4939	-2.14607	6
GTCCGCGACGG	11.2788	0.0100969	6
GTCCTCGCCTG	9.07302	0.849984	6
GTCCTTGATCA	8.85745	0.381159	6
GTCCTTGGTAG	10.5466	-0.562686	6
GTCGATAATTA	9.01375	-0.266328	6
GTCGCGAGTAA	6.39241	-1.37461	8
GTCGGCTGGAT	10.331	-0.802473	6
GTCGGTATGCA	10.1162	-0.0477165	6
GTCGGTCAACG	12.6323	-0.0683347	6
GTCGGTTCCAT	8.69625	-0.998964	6
GTCGTCATGCC	11.1467	-0.93412	6
GTCGTCTACGC	10.0046	-1.55181	6
GTCGTTACTAG	11.4173	-1.31799	6
GTCTAACCTTA	7.62666	0.431444	6
GTCTATGGCAA	9.56288	-2.49238	6
GTCTGAATCTC	9.83348	-0.309574	6
GTCTGCAACGC	7.37421	-0.010132	6
GTCTGCGTTCC	9.06613	-0.614106	6
GTCTGGCGCGG	11.1594	-1.95755	6
GTCTGGTATTC	8.34421	-1.10662	6
GTCTGGTCCTT	10.1271	-1.11467	6
GTCTTATGGTA	8.92771	-0.826487	6
GTCTTCAGTCA	9.30315	-1.73118	6
GTCTTGGCATG	8.12097	-1.14564	6
GTTAAGTTCGC	10.6968	-1.50297	6
GTTAATGCAAC	7.54492	-1.0354	6
GTTACCTGGAT	8.86695	-1.50773	6
GTTACGACGAT	8.23358	-1.6783	6
GTTACGATTGC	8.60466	-2.1706	6
GTTACGTATCG	10.0864	-1.93117	6
GTTACTCTACT	9.28098	-2.3213	6
GTTACTTACCT	7.67954	-2.70047	6
GTTAGAACCGT	10.1181	-2.18483	6
GTTAGACGCCA	10.8773	-1.53285	6
GTTAGCTATGA	7.32767	-0.476932	6
GTTAGGAGGCC	8.37582	-0.454309	6
GTTAGTCTCGT	7.62578	-1.02984	6
GTTAGTTCCTG	7.80248	-1.51628	6
GTTATAATTCT	7.03844	0.12472	6
GTTATATTGCG	8.1398	-0.22114	6
GTTATCATCAA	6.98465	-2.29529	8
GTTATCGGACC	8.76411	-2.48693	6
GTTATCTTCCT	6.86467	-0.585597	8
GTTATGAGCGT	7.54413	-0.303436	6
GTTATTACTTG	6.79246	-2.08731	8
GTTATTCCATC	7.71943	-1.90473	6
GTTCAACGGTT	7.17109	-1.74824	8
GTTCAATTATG	6.43569	-0.0156603	8
GTTCAGCGCCT	5.6688	-1.28309	8
GTTCATTATAA	4.94197	-0.520363	8
GTTCATTGGTC	6.64324	-1.11316	8
GTTCCATATTC	5.88393	-1.66683	8
GTTCCGAGCTC	3.28324	-0.888315	8
GTTCCGATCAA	5.18218	-0.251909	8
GTTCCGGCGAA	8.0008	-2.45551	6
GTTCCTCAGGT	6.67174	-1.54647	8
GTTCGAGAGCG	6.2805	-0.855935	8
GTTCGCGGTCC	5.86671	-0.325179	8
GTTCGCTTAGG	5.90907	-1.15533	8
GTTCGGCGGAT	6.24552	-2.14497	8
GTTCGGTTCTT	6.91074	-0.672089	8
GTTCGTCATGG	4.61236	-0.767908	8
GTTCGTCGTTC	5.34937	0.436671	8
GTTCTACTTCC	4.75749	0.140758	8
GTTCTCGCTGC	5.04278	-2.1451	8
GTTCTCTAGCA	5.9707	0.106189	8
GTTCTGCTCCA	6.36026	0.674107	8
GTTCTTACTCC	5.3986	-2.07995	8
GTTGAAGTTCG	6.71557	-0.643361	8
GTTGAATAAGG	4.6828	-1.34485	8
GTTGAATAGTA	4.56812	-1.00017	8
GTTGACCTCGG	4.5054	0.511901	8
GTTGACTATAC	5.53366	-1.832	8
GTTGAGACCGC	5.66232	-1.00315	8
GTTGAGCTGCG	3.60738	-1.68477	8
GTTGAGTCAAC	3.58052	-1.30974	8
GTTGATACGCG	3.89477	-1.22495	8
GTTGATCATAG	4.02613	0.0807424	8
GTTGCAGTATT	4.66749	0.149875	8
GTTGCATTCCT	5.71134	0.115947	8
GTTGCCAGTAG	3.99515	-0.342142	8
GTTGCCTCAGG	5.67572	0.526023	8
GTTGCGATCGT	4.39452	0.651397	8
GTTGCGCAAGT	3.63119	0.614196	8
GTTGCGCTTAT	4.02016	-1.08527	8
GTTGCGTTATC	1.69373	-0.648333	7
GTTGGATAGCC	1.64943	0.265575	7
GTTGGATTATA	4.69026	-0.268563	8
GTTGGCAACGG	4.3534	-0.641217	8
GTTGGCAATTA	3.41947	-0.871067	8
GTTGGCGAAGC	5.47356	-1.05181	8
GTTGGCGCGAC	5.96252	-0.158544	8
GTTGGCTAGAA	3.86131	0.614953	8
GTTGGTAGCCT	2.78071	-0.307321	7
TAACCATCGAT	3.89163	-0.292816	8
TAACCTAATGC	3.1608	-0.467005	8
TAACCTCCGCG	2.98658	-0.511966	8
TAACCTTCCGG	3.1508	0.716469	8
TAACGAAGGTC	1.4471	0.636463	7
TAACGAGCTCT	3.34611	0.0906039	8
TAACGCATTAT	1.85896	-0.860904	7
TACGATCTACG	2.29001	-1.2975	7
TACGCTCTTCT	2.45927	-0.644031	7
TAGCGTTCTTC	3.61817	0.532527	8
TAGCTAAGGCG	2.66358	0.247962	7
TAGGCTACCTG	5.40304	-0.344509	8
TAGGTCGTCCT	2.97409	-1.24014	8
TAGTAGGATTA	2.10046	0.578742	7
TAGTATCTTGA	3.45341	-0.0460226	8
TAGTCAGCCTC	2.38911	-0.101671	7
TAGTTACGATG	1.76165	0.633663	7
TAGTTGCTAGC	2.39261	-0.0918613	7
TATACTTGCGA	3.67244	0.103321	8
TATATAGTCTT	4.6066	-1.8387	8
TATATCGGAGG	2.89713	0.610654	8
TATATCTGCCG	2.07261	-0.554053	7
TATCTGGCTGG	1.97893	-0.266691	7
TATGATATTGC	1.8285	-0.00553488	7
TATGATTCGGT	2.37311	0.320934	7
TATGGCTCTTA	2.21999	-1.14965	7
TATTCTAGGAA	0.921689	0.42844	5
TATTGATCCAA	1.60624	-1.15638	7
TATTGCTAGGT	1.25809	0.249042	7
TATTGGCCAGC	2.81674	0.0806734	7
TATTGGTACTC	2.44994	0.172214	7
TCAACCTCGGT	2.2997	-0.368395	7
TCAACCTGCGC	2.36981	-0.76375	7
TCAACGCTCTT	0.969967	-0.36486	7
TCAACTACTAG	1.4522	0.583021	7
TCAACTCAGGC	1.16905	0.0798176	7
TCAAGAGCTGC	2.29086	0.266085	7
TCAAGATTAAC	1.88375	-0.904683	7
TCAAGGCGGCA	0.658563	0.550339	5
TCAATCAACCG	1.61449	-0.299126	7
TCAATCCATTC	1.94203	0.129609	7
TCAATTACGAC	1.45372	-1.00972	7
TCAATTAGTAT	1.65222	-0.706989	7
TCAGAGCCTCG	1.6485	-0.145446	7
TCAGATCCGTA	1.44597	-0.716097	7
TCAGATTAAGT	1.21687	0.482586	7
TCAGCGTCGTC	1.83621	-0.356566	7
TCAGGAACCTC	1.47993	0.0645894	7
TCAGGTTATCG	0.0245663	-0.28762	7
TCAGTTCATAA	1.27724	-0.30246	7
TCATACCGGCG	1.20482	-0.168264	7
TCATCGCTTGA	0.660631	0.179589	7
TCATCGTCCAA	0.384922	0.390788	5
TCATGGCGCGA	1.43629	0.0552476	7
TCCAACTGACT	1.0813	0.462916	7
TCCAATCGAGT	0.858342	0.0847516	7
TCCATGAAGGT	1.22007	-0.79683	7
TCCGCAGCGAA	1.05158	-0.173845	7
TCCGGCTCTGA	0.479597	0.901138	5
TCCGTCTGGAG	0.65827	-0.0369536	7
TCCTAACTCAT	0.795618	-0.27686	7
TCCTATAGTTC	1.19851	-0.393628	7
TCCTCCATGGC	0.245296	0.36352	5
TCCTCCTTGCT	1.23985	-0.527524	7
TCCTCGCGACG	1.17043	-0.791855	7
TCCTGAGCTCG	0.835232	0.139365	7
TCCTGGCTGGT	0.722562	-0.472601	7
TCCTTAGAATT	1.42709	-1.05297	7
TCCTTCATAAT	1.51704	-0.29737	7
TCCTTCCATGC	1.1738	-0.945862	7
TCCTTCGAGAT	0.618408	-0.629901	7
TCCTTGGACGG	0.320217	-0.207838	7
TCGACCAAGAG	0.799627	-0.67982	7
TCGAGAGAATG	-0.0544556	-0.205291	7
TCGAGCGCTTG	0.724423	-0.173379	7
TCGATCTCTGG	-0.122794	-0.400511	7
TCGCCAGTTCC	0.643841	-0.526077	7
TCGCGAAGGTT	0.952261	-0.786492	7
TCGGAGCAGAG	0.325087	-0.606473	7
TCGGAGGTACT	0.923323	-0.60613	7
TCGGCTGCTGA	0.477367	-0.428185	7
TCGGCTGGCGG	0.75796	-0.2441	7
TCGGTCGAGCC	0.569042	-0.0157467	7
TCGGTTGGAGT	0.304586	-0.592117	7
TCGTATTCGCC	0.390551	-0.488126	7
TCGTTAAGTTC	0.0264796	-0.485337	7
TCGTTACCAAG	0.487919	-0.334017	7
TCGTTACGGAA	0.384499	-0.0202628	7
TCGTTATTACC	0.724783	-0.81696	7
TCGTTCAATCC	1.06003	-0.434184	7
TCGTTCTTGGT	0.00592199	-0.344698	7
TCGTTGCCGGA	0.487729	0.231686	5
TCGTTGCGTAC	0.900081	-0.661565	7
TCGTTGGTCCG	0.0671615	-0.329648	7
TCTAGCATGGC	0.612276	0.333324	5
TCTATACGATG	0.279719	-0.535271	7
TCTATCGCGCG	0.44893	0.054613	7
TCTATGATTCC	0.569018	0.130873	7
TGAACCAATTG	0.409119	-0.102418	7
TGAATATGGTA	0.458283	-0.0125314	7
TGAATTAATCC	0.518673	0.673448	5
TGACGATAGCT	0.149237	-0.516341	7
TGACGTTCAGG	0.463686	0.628905	5
TGACTGAGGAA	-0.00289878	-0.00827928	5
TGACTGCTTCA	0.426735	0.749159	5
TGAGCTACGAG	0.248681	-0.347516	7
TGAGCTCATAC	0.254728	-0.493449	7
TGAGGACGCTA	0.288861	-0.331304	7
TGAGGATAGTA	0.255075	-0.0271915	7
TGAGGCCTTCA	0.308463	-0.240807	7
TGAGGCTGGAA	0.398912	-0.126688	7
TGAGGCTTCGC	-3.57598	1.05357	4
TGAGGTATCTC	0.495002	-0.173093	7
TGAGGTCGATC	-0.0844131	-0.254156	7
TGAGGTTGGCT	0.352744	0.317058	5
TGAGTACGAGC	0.454242	0.934738	5
TGAGTACTTAA	0.532344	-0.0602133	7
TGAGTAGAAGA	0.242716	-0.0046726	7
TGAGTCCGTTA	0.425399	0.591062	5
TGAGTCTAAGC	-0.110452	-0.231963	7
TGAGTCTATAT	0.186143	-0.186196	7
TGAGTTGCTCA	0.368373	-0.131991	7
TGATAGCTCTG	0.404581	0.00460289	7
TGATATTGCTC	0.226221	0.91612	5
TGATCCTCAAT	0.440455	0.683887	5
TGATCTTCAGA	0.56588	0.486359	5
TGATGGAGACC	0.483848	0.573423	5
TGATTATGAGA	0.0393933	-0.0978127	7
TGATTCGGCCT	0.329247	-0.0945546	7
TGATTGCCTTC	0.186318	0.204258	5
TGATTGGACCG	0.174592	0.0429119	5
TGCAGTTCAGA	-3.89678	-1.34941	10
TGCAGTTCGCC	0.141113	0.907872	5
TGCCGGCGCGC	-0.032683	0.583622	5
TGCCTATTAGC	0.267466	0.222591	5
TGCCTCTTCTG	0.201769	-0.224898	7
TGCCTGACTTA	0.233809	0.382909	5
TGCCTTCATCA	0.215537	0.09672	5
TGCGAGCATAA	0.286487	-0.0273055	7
TGCGATCGGAA	0.146905	0.330614	5
TGCGATGATCA	-0.0639356	0.995146	5
TGCGGATGGTT	0.263543	0.491283	5
TGCGGCATATC	0.0958706	0.130885	5
TGCGGTCGCGT	0.305739	0.60298	5
TGCGGTTCCTG	0.340861	0.416663	5
TGCGTAATAGA	0.0931417	0.161627	5
TGCGTAGGTAA	0.402409	0.297294	5
TGCGTAGTCGG	-0.726959	1.00279	9
TGCGTCGATGG	-0.0260826	0.688459	5
TGCTATCGATA	0.0250036	0.932511	5
TGCTCAGGCTG	-0.0570331	0.36256	5
TGCTCTCTAGG	-0.36061	1.02956	5
TGCTGCTATCC	0.0854832	0.140672	5
TGCTGGTCTTC	0.0574493	0.290112	5
TGCTGGTTGGA	0.0116276	0.674862	5
TGCTTGATAGC	-0.3437	0.994007	5
TGGAAGACTCC	-0.184971	0.328288	5
TGGAAGATATC	0.0177788	0.423178	5
TGGAAGGCCAG	0.0490567	0.300049	5
TGGAAGGTTGG	-0.0848356	0.229012	5
TGGAATATTAA	-0.191383	0.0340202	5
TGGAATTCTTA	0.177601	0.574202	5
TGGACTATACC	-0.237977	0.837034	5
TGGACTTACGC	-0.0480219	0.0628252	5
TGGAGACGATG	-0.129846	0.660527	5
TGGAGACTCTT	0.00321571	0.620383	5
TGGAGCGGACG	-0.265069	0.0320476	5
TGGAGGTTGCG	-0.378755	0.976764	5
TGGAGTATATT	-0.00256595	0.554183	5
TGGAGTTATAA	-0.14358	0.120376	5
TGGATACGGAC	0.0502652	-0.119593	7
TGGATAGACGG	0.0455639	0.416552	5
TGGATATTGCC	-0.156946	0.145364	5
TGGATCCTCAT	-0.275622	-0.124276	5
TGGATCGGAGA	-0.115814	0.79755	5
TGGATCGGTCT	-0.264585	0.460892	5
TGGATCTCCAG	-0.0590814	0.195513	5
TGGATGAATTC	-0.378213	0.588123	5
TGGATGGCAGT	-0.185673	0.455605	5
TGGATTCGCTG	-0.249817	0.274695	5
TGGATTCTATA	-0.0902394	-0.103122	5
TGGCAGACTAA	-0.176688	0.8477	5
TGGCAGGATGC	-0.295414	0.132314	5
TGGCAGTAGAC	-0.253894	0.0477516	5
TGGCATTGCAT	0.0195173	0.20837	5
TGGCCGAGCTG	-0.182681	0.32462	5
TGGCCTATGCG	-0.0763985	0.481215	5
TGGCCTGGCCA	-0.479318	0.502411	5
TGGCGACCGAA	-0.0470072	0.68918	5
TGGCGCCTAAT	-0.330228	0.259587	5
TGGCGGAGCAT	-0.267262	0.652985	5
TGGCGGCGGAC	-0.231264	0.62882	5
TGGCGTACTGC	-0.401853	0.138006	5
TGGCGTCAATT	-0.393752	0.639675	5
TGGCGTTATCT	-0.415404	0.364904	5
TGGCTATGCCG	-0.56096	0.547044	5
TGGCTCCGCGA	-0.240451	0.0873329	5
TGGCTGAGGCC	-0.924718	0.878445	9
TGGTAACTGCT	-0.227259	0.660202	5
TGGTAATAGAA	-0.527496	0.739779	5
TGGTACGCGAC	-0.407628	0.185605	5
TGGTACTATAT	-0.310471	0.442394	5
TGGTAGATGGT	-0.230924	0.00292919	5
TGGTAGCTATA	-0.448884	0.362673	5
TGGTATGCAGC	-0.459023	0.609114	5
TGGTCATCCGG	-0.353394	0.147458	5
TGGTCCGAGAG	-0.642292	0.906254	9
TGGTCCGCATC	-0.59054	0.401933	5
TGGTCGAGGCA	-0.4173	0.824219	5
TGGTCGATCTC	-0.479026	0.0477345	5
TGGTCTAGCGG	-0.374514	0.05376	5
TGGTTACTTCA	-0.538828	0.408408	5
TGGTTAGATTG	-0.384269	0.233408	5
TGGTTCCTAAC	-0.627388	0.707449	5
TGGTTCGCTCG	-0.512784	0.0341641	5
TGGTTCGGAAG	-0.493395	-0.0994855	5
TGGTTGACCAT	-0.46815	0.265623	5
TTAATCTCGAG	-0.463413	0.579785	5
TTACCTTCTAA	-0.524534	0.261001	5
TTACGACCGCA	-0.613525	0.0355625	5
TTACGCTCGTA	-0.814967	-0.137805	5
TTACGTCCAGC	-0.417692	0.0153314	5
TTACGTTCCGT	-0.89672	-0.0409886	9
TTACTCGGCGC	-0.890124	0.814481	9
TTACTGCTTAC	-0.99195	0.0368181	9
TTACTTAGATT	-0.624186	0.47465	5
TTAGGACCAAC	-0.622039	0.664109	5
TTAGGAGTATA	-0.56179	-0.0831621	5
TTAGGTACCTG	-0.96933	0.528655	9
TTAGGTAGAAC	-0.658378	0.511373	5
TTAGGTCCTTC	-1.31293	0.925885	9
TTAGTACGTAC	-0.517492	0.0720126	5
TTAGTCATACC	-0.834265	0.554104	9
TTAGTCGTATG	-0.534798	0.440775	5
TTATACGAGGC	-0.548086	0.110844	5
TTATACGTATC	-0.915857	0.610838	9
TTATATCAGTT	-0.812667	0.417458	9
TTATATTAGCC	-1.26596	1.18894	9
TTATCAGCTCG	-0.887034	0.679511	9
TTATCATATAA	-0.918809	0.54711	9
TTATCGAAGAA	-1.00991	0.817306	9
TTATGACGCAG	-1.13833	0.423808	9
TTATTCTGGCT	-0.922342	0.217067	9
TTATTGGAGAT	-1.16565	0.559262	9
TTCAAGAGGTT	-0.994899	0.364136	9
TTCAGCGGCGA	-0.839654	0.664053	9
TTCAGGTAGGA	-0.788297	0.184727	5
TTCATCTCTCG	-1.24573	0.531975	9
TTCATGGAACG	-1.65002	1.11543	9
TTCCATGGTAA	-0.722091	0.0912382	5
TTCCATTAAGG	-0.728786	0.265511	5
TTCCTATTCAA	-1.20388	0.326035	9
TTCCTCAATAT	-1.61791	0.937828	9
TTCCTCGCATA	-1.50825	0.280095	9
TTCGAATACTA	-2.60787	0.813318	4
TTCGCCAGGCC	-1.18631	0.169495	9
TTCGCGCGTCA	-1.48134	0.398961	9
TTCGCTGATTA	-1.11856	0.638491	9
TTCGGATAATG	-2.61943	0.789746	4
TTCGGCTTGGA	-2.32073	0.998065	4
TTCGGTCATAT	-1.21642	0.511184	9
TTCGTATACGT	-1.61461	0.494666	9
TTCTACGCAGC	-1.31095	0.905533	9
TTCTCCTGGTA	-1.23703	0.166874	9
TTCTCGGCTAA	-1.01809	0.112418	9
TTCTCTATCCA	-1.43541	0.520009	9
TTCTCTTGCCG	-1.79943	1.04911	9
TTCTGGATCGC	-2.36781	1.13316	4
TTCTTAAGTAT	-3.73333	0.130872	10
TTCTTACTTGC	-1.68976	0.932902	9
TTCTTAGCGAG	-1.33584	0.816955	9
TTCTTATCCGC	-1.40241	0.827382	9
TTGAACCAGTC	-1.26009	0.544816	9
TTGAAGCCGGA	-1.94962	1.17403	9
TTGAAGCTAGG	-1.48836	0.599144	9
TTGAAGGTCTC	-3.99931	0.203507	10
TTGAATTAATA	-2.76367	1.05107	4
TTGACTCCGTC	-2.02715	0.903893	4
TTGAGACGGAT	-1.30431	0.509107	9
TTGAGAGTTCC	-2.21251	0.756506	4
TTGAGATGAAC	-2.15505	0.562168	4
TTGAGCGCGTC	-2.17841	0.793784	4
TTGAGGTTCTA	-1.21018	0.162464	9
TTGATAAGTAC	-1.84479	0.928113	9
TTGATACCAGC	-2.65899	1.15981	4
TTGATATACTA	-1.15393	0.281961	9
TTGATCGCGCA	-1.26267	0.373508	9
TTGATGCGGAA	-2.5914	0.835722	4
TTGATGGATCT	-1.641	0.44315	9
TTGATTAGCCA	-1.59653	0.429034	9
TTGATTCAGAT	-1.426	0.319562	9
TTGCAAGACTA	-3.73818	0.135268	10
TTGCATAACGT	-4.07502	-0.231702	10
TTGCATTGAAC	-2.27442	0.576018	4
TTGCCAGCGGA	-3.79244	0.343254	10
TTGCCGAAGCG	-1.87356	0.608585	4
TTGCCGCTGGA	-3.59013	0.736475	4
TTGCCTGATGA	-2.12688	0.712276	4
TTGCGTATCTG	-3.38908	0.791001	4
TTGCGTATGCA	-3.778	0.465937	10
TTGCTAATGAA	-3.816	-0.478091	10
TTGCTAGACCT	-3.5483	0.804589	4
TTGCTCAACGC	-2.77548	0.916664	4
TTGCTCGAGAG	-2.14084	0.759996	4
TTGCTCTCAAG	-3.09756	0.809614	4
TTGCTGAGACT	-2.69336	0.663794	4
TTGCTTACGGA	-3.53018	0.299677	10
TTGGAACGGTT	-3.33129	0.776938	4
TTGGAACGTAA	-1.93097	0.607351	4
TTGGAATATAG	-2.24107	0.514451	4
TTGGACTGGTC	-3.03131	0.674201	4
TTGGAGAGTAG	-2.41365	0.562028	4
TTGGAGGCGCG	-1.57238	0.356485	9
TTGGATCAGAA	-2.02921	0.688848	4
TTGGCAGAAGA	-1.50845	0.284978	9
TTGGCAGCTTG	-2.86938	0.973148	4
TTGGCAGTCGC	-3.18714	0.555715	4
TTGGCATGCCT	-3.44041	0.646909	4
TTGGCCAGCTA	-1.65254	0.209198	9
TTGGCCATTCG	-3.93266	0.2676	10
TTGGCGCGCGG	-1.56603	0.390717	9
TTGGCTACCAA	-3.81952	0.420451	10
TTGGTAAGGAG	-3.4564	0.817796	4
TTGGTCATAGG	-1.58702	0.348172	9
TTGGTCCTACT	-1.47218	0.361068	9
TTGGTCGCCTC	-1.84155	0.386468	4
TTGGTCGTTCC	-2.49942	0.386665	4
TTGGTTGAATC	-2.89498	0.792764	4

## Sheet: Figure 2D_left
UMI (UniverSC 1.2.0)	UMI (zUMIs 2.9.7)	Log10(Cells)
0	23	0
0	31	0
0	35	0
0	37	0
0	39	0
0	45	0
0	64	0
0	70	0
0	80	0
0	98	0
0	104	0
0	108	0
0	138	0
0	142	0
0	162	0
0	164	0
0	166	0
0	180	0
0	182	0
0	192	0
0	196	0
0	212	0
0	214	0
0	218	0
0	234	0
0	236	0
0	242	0
0	260	0
0	328	0
0	486	0
1	56	0
1	58	0
1	66	0
1	68	0
1	70	0
1	76	0
1	82	0
2	25	0
2	29	0
2	33	0
2	56	0
2	66	0
2	70	0
2	74	0
2	94	0
3	21	0
3	29	0
3	31	0
3	35	0
3	37	0
3	43	0
3	62	0
3	72	0
3	80	0
3	84	0
3	92	0
3	132	0
4	21	0
4	37	0
4	52	0
4	54	0
4	56	0
4	66	0
4	72	0
4	74	0
4	78	0
4	88	0
5	5	0
5	25	0
5	27	0
5	35	0
5	39	0
5	43	0
5	51	0
5	52	0
5	54	0
5	58	0
5	60	0
5	62	0
5	66	0
5	74	0
5	76	0
5	82	0
5	92	0
5	100	0
5	102	0
5	108	0
5	116	0
6	27	0
6	33	0
6	37	0
6	41	0
6	60	0
6	66	0
6	70	0
6	76	0
6	88	0
6	158	0
7	13	0
7	33	0
7	35	0
7	56	0
7	60	0
7	62	0
7	70	0
7	74	0
7	78	0
7	80	0
7	94	0
7	102	0
8	11	0
8	19	0
8	39	0
8	41	0
8	53	0
8	58	0
8	64	0
8	66	0
8	71	0
8	74	0
8	76	0
8	84	0
8	90	0
9	3	0
9	9	0
9	11	0
9	29	0
9	31	0
9	45	0
9	52	0
9	62	0
9	64	0
9	72	0
9	76	0
9	86	0
9	88	0
9	128	0
10	11	0
10	13	0
10	17	0
10	21	0
10	29	0
10	48	0
10	54	0
10	56	0
10	58	0
10	60	0
10	64	0
10	76	0
10	80	0
10	114	0
11	13	0
11	31	0
11	37	0
11	41	0
11	52	0
11	58	0
11	64	0
11	76	0
11	88	0
11	92	0
12	17	0
12	21	0
12	27	0
12	31	0
12	39	0
12	48	0
12	56	0
12	62	0
12	64	0
12	76	0
13	13	0
13	15	0
13	21	0
13	25	0
13	29	0
13	33	0
13	58	0
13	60	0
13	66	0
13	88	0
14	13	0
14	35	0
14	37	0
14	39	0
14	70	0
14	76	0
14	102	0
14	114	0
15	23	0
15	31	0
15	37	0
15	39	0
15	41	0
15	47	0
15	49	0
15	54	0
15	56	0
15	70	0
15	143	0
16	35	0
16	56	0
16	62	0
16	72	0
16	74	0
16	110	0
17	25	0
17	31	0
17	35	0
17	37	0
17	45	0
17	47	0
17	61	0
17	68	0
17	76	0
17	80	0
17	106	0
18	25	0
18	31	0
18	56	0
18	62	0
18	64	0
18	66	0
18	74	0
18	80	0
18	88	0
19	23	0
19	33	0
19	39	0
19	41	0
19	51	0
19	60	0
19	69	0
19	76	0
19	82	0
19	88	0
20	29	0
20	35	0
20	39	0
20	58	0
20	60	0
20	68	0
20	76	0
20	86	0
21	35	0
21	41	0
21	45	0
21	51	0
21	68	0
21	80	0
21	82	0
21	86	0
22	17	0
22	33	0
22	35	0
22	37	0
22	39	0
22	45	0
22	51	0
22	57	0
22	70	0
22	72	0
22	84	0
22	148	0
23	13	0
23	33	0
23	45	0
23	68	0
23	72	0
23	92	0
23	126	0
24	37	0
24	47	0
24	61	0
24	74	0
24	76	0
25	61	0
25	66	0
25	72	0
25	74	0
25	86	0
26	19	0
26	53	0
26	55	0
26	68	0
26	70	0
26	74	0
26	78	0
26	82	0
26	84	0
26	86	0
26	122	0
27	82	0
27	108	0
27	114	0
28	37	0
28	47	0
28	69	0
28	72	0
28	74	0
28	78	0
28	80	0
28	82	0
28	84	0
28	86	0
28	88	0
28	90	0
28	102	0
29	61	0
29	65	0
29	86	0
29	96	0
29	100	0
29	102	0
29	114	0
30	8	0
30	12	0
30	57	0
30	65	0
30	78	0
30	82	0
30	87	0
30	110	0
31	6	0
31	12	0
31	41	0
31	78	0
31	84	0
31	100	0
32	8	0
32	10	0
32	59	0
32	61	0
32	67	0
32	80	0
32	92	0
32	100	0
33	6	0
33	10	0
33	14	0
33	55	0
33	57	0
33	84	0
33	90	0
33	96	0
34	8	0
34	10	0
34	12	0
34	14	0
34	84	0
34	88	0
34	98	0
34	122	0
34	140	0
35	10	0
35	51	0
35	55	0
35	98	0
36	8	0
36	14	0
36	20	0
36	45	0
36	92	0
36	100	0
36	120	0
37	2	0
37	4	0
37	10	0
37	20	0
37	65	0
37	83	0
37	96	0
37	102	0
37	106	0
38	2	0
38	20	0
38	32	0
38	92	0
38	104	0
38	106	0
38	108	0
39	4	0
39	16	0
39	22	0
39	47	0
39	98	0
39	100	0
39	108	0
39	114	0
39	116	0
40	114	0
40	118	0
40	120	0
40	124	0
40	132	0
41	20	0
41	24	0
41	30	0
41	91	0
41	102	0
41	104	0
41	108	0
42	22	0
42	67	0
42	73	0
42	94	0
42	96	0
42	104	0
42	144	0
43	2	0
43	4	0
43	6	0
43	10	0
43	12	0
43	14	0
43	16	0
43	20	0
43	24	0
43	77	0
43	85	0
43	108	0
43	112	0
44	4	0
44	6	0
44	10	0
44	12	0
44	16	0
44	18	0
44	26	0
44	30	0
44	32	0
44	34	0
44	61	0
44	77	0
44	100	0
44	102	0
44	106	0
44	108	0
44	110	0
44	112	0
44	116	0
45	2	0
45	6	0
45	12	0
45	28	0
45	45	0
45	46	0
45	67	0
45	104	0
45	106	0
45	108	0
45	110	0
45	114	0
45	116	0
45	126	0
46	4	0
46	14	0
46	16	0
46	24	0
46	32	0
46	51	0
46	95	0
46	98	0
46	106	0
46	108	0
46	110	0
46	114	0
46	122	0
46	132	0
47	4	0
47	6	0
47	12	0
47	16	0
47	32	0
47	38	0
47	106	0
47	110	0
47	112	0
47	118	0
47	122	0
47	128	0
47	132	0
47	150	0
48	4	0
48	14	0
48	18	0
48	20	0
48	32	0
48	108	0
48	110	0
48	114	0
48	120	0
48	136	0
49	6	0
49	12	0
49	14	0
49	30	0
49	34	0
49	73	0
49	77	0
49	120	0
49	124	0
49	130	0
50	2	0
50	24	0
50	28	0
50	30	0
50	40	0
50	79	0
50	112	0
50	114	0
50	116	0
50	118	0
50	122	0
50	124	0
50	148	0
51	4	0
51	6	0
51	18	0
51	20	0
51	22	0
51	24	0
51	26	0
51	28	0
51	30	0
51	34	0
51	40	0
51	97	0
51	114	0
51	120	0
51	124	0
51	126	0
51	128	0
51	130	0
51	132	0
51	142	0
51	144	0
52	10	0
52	14	0
52	26	0
52	28	0
52	30	0
52	32	0
52	36	0
52	44	0
52	46	0
52	112	0
52	116	0
52	118	0
52	122	0
52	128	0
52	132	0
52	190	0
53	6	0
53	18	0
53	20	0
53	22	0
53	28	0
53	40	0
53	42	0
53	120	0
53	122	0
53	126	0
53	134	0
54	4	0
54	12	0
54	14	0
54	18	0
54	22	0
54	26	0
54	32	0
54	36	0
54	38	0
54	42	0
54	50	0
54	62	0
54	93	0
54	110	0
54	114	0
54	174	0
55	2	0
55	8	0
55	22	0
55	26	0
55	32	0
55	34	0
55	52	0
55	105	0
55	106	0
55	108	0
55	116	0
55	120	0
55	122	0
55	124	0
55	126	0
55	144	0
55	146	0
55	150	0
56	2	0
56	8	0
56	18	0
56	22	0
56	24	0
56	26	0
56	30	0
56	32	0
56	42	0
56	48	0
56	83	0
56	99	0
56	104	0
56	124	0
56	132	0
56	134	0
56	136	0
56	138	0
56	144	0
56	178	0
57	2	0
57	6	0
57	20	0
57	22	0
57	44	0
57	54	0
57	62	0
57	114	0
57	128	0
57	140	0
57	144	0
57	154	0
58	6	0
58	10	0
58	12	0
58	16	0
58	32	0
58	34	0
58	36	0
58	42	0
58	48	0
58	51	0
58	52	0
58	56	0
58	111	0
58	116	0
58	130	0
58	134	0
58	136	0
58	138	0
58	144	0
59	6	0
59	14	0
59	16	0
59	22	0
59	30	0
59	48	0
59	54	0
59	58	0
59	101	0
59	118	0
59	124	0
59	126	0
59	128	0
59	130	0
59	136	0
59	138	0
59	152	0
59	168	0
60	6	0
60	10	0
60	22	0
60	36	0
60	42	0
60	46	0
60	54	0
60	68	0
60	124	0
60	130	0
60	140	0
60	146	0
60	150	0
60	158	0
60	176	0
61	4	0
61	8	0
61	14	0
61	16	0
61	18	0
61	20	0
61	32	0
61	34	0
61	36	0
61	40	0
61	52	0
61	54	0
61	60	0
61	124	0
61	130	0
61	132	0
61	142	0
62	4	0
62	10	0
62	32	0
62	36	0
62	42	0
62	44	0
62	50	0
62	54	0
62	56	0
62	89	0
62	130	0
62	140	0
62	150	0
62	154	0
62	164	0
62	166	0
62	218	0
63	4	0
63	10	0
63	12	0
63	14	0
63	18	0
63	32	0
63	40	0
63	44	0
63	46	0
63	48	0
63	58	0
63	66	0
63	111	0
63	124	0
63	140	0
63	144	0
63	146	0
63	156	0
63	170	0
63	188	0
64	2	0
64	8	0
64	24	0
64	28	0
64	30	0
64	36	0
64	40	0
64	48	0
64	56	0
64	58	0
64	82	0
64	83	0
64	130	0
64	132	0
64	136	0
64	138	0
64	140	0
64	150	0
64	152	0
64	156	0
65	2	0
65	6	0
65	18	0
65	20	0
65	28	0
65	32	0
65	36	0
65	38	0
65	40	0
65	44	0
65	48	0
65	54	0
65	56	0
65	70	0
65	83	0
65	98	0
65	128	0
65	134	0
65	136	0
65	144	0
65	154	0
65	182	0
65	202	0
66	10	0
66	14	0
66	22	0
66	26	0
66	34	0
66	38	0
66	44	0
66	46	0
66	52	0
66	58	0
66	62	0
66	64	0
66	76	0
66	110	0
66	122	0
66	132	0
66	136	0
66	140	0
66	142	0
66	144	0
66	146	0
66	148	0
66	152	0
66	186	0
66	202	0
66	232	0
67	10	0
67	12	0
67	14	0
67	30	0
67	32	0
67	34	0
67	42	0
67	50	0
67	56	0
67	58	0
67	66	0
67	91	0
67	128	0
67	144	0
67	148	0
67	150	0
67	152	0
67	154	0
68	2	0
68	16	0
68	20	0
68	32	0
68	34	0
68	40	0
68	46	0
68	50	0
68	52	0
68	56	0
68	58	0
68	68	0
68	76	0
68	130	0
68	146	0
68	148	0
68	150	0
68	152	0
68	160	0
68	176	0
69	6	0
69	12	0
69	14	0
69	16	0
69	22	0
69	34	0
69	38	0
69	50	0
69	66	0
69	68	0
69	76	0
69	126	0
69	136	0
69	142	0
69	144	0
69	146	0
69	148	0
69	156	0
69	182	0
70	10	0
70	16	0
70	24	0
70	36	0
70	38	0
70	48	0
70	50	0
70	54	0
70	56	0
70	60	0
70	62	0
70	70	0
70	72	0
70	74	0
70	99	0
70	124	0
70	136	0
70	138	0
70	140	0
70	146	0
70	148	0
70	150	0
70	152	0
70	154	0
70	162	0
71	2	0
71	4	0
71	8	0
71	10	0
71	14	0
71	22	0
71	24	0
71	32	0
71	44	0
71	46	0
71	50	0
71	54	0
71	74	0
71	76	0
71	108	0
71	138	0
71	142	0
71	150	0
71	154	0
71	156	0
71	170	0
72	6	0
72	10	0
72	12	0
72	18	0
72	20	0
72	24	0
72	32	0
72	36	0
72	38	0
72	46	0
72	50	0
72	52	0
72	54	0
72	86	0
72	103	0
72	113	0
72	152	0
72	154	0
72	159	0
72	160	0
72	164	0
72	170	0
72	172	0
72	176	0
72	182	0
73	6	0
73	10	0
73	12	0
73	14	0
73	16	0
73	36	0
73	60	0
73	62	0
73	64	0
73	68	0
73	70	0
73	72	0
73	76	0
73	80	0
73	128	0
73	138	0
73	148	0
73	150	0
73	156	0
73	160	0
73	162	0
73	166	0
74	6	0
74	10	0
74	16	0
74	18	0
74	26	0
74	30	0
74	34	0
74	40	0
74	42	0
74	44	0
74	46	0
74	48	0
74	62	0
74	70	0
74	76	0
74	78	0
74	117	0
74	118	0
74	146	0
74	154	0
74	158	0
74	182	0
74	185	0
75	16	0
75	22	0
75	28	0
75	60	0
75	62	0
75	74	0
75	82	0
75	101	0
75	105	0
75	108	0
75	115	0
75	138	0
75	144	0
75	156	0
75	158	0
75	174	0
75	184	0
76	10	0
76	12	0
76	26	0
76	28	0
76	54	0
76	56	0
76	70	0
76	76	0
76	124	0
76	132	0
76	154	0
76	160	0
76	164	0
76	172	0
77	10	0
77	14	0
77	16	0
77	22	0
77	28	0
77	40	0
77	50	0
77	58	0
77	62	0
77	66	0
77	68	0
77	74	0
77	78	0
77	82	0
77	84	0
77	126	0
77	148	0
77	160	0
77	164	0
77	178	0
77	182	0
77	184	0
77	186	0
77	202	0
77	274	0
78	10	0
78	12	0
78	14	0
78	16	0
78	20	0
78	28	0
78	40	0
78	46	0
78	50	0
78	56	0
78	66	0
78	74	0
78	86	0
78	90	0
78	92	0
78	109	0
78	132	0
78	152	0
78	160	0
78	164	0
78	168	0
78	174	0
78	176	0
78	194	0
78	198	0
78	240	0
79	2	0
79	12	0
79	26	0
79	42	0
79	46	0
79	48	0
79	50	0
79	52	0
79	56	0
79	60	0
79	62	0
79	66	0
79	68	0
79	70	0
79	72	0
79	76	0
79	80	0
79	88	0
79	94	0
79	96	0
79	100	0
79	120	0
79	132	0
79	134	0
79	140	0
79	144	0
79	146	0
79	150	0
79	154	0
79	156	0
79	158	0
79	160	0
79	164	0
79	166	0
79	172	0
79	174	0
79	182	0
79	186	0
79	204	0
79	234	0
80	10	0
80	24	0
80	26	0
80	44	0
80	50	0
80	60	0
80	64	0
80	76	0
80	80	0
80	82	0
80	96	0
80	98	0
80	112	0
80	127	0
80	128	0
80	140	0
80	146	0
80	152	0
80	176	0
80	182	0
80	186	0
80	198	0
80	204	0
81	2	0
81	6	0
81	8	0
81	16	0
81	22	0
81	46	0
81	50	0
81	60	0
81	68	0
81	72	0
81	86	0
81	88	0
81	92	0
81	96	0
81	98	0
81	115	0
81	146	0
81	152	0
81	154	0
81	160	0
81	168	0
81	174	0
81	184	0
81	202	0
81	204	0
81	228	0
82	0	0
82	6	0
82	14	0
82	18	0
82	30	0
82	34	0
82	38	0
82	56	0
82	66	0
82	68	0
82	74	0
82	78	0
82	80	0
82	82	0
82	84	0
82	90	0
82	92	0
82	94	0
82	106	0
82	120	0
82	146	0
82	154	0
82	162	0
82	166	0
82	170	0
82	172	0
82	174	0
82	178	0
82	184	0
82	186	0
82	190	0
82	192	0
82	206	0
82	210	0
82	222	0
83	8	0
83	14	0
83	28	0
83	42	0
83	54	0
83	58	0
83	68	0
83	72	0
83	76	0
83	84	0
83	88	0
83	92	0
83	102	0
83	106	0
83	110	0
83	134	0
83	162	0
83	166	0
83	194	0
84	2	0
84	10	0
84	12	0
84	16	0
84	20	0
84	22	0
84	24	0
84	32	0
84	34	0
84	44	0
84	54	0
84	58	0
84	62	0
84	72	0
84	80	0
84	96	0
84	104	0
84	106	0
84	110	0
84	120	0
84	129	0
84	156	0
84	162	0
84	166	0
84	174	0
84	180	0
84	194	0
84	206	0
84	212	0
85	6	0
85	18	0
85	24	0
85	30	0
85	52	0
85	54	0
85	56	0
85	72	0
85	92	0
85	94	0
85	96	0
85	98	0
85	102	0
85	126	0
85	138	0
85	150	0
85	156	0
85	160	0
85	168	0
85	170	0
85	178	0
85	186	0
85	196	0
86	8	0
86	12	0
86	30	0
86	44	0
86	48	0
86	54	0
86	56	0
86	60	0
86	62	0
86	66	0
86	68	0
86	70	0
86	86	0
86	92	0
86	94	0
86	96	0
86	112	0
86	126	0
86	138	0
86	141	0
86	146	0
86	148	0
86	158	0
86	160	0
86	162	0
86	166	0
86	168	0
86	170	0
86	176	0
86	180	0
86	182	0
86	190	0
86	218	0
86	220	0
86	270	0
87	2	0
87	12	0
87	24	0
87	38	0
87	40	0
87	44	0
87	72	0
87	76	0
87	78	0
87	82	0
87	84	0
87	102	0
87	130	0
87	136	0
87	140	0
87	144	0
87	154	0
87	156	0
87	164	0
87	166	0
87	168	0
87	178	0
87	180	0
87	222	0
88	4	0
88	6	0
88	10	0
88	16	0
88	24	0
88	30	0
88	40	0
88	46	0
88	48	0
88	52	0
88	70	0
88	74	0
88	78	0
88	80	0
88	92	0
88	100	0
88	102	0
88	108	0
88	110	0
88	114	0
88	116	0
88	124	0
88	164	0
88	166	0
88	170	0
88	172	0
88	178	0
88	184	0
88	186	0
88	188	0
88	192	0
88	204	0
88	208	0
89	4	0
89	18	0
89	24	0
89	34	0
89	46	0
89	50	0
89	62	0
89	64	0
89	70	0
89	74	0
89	78	0
89	80	0
89	82	0
89	88	0
89	90	0
89	94	0
89	104	0
89	114	0
89	116	0
89	128	0
89	146	0
89	154	0
89	162	0
89	168	0
89	170	0
89	172	0
89	174	0
89	176	0
89	184	0
89	188	0
89	194	0
89	196	0
89	232	0
90	8	0
90	14	0
90	22	0
90	24	0
90	40	0
90	42	0
90	56	0
90	60	0
90	68	0
90	76	0
90	88	0
90	104	0
90	110	0
90	116	0
90	122	0
90	126	0
90	142	0
90	156	0
90	162	0
90	168	0
90	176	0
90	180	0
90	182	0
90	200	0
90	202	0
90	204	0
90	226	0
91	4	0
91	8	0
91	12	0
91	14	0
91	28	0
91	42	0
91	44	0
91	60	0
91	70	0
91	74	0
91	84	0
91	90	0
91	94	0
91	98	0
91	100	0
91	102	0
91	104	0
91	114	0
91	174	0
91	188	0
91	190	0
91	196	0
91	228	0
91	236	0
92	10	0
92	14	0
92	22	0
92	44	0
92	76	0
92	82	0
92	88	0
92	90	0
92	94	0
92	98	0
92	106	0
92	108	0
92	112	0
92	124	0
92	130	0
92	138	0
92	144	0
92	150	0
92	162	0
92	166	0
92	172	0
92	186	0
92	188	0
92	194	0
92	200	0
92	210	0
93	2	0
93	14	0
93	48	0
93	76	0
93	84	0
93	92	0
93	100	0
93	102	0
93	116	0
93	130	0
93	132	0
93	142	0
93	158	0
93	162	0
93	163	0
93	168	0
93	172	0
93	182	0
93	194	0
93	204	0
93	210	0
94	18	0
94	20	0
94	22	0
94	24	0
94	36	0
94	42	0
94	60	0
94	88	0
94	106	0
94	140	0
94	150	0
94	158	0
94	162	0
94	172	0
94	178	0
94	180	0
94	182	0
94	184	0
94	196	0
94	197	0
95	2	0
95	12	0
95	16	0
95	18	0
95	24	0
95	48	0
95	56	0
95	68	0
95	80	0
95	86	0
95	88	0
95	94	0
95	102	0
95	104	0
95	116	0
95	126	0
95	134	0
95	158	0
95	176	0
95	180	0
95	182	0
95	192	0
95	198	0
95	202	0
95	206	0
95	222	0
95	248	0
96	2	0
96	4	0
96	10	0
96	12	0
96	16	0
96	26	0
96	28	0
96	38	0
96	72	0
96	100	0
96	102	0
96	108	0
96	130	0
96	138	0
96	144	0
96	146	0
96	156	0
96	160	0
96	170	0
96	180	0
96	182	0
96	184	0
96	186	0
96	188	0
96	196	0
96	198	0
96	206	0
96	220	0
96	222	0
96	258	0
97	2	0
97	18	0
97	24	0
97	26	0
97	32	0
97	54	0
97	60	0
97	68	0
97	70	0
97	78	0
97	82	0
97	106	0
97	108	0
97	110	0
97	112	0
97	114	0
97	116	0
97	120	0
97	122	0
97	124	0
97	128	0
97	130	0
97	135	0
97	136	0
97	150	0
97	174	0
97	176	0
97	180	0
97	183	0
97	184	0
97	186	0
97	188	0
97	196	0
98	4	0
98	14	0
98	18	0
98	26	0
98	68	0
98	72	0
98	82	0
98	84	0
98	86	0
98	94	0
98	96	0
98	102	0
98	114	0
98	116	0
98	120	0
98	124	0
98	130	0
98	132	0
98	136	0
98	138	0
98	142	0
98	146	0
98	148	0
98	180	0
98	182	0
98	186	0
98	194	0
98	200	0
98	204	0
98	208	0
98	216	0
98	232	0
99	18	0
99	24	0
99	34	0
99	36	0
99	74	0
99	82	0
99	92	0
99	102	0
99	104	0
99	108	0
99	112	0
99	118	0
99	120	0
99	128	0
99	130	0
99	136	0
99	140	0
99	172	0
99	182	0
99	186	0
99	190	0
99	194	0
99	196	0
99	200	0
99	204	0
99	214	0
99	216	0
99	220	0
99	224	0
99	246	0
100	2	0
100	6	0
100	10	0
100	30	0
100	48	0
100	80	0
100	84	0
100	90	0
100	120	0
100	124	0
100	126	0
100	128	0
100	130	0
100	136	0
100	142	0
100	144	0
100	150	0
100	152	0
100	156	0
100	160	0
100	162	0
100	168	0
100	180	0
100	184	0
100	190	0
100	192	0
100	196	0
100	216	0
100	218	0
100	226	0
100	232	0
101	4	0
101	20	0
101	26	0
101	54	0
101	60	0
101	86	0
101	110	0
101	112	0
101	124	0
101	128	0
101	140	0
101	152	0
101	154	0
101	166	0
101	178	0
101	180	0
101	184	0
101	190	0
101	192	0
101	194	0
101	196	0
101	202	0
101	210	0
101	218	0
101	226	0
102	2	0
102	4	0
102	8	0
102	16	0
102	64	0
102	76	0
102	84	0
102	86	0
102	92	0
102	96	0
102	98	0
102	106	0
102	110	0
102	114	0
102	118	0
102	122	0
102	130	0
102	142	0
102	148	0
102	154	0
102	158	0
102	164	0
102	169	0
102	170	0
102	172	0
102	182	0
102	184	0
102	190	0
102	198	0
102	204	0
102	212	0
102	216	0
102	218	0
102	226	0
102	228	0
102	230	0
102	274	0
103	2	0
103	6	0
103	12	0
103	16	0
103	18	0
103	20	0
103	26	0
103	50	0
103	52	0
103	74	0
103	84	0
103	94	0
103	98	0
103	114	0
103	122	0
103	126	0
103	134	0
103	144	0
103	148	0
103	152	0
103	162	0
103	170	0
103	174	0
103	176	0
103	180	0
103	182	0
103	188	0
103	190	0
103	196	0
103	198	0
103	206	0
103	212	0
103	218	0
103	222	0
103	226	0
103	232	0
103	266	0
104	28	0
104	32	0
104	86	0
104	88	0
104	96	0
104	104	0
104	112	0
104	114	0
104	122	0
104	124	0
104	140	0
104	156	0
104	158	0
104	168	0
104	174	0
104	182	0
104	184	0
104	186	0
104	190	0
104	196	0
104	198	0
104	200	0
104	202	0
104	204	0
104	206	0
104	208	0
104	210	0
104	216	0
104	218	0
104	226	0
104	228	0
104	234	0
105	0	0
105	2	0
105	4	0
105	10	0
105	24	0
105	30	0
105	32	0
105	42	0
105	52	0
105	68	0
105	88	0
105	98	0
105	100	0
105	110	0
105	116	0
105	118	0
105	122	0
105	128	0
105	142	0
105	144	0
105	146	0
105	166	0
105	168	0
105	172	0
105	176	0
105	178	0
105	186	0
105	190	0
105	208	0
105	210	0
105	212	0
105	216	0
105	222	0
105	226	0
105	242	0
105	256	0
105	272	0
106	2	0
106	6	0
106	14	0
106	28	0
106	46	0
106	68	0
106	74	0
106	100	0
106	108	0
106	120	0
106	124	0
106	126	0
106	132	0
106	138	0
106	140	0
106	144	0
106	146	0
106	148	0
106	156	0
106	160	0
106	162	0
106	164	0
106	169	0
106	172	0
106	178	0
106	182	0
106	188	0
106	194	0
106	198	0
106	204	0
106	246	0
107	0	0
107	34	0
107	44	0
107	78	0
107	98	0
107	110	0
107	116	0
107	122	0
107	126	0
107	128	0
107	140	0
107	144	0
107	146	0
107	148	0
107	156	0
107	158	0
107	162	0
107	168	0
107	170	0
107	188	0
107	190	0
107	192	0
107	197	0
107	206	0
107	222	0
107	230	0
107	262	0
108	2	0
108	8	0
108	78	0
108	82	0
108	98	0
108	108	0
108	110	0
108	120	0
108	124	0
108	130	0
108	134	0
108	138	0
108	144	0
108	146	0
108	154	0
108	164	0
108	168	0
108	170	0
108	172	0
108	178	0
108	180	0
108	184	0
108	192	0
108	196	0
108	204	0
108	208	0
108	210	0
108	212	0
108	226	0
108	228	0
108	230	0
108	232	0
108	248	0
108	272	0
109	2	0
109	12	0
109	14	0
109	20	0
109	52	0
109	68	0
109	118	0
109	122	0
109	124	0
109	130	0
109	132	0
109	140	0
109	142	0
109	146	0
109	148	0
109	160	0
109	168	0
109	170	0
109	172	0
109	174	0
109	178	0
109	194	0
109	196	0
109	206	0
109	208	0
109	212	0
109	220	0
109	222	0
109	224	0
109	226	0
109	232	0
110	0	0
110	8	0
110	40	0
110	62	0
110	90	0
110	92	0
110	96	0
110	100	0
110	104	0
110	108	0
110	110	0
110	112	0
110	124	0
110	128	0
110	134	0
110	138	0
110	140	0
110	146	0
110	148	0
110	154	0
110	168	0
110	174	0
110	180	0
110	190	0
110	200	0
110	202	0
110	206	0
[truncated: 8,966 more rows]

[truncated: 2 more sheets: Figure 2D_center, Fiure 2D_right]
