# Supplementary material for: A flexible cross-platform single-cell data processing pipeline
Source: Nat Commun. 2022 Nov 11;13:6847. doi: 10.1038/s41467-022-34681-z (PMC9652453; doi:10.1038/s41467-022-34681-z)
Supplement: Supplementary file 5 — Source Data Figure 3 [file 41467_2022_34681_MOESM5_ESM.xlsx]

## Sheet: Figure 3A
Barcode	UMAP_1	UMAP_2	Cluster	dataset
AAACCTGAGCTGAAAT.1_1	-1.63904	1.91062	4	Reference
AAACCTGAGGACGAAA.1_1	10.7898	6.2576	2	Reference
AAACCTGCACTGTGTA.1_1	1.49026	-0.0279754	11	Reference
AAACCTGCATCCCATC.1_1	0.689433	4.14897	6	Reference
AAACCTGGTCAAGCGA.1_1	-7.78441	0.388852	5	Reference
AAACCTGGTGCTCTTC.1_1	-4.63703	-5.57907	1	Reference
AAACCTGGTTCCACAA.1_1	-4.77331	-6.70702	8	Reference
AAACCTGTCACGGTTA.1_1	-0.453678	2.83175	6	Reference
AAACCTGTCAGTGTTG.1_1	0.067636	-4.16755	9	Reference
AAACCTGTCCCAGGTG.1_1	10.6836	6.65529	2	Reference
AAACGGGAGGCGCTCT.1_1	-4.27397	0.451958	7	Reference
AAACGGGAGGGCTCTC.1_1	-3.70775	1.20549	7	Reference
AAACGGGAGTCGCCGT.1_1	0.0906451	-3.27583	9	Reference
AAACGGGCACACATGT.1_1	-1.80936	-4.144	3	Reference
AAACGGGCACCGAATT.1_1	-2.24668	-5.06887	3	Reference
AAACGGGCAGCTGCTG.1_1	-4.11261	-2.94602	1	Reference
AAACGGGCAGTATAAG.1_1	10.9209	1.31829	10	Reference
AAACGGGCATGATCCA.1_1	-4.50497	-0.170656	1	Reference
AAACGGGGTACCGGCT.1_1	-4.75213	-6.28149	8	Reference
AAACGGGGTTAAGATG.1_1	-1.49038	-0.828443	4	Reference
AAACGGGGTTTGTTTC.1_1	-6.15555	0.848473	7	Reference
AAACGGGTCCGAACGC.1_1	-3.44285	-6.54284	8	Reference
AAACGGGTCTCGAGTA.1_1	-2.54171	-5.67445	3	Reference
AAACGGGTCTTAACCT.1_1	-5.68666	-1.74566	1	Reference
AAACGGGTCTTTAGTC.1_1	-7.38714	2.81365	5	Reference
AAAGATGAGAAACGAG.1_1	0.58384	-1.26036	13	Reference
AAAGATGAGCTAGTCT.1_1	-3.06328	-3.64124	3	Reference
AAAGATGCAAGGTTCT.1_1	0.67422	3.547	6	Reference
AAAGATGCAATGGAAT.1_1	12.0747	5.06574	2	Reference
AAAGATGCAGATTGCT.1_1	-2.33993	-1.8993	4	Reference
AAAGATGGTAAGTAGT.1_1	-0.613175	-1.22	13	Reference
AAAGATGGTACTCGCG.1_1	9.79184	0.619056	10	Reference
AAAGATGGTCGCATCG.1_1	10.5414	3.8693	2	Reference
AAAGATGGTGATGTCT.1_1	0.666048	-3.60703	9	Reference
AAAGATGGTGCTTCTC.1_1	4.10399	5.63456	14	Reference
AAAGATGTCAACGGGA.1_1	10.0929	0.97399	10	Reference
AAAGATGTCGAACGGA.1_1	10.7348	4.75174	2	Reference
AAAGATGTCGGTGTTA.1_1	-5.32606	-3.29929	1	Reference
AAAGCAAAGATCTGCT.1_1	-8.22167	0.10081	5	Reference
AAAGCAAAGCTTCGCG.1_1	0.529858	-1.30114	13	Reference
AAAGCAAAGGTAGCCA.1_1	-2.24563	-4.31679	3	Reference
AAAGCAAAGTCTCGGC.1_1	0.636827	3.04335	6	Reference
AAAGCAACAACCGCCA.1_1	-3.014	-2.08061	1	Reference
AAAGCAACACCGAATT.1_1	10.3972	0.796777	10	Reference
AAAGCAACACTTCGAA.1_1	0.561716	-3.3906	9	Reference
AAAGCAAGTCCGAATT.1_1	9.45083	3.86556	12	Reference
AAAGCAAGTGTCAATC.1_1	-4.59512	-2.51018	1	Reference
AAAGTAGAGGAGTTTA.1_1	11.2151	4.59285	2	Reference
AAAGTAGAGGTAGCTG.1_1	-4.89627	-6.47333	8	Reference
AAAGTAGAGTGACATA.1_1	9.99458	6.41464	2	Reference
AAAGTAGCAGCTGTTA.1_1	-8.07746	0.185003	5	Reference
AAAGTAGCAGTCAGCC.1_1	-1.67707	2.63083	4	Reference
AAAGTAGGTACCGCTG.1_1	-3.28193	1.0692	7	Reference
AAAGTAGGTCAAAGCG.1_1	8.5299	3.77567	12	Reference
AAAGTAGTCAACACCA.1_1	-2.14389	-2.23761	3	Reference
AAAGTAGTCCCGACTT.1_1	10.5917	4.90305	2	Reference
AAAGTAGTCTCGTATT.1_1	-4.25967	-6.35998	8	Reference
AAATGCCAGAAGGTTT.1_1	9.4915	4.39878	2	Reference
AAATGCCAGGATATAC.1_1	-7.95258	1.25806	5	Reference
AAATGCCAGGCGTACA.1_1	12.1141	5.43664	2	Reference
AAATGCCAGTTGCAGG.1_1	1.05175	3.88781	6	Reference
AAATGCCCACTCGACG.1_1	-5.55331	-0.579216	1	Reference
AAATGCCCAGACGTAG.1_1	-2.70978	-4.06068	3	Reference
AAATGCCCATGGTCAT.1_1	-1.49618	2.7674	4	Reference
AAATGCCGTCAGCTAT.1_1	-7.28807	-2.13008	5	Reference
AAATGCCTCATTGCGA.1_1	10.2861	6.29391	2	Reference
AAATGCCTCCCTTGTG.1_1	-2.71209	-4.73119	3	Reference
AAATGCCTCGACCAGC.1_1	10.3684	3.55992	2	Reference
AACACGTAGAGTACAT.1_1	-2.4072	-5.20411	3	Reference
AACACGTAGCCAGTAG.1_1	-6.45939	-2.59741	5	Reference
AACACGTAGCGAGAAA.1_1	-6.06735	0.152383	7	Reference
AACACGTCACGAAAGC.1_1	10.5372	6.21949	2	Reference
AACACGTCAGTCAGAG.1_1	-4.7652	-1.96533	1	Reference
AACACGTGTCCATCCT.1_1	9.6244	3.86681	12	Reference
AACACGTGTCTAGCGC.1_1	4.8654	5.83697	14	Reference
AACACGTGTCTTCAAG.1_1	-6.15988	1.04916	7	Reference
AACACGTGTCTTCTCG.1_1	8.58259	4.10863	12	Reference
AACACGTGTGATGTGG.1_1	-2.40297	-3.32032	3	Reference
AACACGTGTGTGAATA.1_1	-6.42186	0.448822	7	Reference
AACACGTGTTACTGAC.1_1	-2.25783	-5.21918	3	Reference
AACACGTGTTCTGTTT.1_1	-2.06421	-4.33393	3	Reference
AACACGTTCACCCGAG.1_1	-4.68513	-3.99817	1	Reference
AACACGTTCAGAGGTG.1_1	10.5691	6.8565	2	Reference
AACACGTTCGACAGCC.1_1	-7.25974	-1.29241	5	Reference
AACACGTTCGAGAACG.1_1	0.621475	-4.10319	9	Reference
AACACGTTCGCCCTTA.1_1	-4.16915	-2.07007	1	Reference
AACACGTTCTCGCTTG.1_1	1.28796	3.90409	6	Reference
AACACGTTCTCTGAGA.1_1	10.278	3.26566	2	Reference
AACCATGAGCCACTAT.1_1	-6.12168	1.73947	7	Reference
AACCATGAGTCTCGGC.1_1	-0.192351	-3.42872	9	Reference
AACCATGCAATGCCAT.1_1	-2.14867	1.70292	4	Reference
AACCATGCACCGCTAG.1_1	0.684708	4.14086	6	Reference
AACCATGCAGCCTGTG.1_1	-4.76499	-5.81088	1	Reference
AACCATGCAGCGAACA.1_1	-5.33777	-3.16714	1	Reference
AACCATGCAGCTATTG.1_1	3.08649	5.32337	14	Reference
AACCATGCAGTGGAGT.1_1	-3.82935	-1.61727	1	Reference
AACCATGCATGTAAGA.1_1	-4.39805	-5.10505	1	Reference
AACCATGTCATCGGAT.1_1	-1.7689	-3.9462	3	Reference
AACCATGTCCCGGATG.1_1	-5.97441	-1.67705	1	Reference
AACCGCGAGCCCTAAT.1_1	-0.868395	3.65436	6	Reference
AACCGCGAGCTGCGAA.1_1	-0.476038	-1.14587	13	Reference
AACCGCGCAGGTCCAC.1_1	-3.62677	-1.69074	1	Reference
AACCGCGCATTACCTT.1_1	-2.02656	-4.46808	3	Reference
AACCGCGGTAAGTGTA.1_1	-6.70194	-2.07746	5	Reference
AACCGCGGTCGCATAT.1_1	-1.97922	-5.52519	3	Reference
AACCGCGGTGTAAGTA.1_1	9.90191	5.40719	2	Reference
AACCGCGTCTAGAGTC.1_1	0.207284	4.41747	6	Reference
AACGTTGAGAAACCTA.1_1	-4.49275	-6.40212	8	Reference
AACGTTGAGCCGTCGT.1_1	-3.80938	-5.15339	3	Reference
AACGTTGAGTCGTTTG.1_1	10.4633	6.33482	2	Reference
AACGTTGCATACTCTT.1_1	-1.60327	-1.37445	4	Reference
AACGTTGCATCGGACC.1_1	2.57387	-0.237987	11	Reference
AACGTTGCATGTCGAT.1_1	11.3206	4.87764	2	Reference
AACGTTGCATTAGGCT.1_1	3.3375	5.40506	14	Reference
AACGTTGGTATCTGCA.1_1	-1.70772	2.06663	4	Reference
AACGTTGGTCATACTG.1_1	10.156	5.18242	2	Reference
AACGTTGGTCTCATCC.1_1	-4.05411	-0.255841	1	Reference
AACGTTGGTGTGACCC.1_1	10.6958	0.330922	10	Reference
AACGTTGTCACCATAG.1_1	-3.55031	-6.33893	8	Reference
AACGTTGTCAGCACAT.1_1	-1.98711	0.113073	4	Reference
AACTCAGCAAGCTGTT.1_1	-6.03751	-1.95829	1	Reference
AACTCAGCACAGCCCA.1_1	-6.34538	-1.17135	1	Reference
AACTCAGCACGACGAA.1_1	-7.50693	2.01156	5	Reference
AACTCAGCAGTATAAG.1_1	-3.65334	-4.13976	3	Reference
AACTCAGCATCGATTG.1_1	1.33206	3.43269	6	Reference
AACTCAGCATGACATC.1_1	-1.75415	-3.43109	3	Reference
AACTCAGGTCTTGATG.1_1	10.458	6.22019	2	Reference
AACTCAGTCTCTTGAT.1_1	-5.58243	1.4316	7	Reference
AACTCCCAGACAGAGA.1_1	-0.562329	-1.25595	13	Reference
AACTCCCAGCGATTCT.1_1	10.7239	3.38896	2	Reference
AACTCCCAGTGTACGG.1_1	11.6552	6.5995	2	Reference
AACTCCCCAAGTTGTC.1_1	-5.4885	-3.96471	1	Reference
AACTCCCCACCTCGTT.1_1	-2.18498	-1.75775	4	Reference
AACTCCCCAGCTTCGG.1_1	9.31651	4.80366	2	Reference
AACTCCCCATTTCAGG.1_1	-4.31163	-1.90306	1	Reference
AACTCCCGTACCATCA.1_1	-5.01753	-4.67677	1	Reference
AACTCCCGTCATCCCT.1_1	10.4774	6.71739	2	Reference
AACTCCCGTCCAGTAT.1_1	-4.83566	-6.26266	8	Reference
AACTCCCGTCGGCTCA.1_1	-7.64181	-1.59266	5	Reference
AACTCCCGTCTTTCAT.1_1	10.292	3.55329	2	Reference
AACTCCCTCTGCAGTA.1_1	-3.13296	0.721768	7	Reference
AACTCTTAGCTAACAA.1_1	-1.45182	2.88199	4	Reference
AACTCTTAGTTAGGTA.1_1	-1.42288	0.770759	4	Reference
AACTCTTAGTTATCGC.1_1	1.86952	-0.141658	11	Reference
AACTCTTCAAGCCGTC.1_1	-5.48752	1.38526	7	Reference
AACTCTTCAGCCAATT.1_1	-4.4241	-2.67434	1	Reference
AACTCTTGTGGCAAAC.1_1	1.29154	3.47556	6	Reference
AACTCTTTCAGTGCAT.1_1	-4.97113	-3.68996	1	Reference
AACTCTTTCATCTGTT.1_1	10.5333	3.30245	2	Reference
AACTCTTTCATGGTCA.1_1	11.9331	5.44408	2	Reference
AACTCTTTCTTGCAAG.1_1	0.366665	-4.42374	9	Reference
AACTGGTAGGATGGAA.1_1	-3.28518	-2.58696	1	Reference
AACTGGTCAAACCCAT.1_1	-6.23076	-1.14585	1	Reference
AACTGGTCAAGCGCTC.1_1	-3.73572	-5.80858	8	Reference
AACTGGTCAAGGTTTC.1_1	-0.467087	-2.16645	9	Reference
AACTGGTCACAGATTC.1_1	0.135851	-5.0232	9	Reference
AACTGGTCACAGGCCT.1_1	-2.19149	-3.9296	3	Reference
AACTGGTCACCTCGTT.1_1	-3.02188	-1.94266	1	Reference
AACTGGTCAGGATCGA.1_1	-4.42239	-4.69287	1	Reference
AACTGGTCATGCATGT.1_1	-6.06612	-2.08862	1	Reference
AACTGGTGTCTCCACT.1_1	-4.50682	-6.79853	8	Reference
AACTGGTTCCAGGGCT.1_1	-3.0838	-5.61603	8	Reference
AACTTTCCATATACGC.1_1	11.7894	4.14588	2	Reference
AACTTTCGTTGTGGAG.1_1	-5.81946	-2.1051	1	Reference
AACTTTCTCCTTGACC.1_1	-7.13779	-0.990246	5	Reference
AAGACCTAGATCCGAG.1_1	-1.68299	-2.07905	3	Reference
AAGACCTAGCGATATA.1_1	-1.98269	-4.54403	3	Reference
AAGACCTAGGCAATTA.1_1	-2.76093	-2.34886	1	Reference
AAGACCTAGGCTAGCA.1_1	10.5832	7.28849	2	Reference
AAGACCTAGGGAGTAA.1_1	-0.517941	2.67163	6	Reference
AAGACCTAGTGAAGTT.1_1	-7.71399	1.6063	5	Reference
AAGACCTCATTGTGCA.1_1	-0.555916	4.06466	6	Reference
AAGACCTGTAAGAGGA.1_1	-4.24255	-3.16996	1	Reference
AAGACCTGTACAAGTA.1_1	0.0209826	-4.97327	9	Reference
AAGACCTGTCAGGACA.1_1	10.7254	6.89695	2	Reference
AAGACCTGTCCTCCAT.1_1	-0.562811	3.60722	6	Reference
AAGACCTGTGGCAAAC.1_1	-3.83282	-5.21295	3	Reference
AAGACCTTCCTATGTT.1_1	11.3377	3.91745	2	Reference
AAGACCTTCTAAGCCA.1_1	-0.690175	0.427382	4	Reference
AAGACCTTCTAGCACA.1_1	10.8693	5.89075	2	Reference
AAGCCGCAGCCTTGAT.1_1	-4.46976	-2.43225	1	Reference
AAGCCGCAGGAGCGAG.1_1	10.0325	4.67963	2	Reference
AAGCCGCAGTATCGAA.1_1	-3.48577	-2.22534	1	Reference
AAGCCGCCAGACAAGC.1_1	-1.8446	2.93346	4	Reference
AAGCCGCCATCTACGA.1_1	-3.96771	-4.21969	1	Reference
AAGCCGCGTCAGAATA.1_1	9.56807	4.13042	2	Reference
AAGCCGCGTCCTCCAT.1_1	-0.704801	0.14906	4	Reference
AAGCCGCGTCTCCACT.1_1	11.5347	4.05293	2	Reference
AAGCCGCTCATGTCTT.1_1	-0.173293	-4.53546	9	Reference
AAGCCGCTCTGAGGGA.1_1	11.9336	4.01271	2	Reference
AAGCCGCTCTGGAGCC.1_1	2.54267	-0.301438	11	Reference
AAGCCGCTCTTCGAGA.1_1	8.18445	3.73948	12	Reference
AAGCCGCTCTTGGGTA.1_1	-4.78924	-5.53947	1	Reference
AAGGAGCAGTACGCGA.1_1	10.2396	6.67162	2	Reference
AAGGAGCAGTGTGAAT.1_1	10.1485	5.42643	2	Reference
AAGGAGCGTTAAGAAC.1_1	-6.16719	-3.35367	5	Reference
AAGGAGCGTTGTGGCC.1_1	-3.18284	-4.99922	3	Reference
AAGGAGCGTTTGACTG.1_1	2.377	-0.281642	11	Reference
AAGGAGCTCAAACCGT.1_1	10.3948	3.44321	2	Reference
AAGGAGCTCAACCAAC.1_1	9.07639	3.92699	12	Reference
AAGGAGCTCAGGATCT.1_1	-2.4851	-2.99564	3	Reference
AAGGAGCTCGCGGATC.1_1	-4.86668	-1.88113	1	Reference
AAGGCAGAGATTACCC.1_1	-1.85768	-4.58169	3	Reference
AAGGCAGAGGATGGAA.1_1	-5.03673	-0.579081	1	Reference
AAGGCAGCAATGAATG.1_1	-4.0238	-6.44423	8	Reference
AAGGCAGGTAATCACC.1_1	-4.36271	-6.42198	8	Reference
AAGGCAGGTAGCGCTC.1_1	-4.33574	-1.03111	1	Reference
AAGGCAGGTTCAGACT.1_1	-5.55624	-2.11485	1	Reference
AAGGCAGTCACTCCTG.1_1	-4.21684	-1.35079	1	Reference
AAGGTTCCACAAGTAA.1_1	-1.57712	-3.3539	3	Reference
AAGGTTCCACCACGTG.1_1	-4.6941	-3.19847	1	Reference
AAGGTTCCACCCTATC.1_1	11.7686	6.69111	2	Reference
AAGGTTCCAGTAAGCG.1_1	0.565997	-4.13721	9	Reference
AAGGTTCCATCAGTAC.1_1	10.4142	6.89466	2	Reference
AAGGTTCGTCAACATC.1_1	-0.671686	0.492217	4	Reference
AAGGTTCGTCCATGAT.1_1	-6.38325	0.223267	7	Reference
AAGGTTCGTGAGCGAT.1_1	0.393052	-4.25484	9	Reference
AAGGTTCTCCCAACGG.1_1	-5.13626	1.96645	7	Reference
AAGTCTGCAAATCCGT.1_1	11.5633	5.51991	2	Reference
AAGTCTGCAATGTTGC.1_1	2.51199	-0.419753	11	Reference
AAGTCTGCACCGATAT.1_1	11.6841	4.53907	2	Reference
AAGTCTGGTACAGTGG.1_1	-3.43666	-4.37951	3	Reference
AAGTCTGGTGCGGTAA.1_1	-3.75452	-1.88006	1	Reference
AAGTCTGTCAAACCAC.1_1	0.51531	2.88586	6	Reference
AAGTCTGTCACAACGT.1_1	-7.52648	-0.395861	5	Reference
AAGTCTGTCACATGCA.1_1	2.40677	-0.396955	11	Reference
AAGTCTGTCTGCGGCA.1_1	11.7598	5.38696	2	Reference
AATCCAGAGACTGGGT.1_1	-3.60037	-6.65451	8	Reference
AATCCAGAGAGGTTAT.1_1	0.994219	3.13049	6	Reference
AATCCAGAGAGTCGGT.1_1	-1.73259	1.54218	4	Reference
AATCCAGAGCGCCTCA.1_1	10.4102	6.77654	2	Reference
AATCCAGCACCGGAAA.1_1	10.6167	6.71081	2	Reference
AATCGGTAGCCTATGT.1_1	-4.80008	-6.2423	8	Reference
AATCGGTAGCTAGTGG.1_1	-0.778034	1.66279	4	Reference
AATCGGTAGGACAGCT.1_1	-4.5726	-5.41828	1	Reference
AATCGGTGTACTCGCG.1_1	-4.5731	-2.94529	1	Reference
AATCGGTTCCAAACTG.1_1	-4.06362	-3.48168	1	Reference
AATCGGTTCCTTTACA.1_1	11.9241	5.36082	2	Reference
ACACCAAAGCCAGTTT.1_1	-1.56932	-3.40761	3	Reference
ACACCAACACCAGGCT.1_1	-0.123382	4.29903	6	Reference
ACACCAACAGCTGTAT.1_1	-4.35309	-2.46108	1	Reference
ACACCAAGTATAATGG.1_1	-7.55311	2.62086	5	Reference
ACACCAAGTGACGCCT.1_1	-1.83845	-5.11507	3	Reference
ACACCAAGTGAGCGAT.1_1	10.6001	4.83533	2	Reference
ACACCAATCAGAGGTG.1_1	-3.85449	-6.68399	8	Reference
ACACCAATCAGGCAAG.1_1	-3.60303	-5.21798	3	Reference
ACACCAATCAGTGTTG.1_1	-4.33239	-6.88092	8	Reference
ACACCAATCTTGCATT.1_1	-4.76713	-1.01724	1	Reference
ACACCCTAGGCTCAGA.1_1	-3.40005	-1.04951	1	Reference
ACACCCTAGGCTCATT.1_1	-4.81563	-6.3654	8	Reference
ACACCCTCATGCCACG.1_1	9.78076	5.97783	2	Reference
ACACCCTCATTCACTT.1_1	-1.84563	0.723439	4	Reference
ACACCCTGTATGAATG.1_1	-5.05059	-0.271441	1	Reference
ACACCCTGTCACTTCC.1_1	-1.66835	-3.18968	3	Reference
ACACCCTTCACTATTC.1_1	10.9982	3.28695	2	Reference
ACACCCTTCCAGAAGG.1_1	11.5991	4.245	2	Reference
ACACCCTTCCTATTCA.1_1	10.5358	6.83354	2	Reference
ACACCGGAGAGGTACC.1_1	-1.79262	-3.95765	3	Reference
ACACCGGAGCGTAGTG.1_1	-1.81864	0.0621664	4	Reference
ACACCGGAGCTAGTTC.1_1	5.45932	5.87448	14	Reference
ACACCGGAGGTGATTA.1_1	-1.31327	2.62147	4	Reference
ACACCGGAGTTCGATC.1_1	9.83341	0.474923	10	Reference
ACACCGGCAAGGTTTC.1_1	-2.46514	0.326632	4	Reference
ACACCGGCACCGGAAA.1_1	-5.81147	-0.643496	1	Reference
ACACCGGCACGACGAA.1_1	-6.6184	-2.49886	5	Reference
ACACCGGCAGCTGCAC.1_1	-4.87249	-2.01903	1	Reference
ACACCGGCAGTTCATG.1_1	-5.77172	-1.45362	1	Reference
ACACCGGGTCAGAGGT.1_1	-8.15794	-0.111545	5	Reference
ACACCGGGTCAGCTAT.1_1	-1.93704	-4.20779	3	Reference
ACACCGGGTCTCTCTG.1_1	9.75586	3.5708	12	Reference
ACACCGGGTTCACCTC.1_1	-2.8388	-1.06928	4	Reference
ACACCGGGTTCAGCGC.1_1	-5.17285	-1.29323	1	Reference
ACACCGGTCATCTGCC.1_1	11.2736	6.32718	2	Reference
ACACCGGTCCATGAGT.1_1	0.225824	-1.48717	13	Reference
ACACTGAAGGACACCA.1_1	3.24656	5.40588	14	Reference
ACACTGACACATGGGA.1_1	-3.34912	-3.65544	3	Reference
ACACTGACACCCTATC.1_1	-7.20108	2.99649	5	Reference
ACACTGACACCTCGGA.1_1	-2.36745	-5.55259	3	Reference
ACACTGACAGCGTCCA.1_1	10.2255	4.82342	2	Reference
ACACTGACAGCTCCGA.1_1	-2.05872	-5.17789	3	Reference
ACACTGAGTCGAAAGC.1_1	-8.19017	-0.442872	5	Reference
ACACTGAGTGCCTTGG.1_1	-5.86197	-1.67969	1	Reference
ACACTGAGTTGATTCG.1_1	-0.502623	2.7277	6	Reference
ACACTGATCCATGAAC.1_1	-4.7475	-5.1267	1	Reference
ACACTGATCCCATTAT.1_1	-3.19795	1.29982	7	Reference
ACACTGATCCCTCTTT.1_1	-5.20892	-1.18253	1	Reference
ACACTGATCGCGCCAA.1_1	9.87067	0.486752	10	Reference
ACAGCCGAGCCCAACC.1_1	-8.03432	1.70925	5	Reference
ACAGCCGAGCGATTCT.1_1	-4.05555	-1.80222	1	Reference
ACAGCCGAGGTGTGGT.1_1	-1.67818	2.85764	4	Reference
ACAGCCGCAACACGCC.1_1	-0.389693	-2.06615	9	Reference
ACAGCCGCAGTCGTGC.1_1	-0.141925	-3.59575	9	Reference
ACAGCCGGTGACGGTA.1_1	-3.40579	-6.62087	8	Reference
ACAGCCGGTGCAGACA.1_1	-4.48938	-4.89969	1	Reference
ACAGCCGTCACAATGC.1_1	9.7882	4.18089	2	Reference
ACAGCCGTCAGCCTAA.1_1	-7.40341	2.12125	5	Reference
ACAGCCGTCCACGACG.1_1	-1.8504	0.929002	4	Reference
ACAGCCGTCGTTGACA.1_1	-2.23472	-0.0143531	4	Reference
ACAGCCGTCTGTTGAG.1_1	0.399189	-4.14618	9	Reference
ACAGCTACACACCGAC.1_1	10.6712	3.42596	2	Reference
ACAGCTAGTAGGACAC.1_1	-0.94752	0.208595	4	Reference
ACAGCTAGTGAAAGAG.1_1	9.11164	4.04577	12	Reference
ACAGCTAGTGAAATCA.1_1	-7.44946	-1.7326	5	Reference
ACAGCTATCGTAGATC.1_1	-5.1287	0.200563	7	Reference
ACAGCTATCTCGTATT.1_1	-3.18667	-6.15647	8	Reference
ACATACGAGCAGGTCA.1_1	0.486155	3.78021	6	Reference
ACATACGAGGCTACGA.1_1	-2.11533	-5.1024	3	Reference
ACATACGCAGACGCCT.1_1	-2.47087	-6.12483	3	Reference
ACATACGCATAACCTG.1_1	-1.83039	1.58155	4	Reference
ACATACGGTAAGTTCC.1_1	10.0318	1.32194	10	Reference
ACATACGGTATCTGCA.1_1	10.8207	3.66135	2	Reference
ACATACGGTCACCCAG.1_1	-4.22077	-2.75915	1	Reference
ACATACGGTCAGGACA.1_1	-2.6382	-0.392838	4	Reference
ACATACGGTCCAGTTA.1_1	-2.09404	-5.36009	3	Reference
ACATACGGTCTCTTAT.1_1	10.2246	1.52338	10	Reference
ACATACGGTGCGATAG.1_1	-1.73951	-2.50257	3	Reference
ACATACGGTTCCGGCA.1_1	-3.97078	-5.19136	3	Reference
ACATACGTCAGAGGTG.1_1	-2.39944	-3.12956	3	Reference
ACATCAGAGTAGGTGC.1_1	0.563779	3.84586	6	Reference
ACATCAGCATCACGAT.1_1	-3.94375	-6.71316	8	Reference
ACATCAGCATTTCACT.1_1	-5.71172	-1.86348	1	Reference
ACATCAGGTCTAGTCA.1_1	-3.19418	-1.86363	1	Reference
ACATCAGGTCTCATCC.1_1	10.549	6.56072	2	Reference
ACATCAGGTCTGGTCG.1_1	0.250979	-3.32568	9	Reference
ACATCAGGTTAAAGTG.1_1	-8.08905	-0.35904	5	Reference
ACATCAGTCATAACCG.1_1	-2.9194	-3.59475	3	Reference
ACATCAGTCCTATGTT.1_1	10.3196	6.85797	2	Reference
ACATCAGTCTCCAGGG.1_1	-2.84478	-6.24688	8	Reference
ACATCAGTCTTCCTTC.1_1	-3.61064	-4.82654	3	Reference
ACATCAGTCTTGAGGT.1_1	9.72368	0.655369	10	Reference
ACATGGTAGATCGATA.1_1	-5.39164	-0.43488	1	Reference
ACATGGTAGTATCTCG.1_1	9.22801	3.39	12	Reference
ACATGGTCATCGGTTA.1_1	0.966172	-3.60414	9	Reference
ACATGGTGTACAGTTC.1_1	-4.37342	-0.367927	1	Reference
ACATGGTGTAGAGTGC.1_1	-1.35502	-1.00138	4	Reference
ACATGGTGTGAGCGAT.1_1	-4.11565	-1.79335	1	Reference
ACATGGTGTGGTCCGT.1_1	-8.04322	1.12689	5	Reference
ACCAGTAAGGACAGAA.1_1	8.19541	3.2962	12	Reference
ACCAGTAAGGAGTTTA.1_1	-3.02639	-0.984913	4	Reference
ACCAGTAAGGTGCTAG.1_1	10.731	1.44438	10	Reference
ACCAGTACATTGGGCC.1_1	-6.16364	-1.53101	1	Reference
ACCAGTAGTGGGTCAA.1_1	10.4998	3.7432	2	Reference
ACCAGTAGTTCGTTGA.1_1	-5.70194	-2.75869	1	Reference
ACCAGTAGTTGGGACA.1_1	0.576621	4.01942	6	Reference
ACCAGTATCAGTTGAC.1_1	10.2316	3.60393	2	Reference
ACCAGTATCGCCTGTT.1_1	-1.7741	3.09772	4	Reference
ACCAGTATCTACTATC.1_1	-4.66197	-1.16075	1	Reference
ACCCACTAGGAGTAGA.1_1	-1.36723	-1.32399	4	Reference
ACCCACTCAAGTTAAG.1_1	-6.67498	-0.456783	5	Reference
ACCCACTCATTTCAGG.1_1	-4.5185	-3.16821	1	Reference
ACCCACTGTGATGTGG.1_1	10.8991	3.91698	2	Reference
ACCCACTGTTCAACCA.1_1	-5.71041	-0.480392	1	Reference
ACCCACTGTTCTGGTA.1_1	-0.727322	-1.27109	13	Reference
ACCCACTGTTGTCTTT.1_1	2.46643	-0.0368264	11	Reference
ACCCACTTCACATAGC.1_1	-0.103901	-3.75729	9	Reference
ACCCACTTCTCGAGTA.1_1	8.94389	3.36135	12	Reference
ACCGTAAAGCGTCTAT.1_1	-1.77146	3.01831	4	Reference
ACCGTAACAACCGCCA.1_1	-2.11736	-0.70239	4	Reference
ACCGTAACAAGCGTAG.1_1	10.3394	4.55147	2	Reference
ACCGTAACACTTCTGC.1_1	-5.41757	-3.31813	1	Reference
ACCGTAACAGGTGGAT.1_1	-0.0200114	4.48909	6	Reference
ACCGTAAGTATATGAG.1_1	-3.96158	0.429306	7	Reference
ACCGTAAGTCTTGCGG.1_1	-6.54641	-2.41432	5	Reference
ACCGTAAGTTACGGAG.1_1	-4.31315	0.828912	7	Reference
ACCGTAAGTTCTGTTT.1_1	-1.9486	0.172419	4	Reference
ACCGTAATCGCCGTGA.1_1	10.3606	0.542445	10	Reference
ACCTTTAAGGGTCGAT.1_1	-0.786958	3.71362	6	Reference
ACCTTTAAGTGTTGAA.1_1	-6.30721	-1.27025	1	Reference
ACCTTTACACTTAACG.1_1	-4.31027	-6.47394	8	Reference
ACCTTTACAGTGAGTG.1_1	2.05437	-0.454955	11	Reference
ACCTTTAGTATCGCAT.1_1	-3.24191	-3.93473	3	Reference
ACCTTTAGTGAGCGAT.1_1	-4.06018	-3.14116	1	Reference
ACCTTTAGTGGTTTCA.1_1	-1.76477	-4.55254	3	Reference
ACCTTTAGTTCTGGTA.1_1	-4.81141	-3.88763	1	Reference
ACGAGCCAGAGGTTAT.1_1	-4.63725	-6.73854	8	Reference
ACGAGCCAGATCCCAT.1_1	10.5588	4.54243	2	Reference
ACGAGCCAGCATGGCA.1_1	-2.53819	-4.90113	3	Reference
ACGAGCCAGCTCCTTC.1_1	9.94922	1.08511	10	Reference
ACGAGCCAGGATGTAT.1_1	0.854358	3.91307	6	Reference
ACGAGCCCACAGACAG.1_1	-1.57087	3.24781	4	Reference
ACGAGCCCACGGTGTC.1_1	11.1336	0.612678	10	Reference
ACGAGCCGTACTCTCC.1_1	0.791706	4.00365	6	Reference
ACGAGCCGTCATGCAT.1_1	-5.5853	-1.70148	1	Reference
ACGAGCCGTCCTCCAT.1_1	2.53233	-0.384536	11	Reference
ACGAGCCGTGACAAAT.1_1	-3.62952	-6.85473	8	Reference
ACGAGCCGTGATGTCT.1_1	-4.11318	-4.22778	1	Reference
ACGAGCCGTGCTAGCC.1_1	-5.8961	0.162748	7	Reference
ACGAGCCGTTACGTCA.1_1	-3.83275	-1.47373	1	Reference
ACGAGCCTCAGAGGTG.1_1	-5.88072	-1.52483	1	Reference
ACGAGCCTCTAACTCT.1_1	-4.35426	-4.14274	1	Reference
ACGAGCCTCTTCAACT.1_1	-5.72796	-1.30627	1	Reference
ACGAGGAAGATCCCAT.1_1	-4.19362	1.11114	7	Reference
ACGAGGAAGATGTCGG.1_1	0.361094	2.84681	6	Reference
ACGAGGAAGATGTGTA.1_1	-1.54044	1.10016	4	Reference
ACGAGGAAGCGATATA.1_1	0.897663	4.02527	6	Reference
ACGAGGAAGGATTCGG.1_1	8.71219	3.48775	12	Reference
ACGAGGACAAGCTGTT.1_1	-4.62551	-3.407	1	Reference
ACGAGGACAATCTGCA.1_1	-3.26883	-2.19859	1	Reference
ACGAGGACACAAGTAA.1_1	-1.50044	3.30123	4	Reference
ACGAGGACACGTAAGG.1_1	-4.12067	-0.266955	1	Reference
ACGAGGAGTACACCGC.1_1	10.1617	4.12133	2	Reference
ACGAGGAGTATGGTTC.1_1	-7.88319	-1.04049	5	Reference
ACGAGGAGTGACCAAG.1_1	-2.71046	-3.77219	3	Reference
ACGAGGATCAGAAATG.1_1	-3.877	0.311821	7	Reference
ACGAGGATCCCGACTT.1_1	-3.38765	-6.59385	8	Reference
ACGAGGATCTTAGCCC.1_1	-7.25052	3.06638	5	Reference
ACGATACAGCGATGAC.1_1	-7.00636	0.32042	5	Reference
ACGATACAGCGCCTCA.1_1	10.4794	4.37115	2	Reference
ACGATACAGGATTCGG.1_1	10.1546	1.00016	10	Reference
ACGATACAGGCCGAAT.1_1	10.2719	0.549035	10	Reference
ACGATACCAGTATCTG.1_1	-4.59813	-0.505283	1	Reference
ACGATACCATCGGACC.1_1	10.92	4.57364	2	Reference
ACGATACGTATAATGG.1_1	9.55953	1.58296	10	Reference
ACGATACGTCTAAACC.1_1	-2.21615	-4.8622	3	Reference
ACGATACGTCTCCATC.1_1	-4.41798	0.324817	7	Reference
ACGATACTCGCAAGCC.1_1	-2.17753	-5.7131	3	Reference
ACGATACTCGGATGGA.1_1	-2.09243	-5.25504	3	Reference
ACGATGTCATAGACTC.1_1	10.4814	5.51715	2	Reference
ACGATGTGTACATCCA.1_1	-2.00179	-2.07488	3	Reference
ACGATGTGTGACGGTA.1_1	-1.97348	-0.620498	4	Reference
ACGATGTGTGTTAAGA.1_1	11.6866	6.802	2	Reference
ACGATGTGTTACCGAT.1_1	10.8257	3.83713	2	Reference
ACGATGTTCCTATGTT.1_1	-2.961	-6.57159	8	Reference
ACGATGTTCGAGGTAG.1_1	-5.48314	1.63675	7	Reference
ACGATGTTCTACCTGC.1_1	-2.18286	-2.35552	3	Reference
ACGATGTTCTTGGGTA.1_1	-1.21997	-5.70651	9	Reference
ACGCAGCAGCCACTAT.1_1	0.165205	2.82652	6	Reference
ACGCAGCAGTATCTCG.1_1	-4.58371	-3.87023	1	Reference
ACGCAGCAGTTGAGTA.1_1	6.0092	5.81406	14	Reference
ACGCAGCCAAGTCTGT.1_1	-7.18813	-0.989247	5	Reference
ACGCAGCCACCTGGTG.1_1	-4.46935	-2.0303	1	Reference
ACGCAGCCATCACGTA.1_1	-5.33144	-0.824471	1	Reference
ACGCAGCGTGTCTGAT.1_1	9.59299	4.60389	2	Reference
ACGCAGCGTTAGATGA.1_1	-5.84121	0.934576	7	Reference
ACGCAGCTCAGCTCGG.1_1	11.398	3.74899	2	Reference
ACGCAGCTCAGTCCCT.1_1	10.0727	6.02842	2	Reference
ACGCAGCTCCCTGACT.1_1	-0.358609	-2.04727	9	Reference
ACGCAGCTCTGCAAGT.1_1	-7.22286	2.98782	5	Reference
ACGCCAGAGAGATGAG.1_1	-1.93838	1.14508	4	Reference
ACGCCAGAGTGTACCT.1_1	-0.96129	2.6721	6	Reference
ACGCCAGCACCTCGTT.1_1	-2.47038	-0.487976	4	Reference
ACGCCAGCATCGTCGG.1_1	-2.87148	-4.11224	3	Reference
ACGCCAGGTCGAGTTT.1_1	11.0542	6.78451	2	Reference
ACGCCAGGTCGCATCG.1_1	10.0732	0.606739	10	Reference
ACGCCAGGTTACCAGT.1_1	10.5883	0.695006	10	Reference
ACGCCGAAGATAGGAG.1_1	-4.34016	-4.76127	1	Reference
ACGCCGAAGCAGATCG.1_1	-4.87373	0.526617	7	Reference
ACGCCGAAGTATGACA.1_1	-7.42813	2.56239	5	Reference
ACGCCGAAGTGCGTGA.1_1	10.6003	4.20007	2	Reference
ACGCCGACAAGCTGTT.1_1	-5.40015	-2.79808	1	Reference
ACGCCGACAATGTAAG.1_1	-2.91723	-2.25428	1	Reference
ACGCCGACAGGCTCAC.1_1	2.65901	-0.218307	11	Reference
ACGCCGACATGCCTTC.1_1	9.7129	0.814775	10	Reference
ACGCCGATCACTCTTA.1_1	-4.08365	-6.35301	8	Reference
ACGCCGATCCGGCACA.1_1	-4.28491	-1.98306	1	Reference
ACGCCGATCGCATGGC.1_1	-5.09786	2.06276	7	Reference
ACGCCGATCTCGTATT.1_1	-7.66066	-0.736151	5	Reference
ACGGAGAAGCAATATG.1_1	-3.98666	-4.878	3	Reference
ACGGAGAAGCGTGAAC.1_1	12.1614	3.89657	2	Reference
ACGGAGAAGGAGCGAG.1_1	0.396068	-3.5349	9	Reference
ACGGAGACAAGGACAC.1_1	-3.7824	-6.34515	8	Reference
ACGGAGACACTTAACG.1_1	-8.27795	1.21792	5	Reference
ACGGAGAGTAGTGAAT.1_1	11.7019	4.62265	2	Reference
ACGGAGAGTCTGGTCG.1_1	-2.08415	2.14521	4	Reference
ACGGAGAGTGTGACCC.1_1	-5.64387	-1.43878	1	Reference
ACGGAGAGTGTGTGCC.1_1	10.5768	5.93799	2	Reference
ACGGAGAGTTCCTCCA.1_1	-4.4284	-4.47995	1	Reference
ACGGAGATCAGATAAG.1_1	-1.70414	-2.49301	3	Reference
ACGGAGATCCCGGATG.1_1	-3.3738	-6.56612	8	Reference
ACGGAGATCCTAGGGC.1_1	-8.03525	0.219021	5	Reference
ACGGCCAAGAGGACGG.1_1	-2.76464	-4.93323	3	Reference
ACGGCCAAGTACGTTC.1_1	10.5149	0.423766	10	Reference
ACGGCCACAAGGACTG.1_1	-6.35475	-3.23191	5	Reference
ACGGCCACACTAGTAC.1_1	-0.413475	2.87872	6	Reference
ACGGCCACATTGGCGC.1_1	-5.20546	-2.70582	1	Reference
ACGGCCATCAACACCA.1_1	9.22442	4.02812	12	Reference
ACGGCCATCCTTCAAT.1_1	-7.98264	1.49433	5	Reference
ACGGCCATCGTTACGA.1_1	8.46053	3.83896	12	Reference
ACGGGCTAGCGCCTCA.1_1	11.1029	1.1972	10	Reference
ACGGGCTAGTCGCCGT.1_1	-3.16948	-2.45632	1	Reference
ACGGGCTCAAGCTGAG.1_1	3.94035	5.54278	14	Reference
ACGGGCTCACAACGTT.1_1	-2.13988	-0.371493	4	Reference
ACGGGCTCACAGACTT.1_1	-6.48594	0.150361	7	Reference
ACGGGCTCACATAACC.1_1	-4.40448	-2.08045	1	Reference
ACGGGCTCACTTAACG.1_1	-6.16062	0.792904	7	Reference
ACGGGCTTCGGTGTTA.1_1	10.7635	4.43432	2	Reference
ACGGGCTTCTCAAACG.1_1	4.20745	5.65201	14	Reference
ACGGGTCAGTACGTAA.1_1	-3.37813	-2.20652	1	Reference
ACGGGTCAGTCCGTAT.1_1	-7.67711	2.45048	5	Reference
ACGGGTCAGTGTACTC.1_1	-3.41257	-6.76722	8	Reference
ACGGGTCGTCTCATCC.1_1	9.38926	2.94731	12	Reference
ACGGGTCGTTCGCGAC.1_1	-3.51142	-5.6668	8	Reference
ACGGGTCTCACTGGGC.1_1	-3.95814	-1.56299	1	Reference
ACGGGTCTCTGACCTC.1_1	10.3722	1.04179	10	Reference
ACGTCAAAGCCGTCGT.1_1	-0.455523	1.0247	4	Reference
ACGTCAACAGTAGAGC.1_1	10.4556	7.04813	2	Reference
ACGTCAACATAGGATA.1_1	10.217	6.8363	2	Reference
ACGTCAACATTGAGCT.1_1	-7.16566	-2.24535	5	Reference
ACGTCAAGTACCTACA.1_1	-8.10566	-0.300042	5	Reference
ACGTCAAGTATAGGTA.1_1	-5.23369	-1.45348	1	Reference
ACGTCAAGTCTAAACC.1_1	-3.37364	-6.22599	8	Reference
ACGTCAAGTCTCATCC.1_1	-2.03182	0.746361	4	Reference
ACGTCAAGTGATGATA.1_1	10.9562	0.486542	10	Reference
ACGTCAAGTTAGTGGG.1_1	10.1596	6.77002	2	Reference
ACGTCAAGTTTAGCTG.1_1	-3.74078	-1.17517	1	Reference
ACTATCTAGAATGTTG.1_1	1.16706	4.04739	6	Reference
ACTATCTAGGCTAGAC.1_1	-4.61238	-6.26399	8	Reference
ACTATCTAGTGTCCAT.1_1	-7.25946	0.0250599	5	Reference
ACTATCTCAGACAAGC.1_1	10.9937	3.78412	2	Reference
ACTATCTCAGTTCCCT.1_1	10.6975	3.89557	2	Reference
ACTATCTCATGCAACT.1_1	-7.47853	-1.86848	5	Reference
ACTATCTGTAGTAGTA.1_1	8.52213	3.67313	12	Reference
ACTATCTGTGTGACCC.1_1	8.6221	3.58267	12	Reference
ACTATCTGTGTTGAGG.1_1	-4.01498	1.44485	7	Reference
ACTATCTTCCTAGTGA.1_1	9.67715	4.76091	2	Reference
ACTATCTTCGGTGTCG.1_1	-3.91879	-6.70393	8	Reference
ACTATCTTCTCAAGTG.1_1	-7.84706	1.58181	5	Reference
ACTGAACAGATTACCC.1_1	-7.47865	1.91127	5	Reference
ACTGAACAGCACAGGT.1_1	-5.82685	-1.77733	1	Reference
ACTGAACAGCATCATC.1_1	11.1365	4.10976	2	Reference
ACTGAACAGCGATAGC.1_1	11.2946	6.79242	2	Reference
ACTGAACAGTACGCGA.1_1	10.2648	6.68432	2	Reference
ACTGAACAGTGAAGTT.1_1	10.5496	6.06065	2	Reference
ACTGAACAGTGTTTGC.1_1	-1.31598	2.50813	4	Reference
ACTGAACCAGTATAAG.1_1	8.56314	3.51454	12	Reference
ACTGAACCAGTCCTTC.1_1	-5.81496	-0.806098	1	Reference
ACTGAACGTGTGACCC.1_1	-2.25971	-4.85782	3	Reference
ACTGAACTCGTATCAG.1_1	-2.47082	-3.49213	3	Reference
ACTGAGTAGATCTGCT.1_1	-2.22307	0.53601	4	Reference
ACTGAGTAGGACAGAA.1_1	-7.11011	-0.376599	5	Reference
ACTGAGTCAATGTAAG.1_1	1.2089	3.60933	6	Reference
ACTGAGTCATGTTGAC.1_1	-3.11882	-1.16831	4	Reference
ACTGAGTGTGGTCTCG.1_1	9.88782	4.62478	2	Reference
ACTGAGTTCTGCTTGC.1_1	8.21342	3.55895	12	Reference
ACTGATGAGTTCGCGC.1_1	-1.51658	0.872488	4	Reference
ACTGATGCAGGTTTCA.1_1	-6.29504	-2.78369	5	Reference
ACTGATGCAGTTCATG.1_1	-4.24628	-3.24676	1	Reference
ACTGATGCATGTCGAT.1_1	-1.67922	-2.57322	3	Reference
ACTGATGGTGTTTGTG.1_1	-4.93406	-1.44966	1	Reference
ACTGCTCAGAGGGCTT.1_1	9.9866	4.41493	2	Reference
ACTGCTCAGGCCCTTG.1_1	-1.68538	-2.719	3	Reference
ACTGCTCAGTCACGCC.1_1	1.28284	0.36404	11	Reference
ACTGCTCCAATAAGCA.1_1	-5.71702	-3.36952	1	Reference
ACTGCTCCAATAAGCA.1.1_1	-3.88807	0.217591	7	Reference
ACTGCTCCAGCCTGTG.1_1	-2.02716	0.802675	4	Reference
ACTGCTCCATACCATG.1_1	10.8689	4.58484	2	Reference
ACTGCTCGTTCGGGCT.1_1	-4.4697	-1.60253	1	Reference
ACTGCTCTCCGAACGC.1_1	1.79179	-0.349626	11	Reference
ACTGCTCTCCGCATCT.1_1	11.3731	4.07617	2	Reference
ACTGTCCAGATGTTAG.1_1	-3.40733	-6.18351	8	Reference
ACTGTCCAGCTGGAAC.1_1	10.9556	0.552228	10	Reference
ACTGTCCAGGTGTTAA.1_1	12.0018	4.90264	2	Reference
ACTGTCCCACGCCAGT.1_1	-3.15125	0.630112	7	Reference
ACTGTCCCAGGCTCAC.1_1	-0.752489	4.09758	6	Reference
ACTGTCCCAGTGAGTG.1_1	-4.36516	-3.25414	1	Reference
ACTGTCCGTAAACCTC.1_1	-1.91211	-4.1543	3	Reference
ACTGTCCGTAGGAGTC.1_1	-1.71428	-2.85811	3	Reference
ACTGTCCGTTCCACGG.1_1	-2.45002	-5.51839	3	Reference
ACTGTCCTCAGGATCT.1_1	8.66925	3.94447	12	Reference
ACTTACTAGCGTCTAT.1_1	11.6639	4.83044	2	Reference
ACTTACTAGGTGTGGT.1_1	-6.60607	1.70497	7	Reference
ACTTACTAGTCTTGCA.1_1	10.1131	4.78599	2	Reference
ACTTACTGTAAGAGGA.1_1	-4.58052	1.10772	7	Reference
ACTTACTGTCAACTGT.1_1	-5.36013	1.80123	7	Reference
ACTTACTGTGAGTGAC.1_1	-4.23953	-4.3198	1	Reference
ACTTACTGTGGTACAG.1_1	-3.84978	-1.23081	1	Reference
ACTTACTGTGTATGGG.1_1	-3.39207	-4.41944	3	Reference
ACTTACTGTTTAAGCC.1_1	-2.11482	-2.99611	3	Reference
ACTTACTTCGCTAGCG.1_1	1.9478	-0.352587	11	Reference
ACTTACTTCTGGTATG.1_1	-5.33134	-2.14278	1	Reference
ACTTACTTCTTGGGTA.1_1	-5.81732	-1.67373	1	Reference
ACTTGTTAGCCCAACC.1_1	-1.24125	1.2416	4	Reference
ACTTGTTAGGAGCGTT.1_1	-1.59715	0.451012	4	Reference
ACTTGTTAGTAATCCC.1_1	-3.13098	-4.34024	3	Reference
ACTTGTTAGTGCGATG.1_1	10.5434	0.112066	10	Reference
ACTTGTTCAGCTGTGC.1_1	5.69613	5.66041	14	Reference
ACTTGTTGTCACCCAG.1_1	9.81386	3.23438	12	Reference
ACTTGTTGTCATGCAT.1_1	-5.16353	-0.369933	1	Reference
ACTTGTTGTGTCAATC.1_1	9.51944	3.01223	12	Reference
ACTTGTTGTTTCCACC.1_1	12.1162	3.96259	2	Reference
ACTTTCAAGACACTAA.1_1	5.48839	5.40438	14	Reference
ACTTTCACACTAAGTC.1_1	-4.49127	-2.75606	1	Reference
ACTTTCAGTAAACACA.1_1	11.821	5.43185	2	Reference
ACTTTCAGTCCGACGT.1_1	-1.9139	0.509392	4	Reference
ACTTTCAGTGGACGAT.1_1	0.998348	-3.87915	9	Reference
ACTTTCATCAGGATCT.1_1	-4.30341	-2.56396	1	Reference
ACTTTCATCCGCATCT.1_1	-4.87934	-5.98782	8	Reference
ACTTTCATCCGTAGGC.1_1	-1.22803	0.818578	4	Reference
ACTTTCATCGATCCCT.1_1	-0.903897	1.67523	4	Reference
ACTTTCATCTTCATGT.1_1	-2.99075	-6.3719	8	Reference
AGAATAGAGAGCTATA.1_1	-7.92671	-0.645024	5	Reference
AGAATAGAGCTTTGGT.1_1	-4.8141	-6.53759	8	Reference
AGAATAGAGTGTACCT.1_1	-0.473526	2.60924	6	Reference
AGAATAGCACGAAATA.1_1	-3.31501	-6.66871	8	Reference
AGAATAGCAGTGGGAT.1_1	-4.26968	-2.19358	1	Reference
AGAATAGTCACAAACC.1_1	1.15202	0.128272	11	Reference
AGAATAGTCCTGTACC.1_1	10.1087	5.49777	2	Reference
AGAATAGTCTCTGAGA.1_1	-0.494181	1.20017	4	Reference
AGACGTTAGAGTGAGA.1_1	-4.58038	-6.3723	8	Reference
AGACGTTAGCGTAGTG.1_1	9.48718	3.84049	12	Reference
AGACGTTAGTCCGTAT.1_1	-4.84072	-0.15885	1	Reference
AGACGTTAGTGGCACA.1_1	-7.56158	2.41832	5	Reference
AGACGTTCAATGGATA.1_1	4.39577	5.71157	14	Reference
AGACGTTCACCGAATT.1_1	10.3941	4.45537	2	Reference
AGACGTTCATCTCCCA.1_1	-1.54595	1.06318	4	Reference
AGACGTTGTAAACCTC.1_1	2.2071	-0.404756	11	Reference
AGACGTTTCGTCCGTT.1_1	11.8872	6.28916	2	Reference
AGACGTTTCTGCCAGG.1_1	10.3763	1.10261	10	Reference
AGACGTTTCTTAGAGC.1_1	11.2059	4.22506	2	Reference
AGAGCGAAGATGTTAG.1_1	-5.86908	-2.10911	1	Reference
AGAGCGAAGCTACCGC.1_1	-6.30318	0.234019	7	Reference
AGAGCGAAGTCATGCT.1_1	-2.33239	-4.34496	3	Reference
AGAGCGACAAGCCCAC.1_1	-3.09894	-5.97436	8	Reference
AGAGCGACACCCTATC.1_1	-2.1851	0.600485	4	Reference
AGAGCGAGTCAGATAA.1_1	11.4192	7.06572	2	Reference
AGAGCGAGTCCATCCT.1_1	-0.963623	4.15213	6	Reference
AGAGCGAGTCCGAACC.1_1	-3.57293	-6.6593	8	Reference
AGAGCGAGTCGTCTTC.1_1	-2.1425	-2.51786	3	Reference
AGAGCGAGTGCCTGCA.1_1	10.7363	4.55833	2	Reference
AGAGCGATCCCACTTG.1_1	8.36158	3.33338	12	Reference
AGAGCGATCCTGCAGG.1_1	-2.33982	-3.78147	3	Reference
AGAGCTTAGCTCCTTC.1_1	11.6986	5.05321	2	Reference
AGAGCTTAGTTGAGTA.1_1	3.82388	5.47718	14	Reference
AGAGCTTCATAAGACA.1_1	-6.02259	-1.34115	1	Reference
AGAGCTTCATATGCTG.1_1	-4.22177	-4.30079	1	Reference
AGAGCTTGTACGAAAT.1_1	-7.40646	-0.917351	5	Reference
AGAGCTTGTGATGTCT.1_1	10.0796	3.38753	2	Reference
AGAGCTTTCTGCGACG.1_1	-4.74082	-6.51795	8	Reference
AGAGTGGAGGGCATGT.1_1	-5.12624	-3.88026	1	Reference
AGAGTGGCAAGAGTCG.1_1	-1.87251	-3.48211	3	Reference
AGAGTGGCACCCAGTG.1_1	-4.86754	0.0639708	1	Reference
AGAGTGGCACTGTCGG.1_1	-0.624078	-1.35628	13	Reference
AGAGTGGCATGGTAGG.1_1	-6.68197	-2.10617	5	Reference
AGAGTGGGTCGAAAGC.1_1	-4.07066	-5.81485	8	Reference
AGAGTGGTCAAACCAC.1_1	-4.23777	-2.58027	1	Reference
AGAGTGGTCAATACCG.1_1	-3.01021	-1.31025	4	Reference
AGAGTGGTCAGCTTAG.1_1	-5.33623	1.26571	7	Reference
AGAGTGGTCGCTAGCG.1_1	-0.662006	-1.11995	13	Reference
AGAGTGGTCTGCCAGG.1_1	0.5332	3.78179	6	Reference
AGATCTGAGAGAGCTC.1_1	-1.10207	0.439612	4	Reference
AGATCTGAGCCCTAAT.1_1	-5.50731	-3.8863	1	Reference
AGATCTGAGTAGGTGC.1_1	1.29365	0.29581	11	Reference
AGATCTGAGTCTCGGC.1_1	-1.38971	2.69305	4	Reference
AGATCTGCAAAGGAAG.1_1	-3.71459	-6.58762	8	Reference
AGATCTGCAAAGGTGC.1_1	-3.07429	-6.56469	8	Reference
AGATCTGCAAAGTCAA.1_1	-3.3627	0.897372	7	Reference
AGATCTGCACGTAAGG.1_1	-4.17094	0.485899	7	Reference
AGATCTGCATGCCACG.1_1	11.8795	4.59409	2	Reference
AGATCTGGTCAAACTC.1_1	-4.36452	0.787632	7	Reference
AGATCTGGTCATACTG.1_1	10.9141	6.97574	2	Reference
AGATCTGGTGCGATAG.1_1	-2.13237	0.94457	4	Reference
AGATCTGGTTAGTGGG.1_1	-2.49331	-1.46543	4	Reference
AGATCTGTCCTCGCAT.1_1	10.7176	6.42489	2	Reference
AGATCTGTCCTGTACC.1_1	9.42662	3.7909	12	Reference
AGATTGCAGAAGGGTA.1_1	-5.05151	-3.37396	1	Reference
AGATTGCCATATGAGA.1_1	10.3236	3.27318	2	Reference
AGATTGCCATGAACCT.1_1	-4.58735	1.63288	7	Reference
AGATTGCGTCCAGTGC.1_1	10.9255	4.83574	2	Reference
AGATTGCGTTCGTCTC.1_1	0.715047	2.30842	6	Reference
AGATTGCGTTGCGCAC.1_1	11.5294	6.97776	2	Reference
AGATTGCTCGGACAAG.1_1	9.8226	5.89575	2	Reference
AGATTGCTCGGCATCG.1_1	-4.14323	0.762655	7	Reference
AGCAGCCCACCAGCAC.1_1	-1.91072	-3.78102	3	Reference
AGCAGCCCACCTCGTT.1_1	1.0363	3.55813	6	Reference
AGCAGCCGTAATAGCA.1_1	-3.04227	-6.65651	8	Reference
AGCAGCCGTTACTGAC.1_1	10.3116	4.62088	2	Reference
AGCAGCCTCAACCAAC.1_1	-7.33067	0.152034	5	Reference
AGCAGCCTCATGCATG.1_1	8.32201	3.71809	12	Reference
AGCAGCCTCCTCAACC.1_1	10.6574	6.05358	2	Reference
AGCATACAGGATGGTC.1_1	11.042	3.96979	2	Reference
AGCATACAGGTGCTTT.1_1	-5.82345	0.43438	7	Reference
AGCATACGTTATCCGA.1_1	-7.59477	2.55309	5	Reference
AGCATACTCCGAAGAG.1_1	1.77244	-0.46906	11	Reference
AGCATACTCTATCCCG.1_1	-3.05827	-5.19804	3	Reference
AGCCTAAAGAAACCTA.1_1	-3.32663	1.58764	7	Reference
AGCCTAAAGGTGCAAC.1_1	-2.55257	-5.34586	3	Reference
AGCCTAAGTTATCACG.1_1	0.259818	-4.5417	9	Reference
AGCCTAAGTTCCAACA.1_1	-5.81038	1.48793	7	Reference
AGCCTAATCAGGCAAG.1_1	-1.11728	1.24287	4	Reference
AGCCTAATCAGTTGAC.1_1	0.963905	-3.11286	9	Reference
AGCCTAATCCCAAGTA.1_1	-3.9683	-5.95372	8	Reference
AGCCTAATCTCGAGTA.1_1	-0.249138	-3.51873	9	Reference
AGCGGTCAGCTTTGGT.1_1	-3.50868	-5.89783	8	Reference
AGCGGTCAGTGGCACA.1_1	-3.64717	-0.453708	1	Reference
AGCGGTCCAAGCCTAT.1_1	10.5089	0.183118	10	Reference
AGCGGTCCACAGAGGT.1_1	-3.1777	-5.03597	3	Reference
AGCGGTCCACTTAACG.1_1	4.42744	5.6911	14	Reference
AGCGGTCCAGGGATTG.1_1	10.1867	3.37216	2	Reference
AGCGGTCCAGTCACTA.1_1	-0.151243	-4.40386	9	Reference
AGCGGTCGTCAAACTC.1_1	-7.92166	-0.0522588	5	Reference
AGCGGTCTCACCCGAG.1_1	-4.90993	-4.89101	1	Reference
AGCGGTCTCCTTTCGG.1_1	-5.20276	-0.749749	1	Reference
AGCGGTCTCGTGGACC.1_1	-2.35332	-0.000416085	4	Reference
AGCGGTCTCTTAGAGC.1_1	-3.22547	-6.37676	8	Reference
AGCGTATCACAGGAGT.1_1	-3.88307	0.458069	7	Reference
AGCGTATCATTAGGCT.1_1	9.94204	6.29264	2	Reference
AGCGTATTCACATGCA.1_1	0.546996	-4.06173	9	Reference
AGCGTATTCACTGGGC.1_1	-2.54885	-5.86262	3	Reference
AGCGTATTCGTTGACA.1_1	-1.82408	-0.268254	4	Reference
AGCGTCGAGGGTGTTG.1_1	-4.31418	0.148553	7	Reference
AGCGTCGCAAACGCGA.1_1	-0.0146374	-4.67242	9	Reference
AGCGTCGCACGAAGCA.1_1	-2.034	0.90538	4	Reference
AGCGTCGCAGGAATGC.1_1	10.4793	3.57611	2	Reference
AGCGTCGGTAATCACC.1_1	10.0836	5.08886	2	Reference
AGCGTCGTCCTTTCGG.1_1	10.5455	3.8526	2	Reference
AGCTCCTAGGATTCGG.1_1	10.2286	4.65047	2	Reference
AGCTCCTAGTTTGCGT.1_1	-4.39808	-5.14218	1	Reference
AGCTCCTCACTTGGAT.1_1	-2.60736	-1.50785	4	Reference
AGCTCCTCAGATCGGA.1_1	-0.266039	3.64249	6	Reference
AGCTCCTCAGGGATTG.1_1	10.7701	7.34814	2	Reference
AGCTCCTCAGTAAGCG.1_1	-0.376194	-4.21668	9	Reference
AGCTCCTGTCGAGATG.1_1	10.8489	4.63539	2	Reference
AGCTCCTGTTAAAGTG.1_1	-2.49674	-4.8824	3	Reference
AGCTCCTTCACCGGGT.1_1	-2.91688	-3.33251	3	Reference
AGCTCCTTCACGATGT.1_1	-3.8187	-0.979822	1	Reference
AGCTCCTTCCGCATAA.1_1	10.4369	4.07888	2	Reference
AGCTCCTTCGCATGAT.1_1	11.0347	6.64838	2	Reference
AGCTCCTTCGTATCAG.1_1	-1.99197	0.190683	4	Reference
AGCTCTCAGACGCTTT.1_1	11.0945	0.445189	10	Reference
AGCTCTCAGCACACAG.1_1	-2.20337	-1.82423	4	Reference
AGCTCTCAGGATGTAT.1_1	11.112	4.84507	2	Reference
AGCTCTCAGTAGGTGC.1_1	10.4727	5.19926	2	Reference
AGCTCTCCAATGCCAT.1_1	2.0825	-0.837305	11	Reference
AGCTCTCGTACCGTAT.1_1	-4.25656	0.757847	7	Reference
AGCTCTCTCAAGAAGT.1_1	8.60133	3.51078	12	Reference
AGCTCTCTCCCAGGTG.1_1	-0.538982	-2.08312	9	Reference
AGCTTGACACGGTAGA.1_1	-5.28057	-0.700228	1	Reference
AGCTTGACACTGTGTA.1_1	-1.6223	0.824093	4	Reference
AGCTTGACAGATTGCT.1_1	-3.07297	-6.42523	8	Reference
AGCTTGATCAACGGGA.1_1	11.3263	6.06396	2	Reference
AGCTTGATCACCGGGT.1_1	-4.70757	-3.06818	1	Reference
AGCTTGATCCTTTACA.1_1	-3.69838	-1.01183	1	Reference
AGGCCACAGACAAGCC.1_1	-1.2395	-5.62185	9	Reference
AGGCCACAGACAGAGA.1_1	10.2445	0.596092	10	Reference
AGGCCACAGACTAGGC.1_1	-0.438549	2.03854	4	Reference
AGGCCACCAATGAAAC.1_1	-6.20705	-3.43343	5	Reference
AGGCCACCACCAGTTA.1_1	11.7578	6.76348	2	Reference
AGGCCACGTCCGTTAA.1_1	10.1355	3.92014	2	Reference
AGGCCACGTCTCACCT.1_1	-3.17301	-6.48215	8	Reference
AGGCCACTCTAGCACA.1_1	-1.40648	2.7571	4	Reference
AGGCCACTCTTCCTTC.1_1	10.0014	0.218949	10	Reference
AGGCCGTAGTCGTACT.1_1	10.3403	5.58445	2	Reference
AGGCCGTCAAACGCGA.1_1	0.340471	-1.40772	13	Reference
AGGCCGTGTCCAGTGC.1_1	0.800069	2.38021	6	Reference
AGGCCGTTCCACGTTC.1_1	-4.82326	-3.19416	1	Reference
AGGCCGTTCGCAGGCT.1_1	-1.80075	-3.58847	3	Reference
AGGCCGTTCGTTTGCC.1_1	-7.33573	-0.0356606	5	Reference
AGGGAGTAGAATTGTG.1_1	-7.53681	0.309544	5	Reference
AGGGAGTAGTCAAGCG.1_1	-0.234292	-3.63889	9	Reference
AGGGAGTGTACATGTC.1_1	-2.95141	-5.3757	3	Reference
AGGGAGTGTCGCGTGT.1_1	-3.80538	-1.8181	1	Reference
AGGGAGTGTTGGTGGA.1_1	-2.89454	-4.98237	3	Reference
AGGGAGTGTTGTACAC.1_1	11.2174	3.49419	2	Reference
AGGGAGTTCAGCCTAA.1_1	-6.63246	-2.85789	5	Reference
AGGGAGTTCCGAAGAG.1_1	9.97233	5.81178	2	Reference
AGGGATGAGTTATCGC.1_1	4.66975	5.73433	14	Reference
AGGGATGCAAGCGTAG.1_1	10.3851	1.09094	10	Reference
AGGGATGGTCCAGTAT.1_1	-2.32794	-0.860518	4	Reference
AGGGATGGTCCCTTGT.1_1	-5.01363	-2.35743	1	Reference
AGGGATGTCAGCAACT.1_1	-2.70335	-5.44312	3	Reference
AGGGATGTCGCCCTTA.1_1	-3.22751	-4.48438	3	Reference
AGGGATGTCTATCCCG.1_1	-8.08559	0.798716	5	Reference
AGGGTGAAGACAGACC.1_1	-5.17094	-4.28496	1	Reference
AGGGTGAAGTTGAGAT.1_1	-6.74743	-2.70423	5	Reference
AGGGTGACACCGAATT.1_1	-2.15015	-4.99118	3	Reference
AGGGTGACACTCAGGC.1_1	0.232692	-1.56724	13	Reference
AGGGTGACATAGTAAG.1_1	11.1728	4.62811	2	Reference
AGGGTGAGTCGAGATG.1_1	-2.51922	-1.69698	4	Reference
AGGTCATAGATACACA.1_1	11.5069	7.06302	2	Reference
AGGTCATAGATGCCAG.1_1	-2.38352	-0.90058	4	Reference
AGGTCATAGCAGATCG.1_1	-5.02155	-3.61032	1	Reference
AGGTCATAGTGTTAGA.1_1	10.1443	6.63294	2	Reference
AGGTCATCACAACGCC.1_1	-6.91538	-0.50361	5	Reference
AGGTCATCAGTGGAGT.1_1	-5.06146	1.03695	7	Reference
AGGTCATCATGGGACA.1_1	10.7624	6.88027	2	Reference
AGGTCATGTTCAACCA.1_1	-5.99248	-0.301253	7	Reference
AGGTCATTCACCTTAT.1_1	-5.23002	2.37452	7	Reference
AGGTCATTCCCTAATT.1_1	10.8583	1.37502	10	Reference
AGGTCATTCTGCCAGG.1_1	2.47629	-0.456459	11	Reference
AGGTCATTCTTCCTTC.1_1	-0.241391	-3.35295	9	Reference
AGGTCATTCTTCGAGA.1_1	-4.44596	0.747242	7	Reference
AGGTCCGAGCTAGCCC.1_1	10.098	4.63833	2	Reference
AGGTCCGAGGCTACGA.1_1	-7.53939	-1.82011	5	Reference
AGGTCCGCACTTCTGC.1_1	-0.00812282	3.87572	6	Reference
AGGTCCGGTTGGGACA.1_1	-6.16366	-1.42133	1	Reference
AGGTCCGTCACCTCGT.1_1	10.0999	3.63039	2	Reference
AGTAGTCAGAGGGATA.1_1	-4.43231	-6.12886	8	Reference
AGTAGTCAGATCTGAA.1_1	0.892828	3.87834	6	Reference
AGTAGTCAGCGATATA.1_1	10.5961	4.30469	2	Reference
AGTAGTCAGCTACCTA.1_1	-5.37045	-2.74318	1	Reference
AGTAGTCAGTCAATAG.1_1	-7.81233	-0.851608	5	Reference
AGTAGTCCAGCCTGTG.1_1	-4.22372	-0.923956	1	Reference
AGTAGTCGTCAGATAA.1_1	-6.02559	-1.70844	1	Reference
AGTAGTCGTCTTGATG.1_1	-1.71826	0.0314734	4	Reference
AGTAGTCGTCTTTCAT.1_1	10.1512	0.575068	10	Reference
AGTAGTCTCATCTGCC.1_1	0.79006	-3.89399	9	Reference
AGTAGTCTCGAGAGCA.1_1	10.3912	5.83803	2	Reference
AGTAGTCTCTCGGACG.1_1	-6.88333	-2.48107	5	Reference
AGTAGTCTCTCTTATG.1_1	9.74669	1.10347	10	Reference
AGTCTTTAGCCAGTAG.1_1	-3.84099	-6.64658	8	Reference
AGTCTTTAGCTGGAAC.1_1	-5.80733	0.130139	7	Reference
AGTCTTTCAATGGTCT.1_1	-3.89672	-6.40524	8	Reference
AGTCTTTCAGGATCGA.1_1	-5.39321	-0.653884	1	Reference
AGTCTTTCAGGTCTCG.1_1	11.3935	4.17899	2	Reference
AGTCTTTCATACTACG.1_1	-5.6391	-2.46142	1	Reference
AGTCTTTCATGCCACG.1_1	-3.81834	-4.27123	1	Reference
AGTCTTTGTGCTAGCC.1_1	-4.51202	-0.35532	1	Reference
AGTGAGGAGCTTCGCG.1_1	1.91336	-0.319034	11	Reference
AGTGAGGAGGAATCGC.1_1	-6.09257	0.603749	7	Reference
AGTGAGGAGTCACGCC.1_1	-2.7697	-6.19028	8	Reference
AGTGAGGCAAGTACCT.1_1	11.7517	5.28719	2	Reference
AGTGAGGCAATGGATA.1_1	1.62076	1.05429	11	Reference
AGTGAGGCATCAGTAC.1_1	-3.81463	-6.63026	8	Reference
AGTGAGGCATGCCTAA.1_1	-1.99064	-4.55444	3	Reference
AGTGAGGGTGAAGGCT.1_1	5.76444	5.88185	14	Reference
AGTGAGGGTGCGAAAC.1_1	-8.01451	-0.487582	5	Reference
AGTGGGACAACACCTA.1_1	-4.55083	-6.16614	8	Reference
AGTGGGACACTAGTAC.1_1	-0.99408	3.80576	6	Reference
AGTGGGACATCCAACA.1_1	-2.00942	2.12927	4	Reference
AGTGGGATCACAATGC.1_1	-3.39659	-4.22735	3	Reference
AGTGTCAAGTTAGCGG.1_1	-3.44522	-5.13501	3	Reference
AGTGTCACAAGGTGTG.1_1	-4.44997	0.968196	7	Reference
AGTGTCACACAGACAG.1_1	-3.33453	-6.48594	8	Reference
AGTGTCACATGAACCT.1_1	-5.80088	-2.25754	1	Reference
AGTGTCAGTCTAGTGT.1_1	10.7545	3.74525	2	Reference
AGTGTCAGTCTCATCC.1_1	10.9118	3.32248	2	Reference
AGTGTCAGTGGGTATG.1_1	-4.83816	-3.69083	1	Reference
AGTGTCAGTTACCAGT.1_1	-3.46289	-0.999877	1	Reference
AGTGTCATCCAAGTAC.1_1	0.322757	2.77608	6	Reference
AGTTGGTAGATGTGGC.1_1	-5.554	0.694328	7	Reference
AGTTGGTAGTAGGTGC.1_1	10.1581	1.33244	10	Reference
AGTTGGTCAAAGGCGT.1_1	-1.56751	2.84584	4	Reference
AGTTGGTCAAGCCCAC.1_1	10.5349	5.26348	2	Reference
AGTTGGTCACGGTAGA.1_1	0.810722	-3.16623	9	Reference
AGTTGGTGTCCTCCAT.1_1	-2.03313	-2.89389	3	Reference
AGTTGGTGTGAAAGAG.1_1	-5.32728	-2.76321	1	Reference
AGTTGGTGTGTGCCTG.1_1	11.2486	6.96548	2	Reference
AGTTGGTGTTGCCTCT.1_1	5.45824	5.41305	14	Reference
AGTTGGTTCGCCATAA.1_1	-3.83021	-1.58732	1	Reference
AGTTGGTTCGTACGGC.1_1	-8.05784	-0.906215	5	Reference
AGTTGGTTCTGTCTCG.1_1	-4.42276	-3.48529	1	Reference
ATAACGCAGAGTACAT.1_1	11.4888	4.62131	2	Reference
ATAACGCAGCCAGAAC.1_1	5.97367	5.81271	14	Reference
ATAACGCAGGACCACA.1_1	4.26536	5.63423	14	Reference
ATAACGCCAACAACCT.1_1	-1.82741	2.43293	4	Reference
ATAACGCCAAGCTGTT.1_1	-2.81896	-3.4493	3	Reference
ATAACGCCACAGGCCT.1_1	0.664252	4.09507	6	Reference
ATAACGCGTAAACCTC.1_1	-4.51396	-2.2326	1	Reference
ATAACGCGTATATCCG.1_1	10.6479	3.36711	2	Reference
ATAACGCGTCTTGATG.1_1	-2.76857	-0.91743	4	Reference
ATAACGCGTGACAAAT.1_1	10.2883	7.23898	2	Reference
ATAACGCGTGGTCTCG.1_1	-3.08666	-2.49054	1	Reference
ATAACGCGTGTTGAGG.1_1	9.86988	0.461631	10	Reference
ATAACGCGTTAAAGTG.1_1	-4.38683	-4.82986	1	Reference
ATAACGCTCATTTGGG.1_1	-2.15073	-3.6383	3	Reference
ATAACGCTCGCGTTTC.1_1	-5.40124	-3.2648	1	Reference
ATAAGAGAGAAGCCCA.1_1	-0.184692	-3.62839	9	Reference
ATAAGAGAGCCCTAAT.1_1	-7.98581	1.48943	5	Reference
ATAAGAGAGGACGAAA.1_1	-2.72916	-6.14986	8	Reference
ATAAGAGAGGATGTAT.1_1	-3.22221	-6.41521	8	Reference
ATAAGAGAGGCGTACA.1_1	9.80645	6.00117	2	Reference
ATAAGAGAGGCTCAGA.1_1	-5.33782	-1.74397	1	Reference
ATAAGAGCACTGTCGG.1_1	10.8869	0.333708	10	Reference
ATAAGAGCACTTGGAT.1_1	2.53013	-0.186736	11	Reference
ATAAGAGGTAGAGCTG.1_1	9.61897	5.10136	2	Reference
ATAAGAGGTAGTAGTA.1_1	-3.98851	0.572258	7	Reference
ATAAGAGGTATGAAAC.1_1	-7.48141	-0.913723	5	Reference
ATAAGAGGTCATATCG.1_1	10.5508	4.07548	2	Reference
ATAAGAGGTCGATTGT.1_1	-6.0461	0.942266	7	Reference
ATAAGAGGTGTTTGGT.1_1	-4.63287	-3.70134	1	Reference
ATAAGAGGTTAGGGTG.1_1	11.0514	5.80605	2	Reference
ATAAGAGGTTCCACGG.1_1	-3.1978	-6.63315	8	Reference
ATAAGAGTCTCGCATC.1_1	-2.03427	0.128774	4	Reference
ATAGACCAGAGTAATC.1_1	0.38625	3.18013	6	Reference
ATAGACCAGTCGTACT.1_1	-1.82818	-3.76776	3	Reference
ATAGACCCAACGCACC.1_1	11.1496	3.6447	2	Reference
ATAGACCCACGGACAA.1_1	-2.32968	-2.35803	3	Reference
ATAGACCGTAAGAGGA.1_1	-6.45447	-2.69957	5	Reference
ATAGACCTCTACTATC.1_1	-0.370493	-5.11537	9	Reference
ATAGACCTCTTGTCAT.1_1	-2.8225	-5.7132	8	Reference
ATCACGAAGCCCGAAA.1_1	11.4328	4.20695	2	Reference
ATCACGACAAGACACG.1_1	8.97551	4.18289	12	Reference
ATCACGACACATGTGT.1_1	-2.22726	-2.25806	3	Reference
ATCACGACAGACAAAT.1_1	-4.61651	0.878131	7	Reference
ATCACGACAGCCTTTC.1_1	-2.93425	-0.345622	4	Reference
ATCACGATCGCGGATC.1_1	-3.06171	-4.19679	3	Reference
ATCACGATCTCGATGA.1_1	10.8996	6.134	2	Reference
ATCACGATCTTCGGTC.1_1	-5.23007	1.83731	7	Reference
ATCATCTAGACGCACA.1_1	-5.46193	-1.97932	1	Reference
ATCATCTAGATGGCGT.1_1	-5.11475	1.62148	7	Reference
ATCATCTAGATGTCGG.1_1	-4.30284	0.673699	7	Reference
ATCATCTCAAAGCAAT.1_1	-3.63123	-0.963923	1	Reference
ATCATCTCACCGAAAG.1_1	-5.52789	-2.97077	1	Reference
ATCATCTGTATCACCA.1_1	-4.67828	-3.62095	1	Reference
ATCATCTGTGGTCTCG.1_1	-2.66745	-5.02827	3	Reference
ATCATCTGTTAGAACA.1_1	2.45684	-0.409127	11	Reference
ATCATCTTCAAACCGT.1_1	-6.00944	0.0626566	7	Reference
ATCATCTTCCAAACTG.1_1	-1.49269	2.7531	4	Reference
ATCATGGAGATCCGAG.1_1	10.3033	5.73126	2	Reference
ATCATGGAGCGATATA.1_1	-1.80678	-4.43582	3	Reference
ATCATGGCAAGGACAC.1_1	-4.61411	-6.03592	8	Reference
ATCATGGCAATCAGAA.1_1	-2.59574	-4.60397	3	Reference
ATCATGGCAATCAGAA.1.1_1	1.92378	-0.321379	11	Reference
ATCATGGTCACATGCA.1_1	10.0831	6.59777	2	Reference
ATCATGGTCCAAATGC.1_1	-3.18988	-5.1941	3	Reference
ATCATGGTCGAATGCT.1_1	-0.993769	-4.34271	9	Reference
ATCATGGTCGTCTGAA.1_1	-6.18938	-3.1707	5	Reference
ATCCACCAGAGCAATT.1_1	-2.09398	-1.25596	4	Reference
ATCCACCAGTCAAGCG.1_1	1.22559	-3.50424	9	Reference
ATCCACCAGTGGGCTA.1_1	-4.62254	-6.90156	8	Reference
ATCCACCAGTGGTAAT.1_1	10.4015	4.42021	2	Reference
ATCCACCAGTTCGCAT.1_1	-3.48262	-1.77688	1	Reference
ATCCACCGTATCTGCA.1_1	5.11786	5.80633	14	Reference
ATCCACCGTCCAGTTA.1_1	1.55475	0.812948	11	Reference
ATCCACCGTTCGTGAT.1_1	-3.31887	-6.11805	8	Reference
ATCCACCTCATCGCTC.1_1	0.875008	3.75679	6	Reference
ATCCACCTCGACCAGC.1_1	-2.22562	-5.38067	3	Reference
ATCCACCTCTTCAACT.1_1	1.36417	3.62513	6	Reference
ATCCACCTCTTCGAGA.1_1	10.3433	5.98638	2	Reference
ATCCGAAAGATCTGAA.1_1	-0.0369494	4.25862	6	Reference
ATCCGAACACAAGTAA.1_1	-1.79235	-5.28225	3	Reference
ATCCGAACACTTACGA.1_1	-3.78443	-6.03164	8	Reference
ATCCGAAGTGCACTTA.1_1	1.91998	-0.248331	11	Reference
ATCCGAAGTTATGCGT.1_1	-5.1386	-1.03212	1	Reference
ATCCGAAGTTTAGCTG.1_1	-3.28572	-4.06021	3	Reference
ATCCGAATCCAGGGCT.1_1	-5.27955	1.81727	7	Reference
ATCCGAATCGAGAACG.1_1	-2.35376	-2.80189	3	Reference
ATCCGAATCTCAAACG.1_1	-3.10476	-6.21268	8	Reference
ATCCGAATCTGTTGAG.1_1	-1.62903	-3.71468	3	Reference
ATCCGAATCTTCTGGC.1_1	11.3764	3.69717	2	Reference
ATCGAGTAGAAACGAG.1_1	-2.40761	-5.98029	3	Reference
ATCGAGTCAATGGACG.1_1	-1.67639	-3.03584	3	Reference
ATCGAGTCATCAGTAC.1_1	-3.99876	-0.141598	1	Reference
ATCGAGTGTCGGGTCT.1_1	-2.94081	-6.11715	8	Reference
ATCGAGTGTGGCAAAC.1_1	-4.51003	-3.45078	1	Reference
ATCGAGTTCCACGTGG.1_1	-2.02528	0.786187	4	Reference
ATCGAGTTCCCGGATG.1_1	0.806504	-3.90005	9	Reference
ATCGAGTTCGAGCCCA.1_1	-4.2514	-2.0126	1	Reference
ATCTACTAGAGGTTAT.1_1	-2.07477	0.465244	4	Reference
ATCTACTAGCAGACTG.1_1	-5.89303	0.604881	7	Reference
ATCTACTAGTCATGCT.1_1	-3.45541	-6.73373	8	Reference
ATCTACTAGTCGTACT.1_1	4.83757	5.80355	14	Reference
ATCTACTCAAACCCAT.1_1	-3.36828	-3.61081	3	Reference
ATCTACTCACAACGTT.1_1	11.1237	0.414445	10	Reference
ATCTACTGTACCGTTA.1_1	9.92743	6.2754	2	Reference
ATCTACTGTCGGCACT.1_1	-5.26601	-2.11807	1	Reference
ATCTACTGTCTGCGGT.1_1	-8.01038	1.23377	5	Reference
ATCTACTGTTCCCTTG.1_1	-6.15905	-0.953428	1	Reference
ATCTACTTCGGTCTAA.1_1	-7.40338	-1.41212	5	Reference
ATCTGCCAGAAACCGC.1_1	-3.48085	-1.15297	1	Reference
ATCTGCCAGGTGATAT.1_1	-5.48441	-1.94333	1	Reference
ATCTGCCCATTCTCAT.1_1	-2.06568	2.27105	4	Reference
ATCTGCCGTAAGTGTA.1_1	0.140729	3.18583	6	Reference
ATCTGCCGTCACTTCC.1_1	11.5385	6.89231	2	Reference
ATCTGCCTCAGCTTAG.1_1	11.2014	6.73537	2	Reference
ATGAGGGAGAACTGTA.1_1	-0.149829	2.96453	6	Reference
ATGAGGGAGCAGATCG.1_1	-4.37579	-4.06793	1	Reference
ATGAGGGAGCTAGTCT.1_1	-1.9771	-2.59192	3	Reference
ATGAGGGAGTCTTGCA.1_1	10.522	6.72216	2	Reference
ATGAGGGCATGAAGTA.1_1	-0.604725	4.31313	6	Reference
ATGAGGGCATTACCTT.1_1	2.64463	0.0199654	11	Reference
ATGAGGGGTAGCTGCC.1_1	-5.24204	-3.32436	1	Reference
ATGAGGGGTCGAGTTT.1_1	-4.83223	-2.50831	1	Reference
ATGAGGGTCAGAGCTT.1_1	-5.77433	0.0581495	7	Reference
ATGAGGGTCGACGGAA.1_1	8.10965	3.4695	12	Reference
ATGCGATAGACAAAGG.1_1	-4.31976	-6.6017	8	Reference
ATGCGATAGACAGAGA.1_1	8.3383	3.87969	12	Reference
ATGCGATCAGACGCAA.1_1	-4.62681	-1.60669	1	Reference
ATGCGATCATGCTGGC.1_1	-0.679611	-1.51769	13	Reference
ATGCGATCATGTAAGA.1_1	10.2836	7.06486	2	Reference
ATGCGATGTAAGAGAG.1_1	-7.94609	-0.174438	5	Reference
ATGCGATGTAGGGTAC.1_1	-2.9727	-0.128579	4	Reference
ATGCGATTCCGTAGGC.1_1	1.79885	-0.0952833	11	Reference
ATGGGAGCAATGGAAT.1_1	5.36939	5.82213	14	Reference
ATGGGAGCATATGGTC.1_1	10.7887	3.3827	2	Reference
ATGGGAGGTAGCGTAG.1_1	-2.03048	2.35217	4	Reference
ATGGGAGGTGTGTGCC.1_1	11.6623	5.62785	2	Reference
ATGGGAGGTTAAAGTG.1_1	-0.541682	4.15082	6	Reference
ATGGGAGGTTAAGTAG.1_1	-5.23477	-1.96108	1	Reference
ATGGGAGGTTGTCGCG.1_1	-0.507254	3.17515	6	Reference
ATGGGAGTCACCTTAT.1_1	0.389022	3.03626	6	Reference
ATGGGAGTCCACTGGG.1_1	12.1333	5.25733	2	Reference
ATGGGAGTCTTGCATT.1_1	-6.06338	0.137263	7	Reference
ATGTGTGAGAGACGAA.1_1	-2.42896	-1.4341	4	Reference
ATGTGTGAGCCGATTT.1_1	-3.61484	-1.38432	1	Reference
ATGTGTGAGGGCTTCC.1_1	-4.20158	-6.90559	8	Reference
ATGTGTGCAAACCTAC.1_1	11.0176	1.04227	10	Reference
ATGTGTGCAACAACCT.1_1	-3.66515	0.746489	7	Reference
ATGTGTGCAGCAGTTT.1_1	-4.8937	-1.19999	1	Reference
ATGTGTGCAGTCTTCC.1_1	-4.16678	-4.31939	1	Reference
ATGTGTGCATTGGGCC.1_1	-1.66487	-2.50549	3	Reference
ATGTGTGTCATGTCTT.1_1	1.05636	3.87725	6	Reference
ATTACTCCACAACGTT.1_1	-4.80511	-3.15101	1	Reference
ATTACTCCATGTAGTC.1_1	9.99417	3.49962	12	Reference
ATTACTCCATGTTGAC.1_1	11.5744	3.68273	2	Reference
ATTACTCCATTAGCCA.1_1	-2.74115	-2.44545	1	Reference
ATTACTCGTCAGAATA.1_1	-0.0974318	-4.31506	9	Reference
ATTACTCGTTGCTCCT.1_1	-5.53876	-0.379929	1	Reference
ATTACTCGTTGTACAC.1_1	-2.43876	0.537245	4	Reference
ATTACTCTCATGCATG.1_1	-4.6176	-6.45116	8	Reference
ATTACTCTCCACGCAG.1_1	10.4039	0.757158	10	Reference
ATTACTCTCTCTTGAT.1_1	-2.25865	0.121942	4	Reference
ATTATCCAGACAAAGG.1_1	-3.11265	0.0800983	4	Reference
ATTATCCAGAGACTAT.1_1	11.08	3.4972	2	Reference
ATTATCCAGCAGATCG.1_1	-5.18388	-3.43585	1	Reference
ATTATCCAGGCTCAGA.1_1	-0.540865	4.59328	6	Reference
ATTATCCAGGGTCGAT.1_1	9.86027	0.74957	10	Reference
ATTATCCCAGCCTGTG.1_1	9.70328	0.472472	10	Reference
ATTATCCCATTGGCGC.1_1	5.055	5.81648	14	Reference
ATTATCCGTACCGCTG.1_1	-4.70797	-6.78133	8	Reference
ATTATCCGTGAGTGAC.1_1	-4.32457	-1.95336	1	Reference
ATTATCCGTTACCGAT.1_1	11.4509	6.84327	2	Reference
ATTATCCTCACTTCAT.1_1	10.5494	6.27792	2	Reference
ATTATCCTCATCGGAT.1_1	-1.93415	1.42928	4	Reference
ATTATCCTCTAGCACA.1_1	-3.01613	-4.95773	3	Reference
ATTCTACCACTGTCGG.1_1	-0.860286	1.34721	4	Reference
ATTCTACCAGCCTTGG.1_1	-7.94111	2.19141	5	Reference
ATTCTACCATTGGTAC.1_1	-5.34614	-0.461551	1	Reference
ATTCTACGTCCGACGT.1_1	-1.83066	-0.251964	4	Reference
ATTCTACGTGCCTGGT.1_1	9.83274	4.48587	2	Reference
ATTCTACGTGTGGCTC.1_1	10.3488	4.87624	2	Reference
ATTCTACTCAATCACG.1_1	-5.76427	0.979193	7	Reference
ATTCTACTCGGCTACG.1_1	11.2214	6.97365	2	Reference
ATTGGACAGAGTCTGG.1_1	-7.91539	2.04884	5	Reference
ATTGGACCAACAACCT.1_1	-5.08049	-1.04209	1	Reference
ATTGGACCAGCTGTAT.1_1	0.902928	2.51877	6	Reference
ATTGGACCATGGTTGT.1_1	-2.09161	-4.93649	3	Reference
ATTGGACCATTTCAGG.1_1	-1.87594	-4.76437	3	Reference
ATTGGACGTCGATTGT.1_1	10.1262	3.72926	2	Reference
ATTGGACTCCGCGCAA.1_1	9.94431	4.49609	2	Reference
ATTGGACTCGCATGGC.1_1	-6.94497	-1.26215	5	Reference
ATTGGTGAGTCGTACT.1_1	10.8897	0.603365	10	Reference
ATTGGTGAGTTGAGAT.1_1	-8.01098	1.41687	5	Reference
ATTGGTGCAATGGTCT.1_1	-3.66452	-1.15708	1	Reference
ATTGGTGCATGTCGAT.1_1	-4.69358	-3.48838	1	Reference
ATTGGTGCATTAACCG.1_1	10.9523	5.65381	2	Reference
ATTGGTGGTAATCACC.1_1	10.4004	7.19271	2	Reference
ATTGGTGGTACTCAAC.1_1	-3.46755	-6.16952	8	Reference
ATTGGTGTCAGCTTAG.1_1	11.0189	5.68862	2	Reference
ATTGGTGTCCTCAATT.1_1	-6.76642	-2.3888	5	Reference
ATTTCTGAGACCACGA.1_1	-0.37974	0.96885	4	Reference
ATTTCTGAGATGCCTT.1_1	-0.618943	-1.41575	13	Reference
ATTTCTGAGCTGATAA.1_1	10.5217	0.812136	10	Reference
ATTTCTGAGGCGTACA.1_1	-2.0679	2.55678	4	Reference
ATTTCTGCACGGCTAC.1_1	10.7633	4.56773	2	Reference
ATTTCTGGTCGCCATG.1_1	-2.77148	-6.20578	8	Reference
ATTTCTGGTGACGCCT.1_1	1.05207	-3.57448	9	Reference
ATTTCTGGTTAGATGA.1_1	5.69264	5.86675	14	Reference
ATTTCTGTCAATCACG.1_1	-1.99268	2.33707	4	Reference
CAACCAAAGAGGTTGC.1_1	10.5457	5.26886	2	Reference
CAACCAAAGGAATCGC.1_1	0.636586	-1.35288	13	Reference
CAACCAAAGGTGCACA.1_1	9.56684	3.04304	12	Reference
CAACCAACACAGCGTC.1_1	-2.8251	-1.52016	4	Reference
CAACCAACACCACGTG.1_1	-3.1711	-6.65237	8	Reference
CAACCAACACGTCAGC.1_1	0.77697	3.83863	6	Reference
CAACCAACACGTTGGC.1_1	-7.4496	-1.20282	5	Reference
CAACCAACACTGAAGG.1_1	11.2613	3.99342	2	Reference
CAACCAAGTAGGCTGA.1_1	-1.19221	0.797688	4	Reference
CAACCAATCAAAGTAG.1_1	-5.58818	-1.59061	1	Reference
CAACCAATCCAAATGC.1_1	9.7581	5.6122	2	Reference
CAACCAATCCACTGGG.1_1	-4.67593	-6.28106	8	Reference
CAACCAATCCTGCAGG.1_1	-4.91529	1.85805	7	Reference
CAACCAATCCTGCTTG.1_1	-0.19003	-4.43211	9	Reference
CAACCTCAGCTGAAAT.1_1	-0.675078	-2.82242	9	Reference
CAACCTCAGTACACCT.1_1	11.0145	0.373479	10	Reference
CAACCTCCACGCCAGT.1_1	-3.87078	-0.926968	1	Reference
CAACCTCCATTTGCTT.1_1	-1.43701	0.367237	4	Reference
CAACCTCGTAGCCTCG.1_1	-1.75097	2.17951	4	Reference
CAACCTCGTATATGAG.1_1	-3.3855	-5.70426	8	Reference
CAACCTCGTATCAGTC.1_1	10.3945	4.4046	2	Reference
CAACCTCGTCTTGATG.1_1	9.68365	3.88565	12	Reference
CAACCTCGTTCAGGCC.1_1	-3.92116	-2.02686	1	Reference
CAACCTCTCGAGGTAG.1_1	-5.76852	0.04653	7	Reference
CAACCTCTCTAACTGG.1_1	-5.26603	-2.61699	1	Reference
CAACCTCTCTACTATC.1_1	-5.81722	-2.84028	1	Reference
CAACTAGAGCACCGCT.1_1	0.528613	3.39345	6	Reference
CAACTAGAGCCTCGTG.1_1	-0.416839	3.37789	6	Reference
CAACTAGCAAGACACG.1_1	-2.71823	-1.3272	4	Reference
CAACTAGCAATAACGA.1_1	-2.67888	-2.93152	3	Reference
CAACTAGCAATGAATG.1_1	-3.96648	-3.07636	1	Reference
CAACTAGGTACTTAGC.1_1	-2.19702	-4.04677	3	Reference
CAACTAGGTCCCTACT.1_1	11.2566	5.61979	2	Reference
CAACTAGGTCTAGAGG.1_1	-3.41443	-4.33747	3	Reference
CAACTAGGTCTCCACT.1_1	-7.78262	1.15508	5	Reference
CAACTAGGTGTGGTTT.1_1	-3.49762	-6.07396	8	Reference
CAACTAGGTTAAGATG.1_1	-3.26754	-1.04968	1	Reference
CAACTAGGTTCCAACA.1_1	10.2092	0.659213	10	Reference
CAACTAGGTTGCGTTA.1_1	-5.6734	1.39898	7	Reference
CAACTAGTCCAAAGTC.1_1	-3.95605	-5.72569	8	Reference
CAACTAGTCCTGCCAT.1_1	3.11717	5.33353	14	Reference
CAAGAAAAGAATGTGT.1_1	-1.87902	-2.6272	3	Reference
CAAGAAAAGAGTACCG.1_1	-7.73259	2.50868	5	Reference
CAAGAAACACCGATAT.1_1	0.804168	2.41446	6	Reference
CAAGAAAGTCTGCCAG.1_1	-3.73462	-6.48908	8	Reference
CAAGAAATCGTTGCCT.1_1	-1.43583	-1.63916	4	Reference
CAAGATCAGACCTAGG.1_1	12.2424	4.28846	2	Reference
CAAGATCAGGCGATAC.1_1	-6.56329	-2.82598	5	Reference
CAAGATCAGTAATCCC.1_1	-0.488906	-2.18526	9	Reference
CAAGATCAGTTACCCA.1_1	-8.05925	-0.490116	5	Reference
CAAGATCCAAGCTGGA.1_1	-4.26805	-3.21127	1	Reference
CAAGATCCATCCTAGA.1_1	-2.93022	-4.42202	3	Reference
CAAGATCGTACAAGTA.1_1	-0.54649	-2.23227	9	Reference
CAAGATCGTGCACTTA.1_1	0.373612	2.65667	6	Reference
CAAGATCGTTCAGCGC.1_1	-5.49968	0.750833	7	Reference
CAAGGCCAGCTTATCG.1_1	9.72503	0.677975	10	Reference
CAAGGCCCAAAGTGCG.1_1	-2.50724	-4.98121	3	Reference
CAAGGCCCACGTTGGC.1_1	0.453906	-4.42565	9	Reference
CAAGGCCGTACCAGTT.1_1	-4.64348	-2.80955	1	Reference
CAAGTTGAGAAGCCCA.1_1	11.7268	5.66846	2	Reference
CAAGTTGAGAGCTATA.1_1	3.17023	5.34687	14	Reference
CAAGTTGAGCGATCCC.1_1	9.86495	5.97624	2	Reference
CAAGTTGAGTACGTAA.1_1	-4.51544	-5.70972	1	Reference
CAAGTTGAGTTATCGC.1_1	-2.37407	-5.73867	3	Reference
CAAGTTGCACACCGCA.1_1	9.15785	3.48416	12	Reference
CAAGTTGCAGTAAGCG.1_1	-3.89081	-2.24794	1	Reference
CAAGTTGCAGTCAGCC.1_1	11.6007	5.44749	2	Reference
CAAGTTGCATACAGCT.1_1	10.418	3.74465	2	Reference
CAAGTTGCATTTCAGG.1_1	-6.18345	-3.42585	5	Reference
CAAGTTGGTAGCGTGA.1_1	11.5421	4.00234	2	Reference
CAAGTTGGTGTTAAGA.1_1	11.6959	4.85633	2	Reference
CAAGTTGGTTCGGGCT.1_1	10.5271	6.30584	2	Reference
CAAGTTGGTTTGTTGG.1_1	10.4312	0.769263	10	Reference
CAAGTTGTCGTTACAG.1_1	-2.36627	-4.81315	3	Reference
CACAAACAGCGTGAGT.1_1	-4.20363	-6.55688	8	Reference
CACAAACAGTACCGGA.1_1	-0.0513015	2.99192	6	Reference
CACAAACAGTACGCGA.1_1	11.7125	4.00748	2	Reference
CACAAACAGTGCCATT.1_1	-4.49934	-4.00728	1	Reference
CACAAACCATTATCTC.1_1	-6.1336	-1.13502	1	Reference
CACAAACGTCATCGGC.1_1	8.65569	3.40646	12	Reference
CACAAACGTTAAGGGC.1_1	11.9692	3.61966	2	Reference
CACAAACTCCCTCAGT.1_1	2.83735	5.18021	14	Reference
CACACAAAGCCCAATT.1_1	-5.34163	-2.5072	1	Reference
CACACAAAGTCATGCT.1_1	-5.69446	-1.24219	1	Reference
CACACAACAAGAGTCG.1_1	-3.73584	-2.928	1	Reference
CACACAACACATCCAA.1_1	0.35596	-1.33615	13	Reference
CACACAACACATTTCT.1_1	-5.52619	-2.30565	1	Reference
CACACAACAGACGCCT.1_1	-2.76072	-6.35016	8	Reference
CACACAACAGGGTTAG.1_1	-1.91599	-4.42122	3	Reference
CACACAAGTCCCTACT.1_1	9.81581	3.56293	12	Reference
CACACAAGTGCCTGTG.1_1	-5.35071	-2.32671	1	Reference
CACACAAGTTACCAGT.1_1	9.78644	3.39482	12	Reference
CACACAAGTTGTTTGG.1_1	-3.34731	-3.88985	3	Reference
CACACAATCACAATGC.1_1	-5.0032	0.358153	7	Reference
CACACAATCGCCCTTA.1_1	-3.15154	1.23833	7	Reference
CACACCTAGAAGGTGA.1_1	10.163	0.199712	10	Reference
CACACCTAGCATGGCA.1_1	-0.429975	4.51131	6	Reference
CACACCTAGGGCTCTC.1_1	0.456776	3.49578	6	Reference
CACACCTCACCCATTC.1_1	-3.70544	-5.62432	8	Reference
CACACCTCACTGCCAG.1_1	-4.04531	1.60969	7	Reference
CACACCTGTAAGAGAG.1_1	-2.42721	-5.77321	3	Reference
CACACCTGTAAGTGTA.1_1	10.1308	5.16828	2	Reference
CACACCTGTACCATCA.1_1	-0.144086	2.73026	6	Reference
CACACCTGTGCTTCTC.1_1	-0.605426	0.463163	4	Reference
CACACCTGTGGAAAGA.1_1	10.5153	6.25969	2	Reference
CACACCTGTGGCCCTA.1_1	-5.9725	-1.39137	1	Reference
CACACCTGTTAAGGGC.1_1	-4.91941	0.92499	7	Reference
CACACCTGTTCAGTAC.1_1	-4.77551	-6.49164	8	Reference
CACACCTTCGTGGGAA.1_1	2.93173	5.23543	14	Reference
CACACTCAGAGTACAT.1_1	-0.129296	4.36058	6	Reference
CACACTCAGCTGCAAG.1_1	10.8989	5.6556	2	Reference
CACACTCCACATGGGA.1_1	-1.42744	-0.0257438	4	Reference
CACACTCCAGGATCGA.1_1	10.8564	3.95073	2	Reference
CACACTCCAGTGACAG.1_1	-2.64637	-0.149678	4	Reference
CACACTCCATAAGACA.1_1	-0.0748189	4.52654	6	Reference
CACACTCTCAGAGCTT.1_1	4.39507	5.66792	14	Reference
CACACTCTCCGCATCT.1_1	-2.12515	0.830533	4	Reference
CACACTCTCGAACTGT.1_1	10.7225	4.78296	2	Reference
CACAGGCAGAAGGCCT.1_1	9.52929	3.75897	12	Reference
CACAGGCAGACCACGA.1_1	1.28477	-3.01045	9	Reference
CACAGGCAGAGCTGGT.1_1	-4.26565	-2.81539	1	Reference
CACAGGCAGCGTAATA.1_1	-4.64351	-6.86902	8	Reference
CACAGGCAGGTGCACA.1_1	-5.02294	-0.154443	1	Reference
CACAGGCAGTCCGTAT.1_1	0.467124	4.18907	6	Reference
CACAGGCCACGGTAAG.1_1	10.5561	0.15651	10	Reference
CACAGGCCACTGAAGG.1_1	-1.55759	0.972521	4	Reference
CACAGGCGTCTAGTGT.1_1	-4.68736	-2.16661	1	Reference
CACAGGCGTGCAGTAG.1_1	-1.81576	1.62578	4	Reference
CACAGGCGTGTGACCC.1_1	10.817	4.3368	2	Reference
CACAGGCTCAGTTCGA.1_1	-2.95498	-4.08099	3	Reference
CACAGGCTCATCGCTC.1_1	-5.98806	0.131622	7	Reference
CACAGTAAGTCTTGCA.1_1	-1.78572	-4.34882	3	Reference
CACAGTACATTCCTCG.1_1	-3.73566	0.404106	7	Reference
CACAGTAGTACGCTGC.1_1	-1.75387	-3.34965	3	Reference
CACAGTAGTCGGCACT.1_1	11.6379	4.25013	2	Reference
CACAGTAGTTCATGGT.1_1	11.1325	7.10562	2	Reference
CACAGTATCACGCATA.1_1	-1.80269	1.00318	4	Reference
CACATAGAGAAGGTGA.1_1	0.381545	-1.4097	13	Reference
CACATAGAGATAGCAT.1_1	10.6442	5.96254	2	Reference
CACATAGAGGTTCCTA.1_1	-4.05748	-1.02491	1	Reference
CACATAGCAAGAAGAG.1_1	11.1057	0.657807	10	Reference
CACATAGCAAGAGTCG.1_1	-2.43364	-3.03729	3	Reference
CACATAGCAAGTAGTA.1_1	10.4123	3.4418	2	Reference
CACATAGCACTCGACG.1_1	11.0983	5.63409	2	Reference
CACATAGCATGAACCT.1_1	2.84601	5.19503	14	Reference
CACATAGTCACTGGGC.1_1	-2.45523	0.419683	4	Reference
CACATTTCAAGAAGAG.1_1	1.8191	0.67621	11	Reference
CACATTTCATATGAGA.1_1	-2.12331	-5.25653	3	Reference
CACATTTGTTCCGTCT.1_1	11.5224	7.06435	2	Reference
CACATTTTCAGCTCTC.1_1	-5.836	-1.57405	1	Reference
CACATTTTCCTGCAGG.1_1	11.0215	3.88592	2	Reference
CACATTTTCTGCAGTA.1_1	9.97035	4.86914	2	Reference
CACATTTTCTGCCCTA.1_1	-4.61013	1.65412	7	Reference
CACCACTAGACTAGGC.1_1	-7.90606	0.0780375	5	Reference
CACCACTAGATGTTAG.1_1	-4.69808	-6.16798	8	Reference
CACCACTAGTTGTCGT.1_1	-3.34729	-2.0529	1	Reference
CACCACTCACCAGGTC.1_1	-2.37798	-3.55325	3	Reference
CACCACTCAGCGTTCG.1_1	-7.44895	-0.332713	5	Reference
CACCACTGTGTCGCTG.1_1	10.0018	3.6692	12	Reference
CACCACTTCCCTAACC.1_1	-4.09178	-3.8267	1	Reference
CACCAGGAGACCGGAT.1_1	11.8625	5.16892	2	Reference
CACCAGGAGAGTGAGA.1_1	-5.39626	-0.49016	1	Reference
CACCAGGAGATATACG.1_1	-3.77542	-0.768524	1	Reference
CACCAGGAGATGTGTA.1_1	9.69995	0.408218	10	Reference
CACCAGGCAACTTGAC.1_1	-4.288	-6.42436	8	Reference
CACCAGGCACCACGTG.1_1	-4.61054	-0.59061	1	Reference
CACCAGGCAGTATAAG.1_1	-4.01773	-6.61229	8	Reference
CACCAGGCATCGGGTC.1_1	-3.97357	0.248894	7	Reference
CACCAGGGTCTGGTCG.1_1	-3.8512	-2.94608	1	Reference
CACCAGGTCAAGCCTA.1_1	-4.73034	-5.93268	8	Reference
CACCAGGTCCATTCTA.1_1	0.84766	3.05542	6	Reference
CACCAGGTCGGCGCAT.1_1	10.0743	0.578848	10	Reference
CACCAGGTCTTGCCGT.1_1	-6.36849	-0.613328	1	Reference
CACCTTGAGCGTGTCC.1_1	-3.29946	-4.3965	3	Reference
CACCTTGAGCTGCCCA.1_1	9.50596	3.45231	12	Reference
CACCTTGCAACTTGAC.1_1	-3.18665	-6.21198	8	Reference
CACCTTGCAAGAAGAG.1_1	0.606926	-3.93727	9	Reference
CACCTTGCACGAAATA.1_1	-5.85658	1.45673	7	Reference
CACCTTGCAGGAACGT.1_1	-3.30021	-6.13729	8	Reference
CACCTTGCATATACCG.1_1	2.63025	-0.123896	11	Reference
CACCTTGGTAAGTTCC.1_1	-5.07073	-4.52025	1	Reference
CACCTTGGTACAAGTA.1_1	-6.19969	-2.29655	5	Reference
CACCTTGGTCGTTGTA.1_1	-1.66607	-3.31849	3	Reference
CACCTTGGTGAGGCTA.1_1	5.0295	5.87156	14	Reference
CACCTTGGTTAGTGGG.1_1	-5.1673	0.883643	7	Reference
CACTCCAAGCTCCTTC.1_1	-4.43621	-2.41725	1	Reference
CACTCCAAGGTAGCTG.1_1	10.9537	1.59198	10	Reference
CACTCCACACATGTGT.1_1	-8.12883	0.0126888	5	Reference
CACTCCACAGCCAGAA.1_1	10.4589	6.98755	2	Reference
CACTCCACAGGCGATA.1_1	-2.2159	-5.29329	3	Reference
CACTCCAGTAGCGTGA.1_1	-0.216321	-3.15664	9	Reference
CACTCCAGTCTAGTCA.1_1	-4.66479	-2.22656	1	Reference
CACTCCATCCTATTCA.1_1	-3.74253	-6.50057	8	Reference
CACTCCATCGCGTTTC.1_1	4.58039	5.78118	14	Reference
CAGAATCAGAGGGCTT.1_1	-0.657527	0.781386	4	Reference
CAGAATCAGCCACTAT.1_1	-6.19845	0.787606	7	Reference
CAGAATCAGCCAGTAG.1_1	-4.00857	-1.5377	1	Reference
CAGAATCAGGCCCTTG.1_1	-4.36942	0.375671	7	Reference
CAGAATCAGTGCTGCC.1_1	10.9929	6.15804	2	Reference
CAGAATCCAGACTCGC.1_1	-6.20545	-1.61919	1	Reference
CAGAATCCATACTACG.1_1	9.98559	5.48786	2	Reference
CAGAATCCATCCTAGA.1_1	-1.40251	2.28062	4	Reference
CAGAATCGTCTTCTCG.1_1	-4.10669	0.954752	7	Reference
CAGAATCGTGGCGAAT.1_1	12.0527	4.71124	2	Reference
CAGAATCTCAAGGTAA.1_1	-4.23614	0.326115	7	Reference
CAGAATCTCGAGAACG.1_1	-5.4296	-1.67309	1	Reference
CAGAATCTCGCCTGTT.1_1	-3.55863	-0.657378	1	Reference
CAGAGAGAGACACTAA.1_1	-5.47675	-2.45267	1	Reference
CAGAGAGAGGTGTTAA.1_1	5.37138	5.30055	14	Reference
CAGAGAGCAAGCCGCT.1_1	9.81968	0.669104	10	Reference
CAGAGAGCACAGCGTC.1_1	-4.00337	-6.25666	8	Reference
CAGAGAGGTATAGTAG.1_1	11.7523	4.93841	2	Reference
CAGAGAGGTGTGAATA.1_1	-3.71867	-2.94633	1	Reference
CAGAGAGGTTGATTCG.1_1	-6.0415	-0.342892	7	Reference
CAGAGAGTCACGATGT.1_1	-7.49926	-0.628746	5	Reference
CAGAGAGTCATAGCAC.1_1	-2.66878	-6.25659	8	Reference
CAGAGAGTCCGTACAA.1_1	0.0982965	2.54346	6	Reference
CAGAGAGTCTTTAGGG.1_1	-2.70197	-2.84452	3	Reference
CAGATCAAGGCTAGGT.1_1	-1.99434	-4.9711	3	Reference
CAGATCAGTATAGGTA.1_1	-4.11715	-3.81844	1	Reference
CAGATCAGTGACAAAT.1_1	-1.63861	-2.8653	3	Reference
CAGATCAGTTTGACTG.1_1	1.41944	0.43498	11	Reference
CAGATCATCATTATCC.1_1	-2.70372	-1.79545	4	Reference
CAGATCATCTAACTTC.1_1	-4.02462	-6.86967	8	Reference
CAGCAGCAGATGTGGC.1_1	-0.544361	1.75656	4	Reference
CAGCAGCAGCAATATG.1_1	9.40765	2.61077	12	Reference
CAGCAGCAGCAGCGTA.1_1	-0.199768	4.74889	6	Reference
CAGCAGCAGCGTAATA.1_1	10.3809	5.07643	2	Reference
CAGCAGCAGTTGTAGA.1_1	-5.68859	-2.42921	1	Reference
CAGCAGCCACTACAGT.1_1	0.343073	4.07445	6	Reference
CAGCAGCCAGACAGGT.1_1	-5.59016	-2.62659	1	Reference
CAGCAGCGTAAGAGAG.1_1	10.9632	6.55004	2	Reference
CAGCAGCGTCCGTCAG.1_1	1.9225	0.0688173	11	Reference
CAGCAGCGTTGTCGCG.1_1	0.376868	-4.65438	9	Reference
CAGCAGCGTTTACTCT.1_1	-2.39077	-5.44947	3	Reference
CAGCAGCTCACGATGT.1_1	0.775328	-3.99282	9	Reference
CAGCAGCTCCATGAGT.1_1	5.84608	5.7885	14	Reference
CAGCAGCTCCTTGCCA.1_1	-4.39638	-6.73616	8	Reference
CAGCATAAGACCTTTG.1_1	-6.9107	0.166756	5	Reference
CAGCATACAAGCCGTC.1_1	-3.76652	-6.68275	8	Reference
CAGCATACACCTTGTC.1_1	-4.92651	-5.59875	1	Reference
CAGCATACAGGCTGAA.1_1	-3.66734	-1.16648	1	Reference
CAGCATAGTTACAGAA.1_1	10.2942	0.707431	10	Reference
CAGCATATCAACGGCC.1_1	-5.37354	-0.527775	1	Reference
CAGCATATCAGTACGT.1_1	-0.367303	1.25336	4	Reference
CAGCCGAAGCGTAGTG.1_1	-2.06535	-4.3114	3	Reference
CAGCCGAAGTCGATAA.1_1	-6.67115	-2.23436	5	Reference
CAGCCGACATCGGTTA.1_1	-6.09125	-2.95331	5	Reference
CAGCCGACATCGTCGG.1_1	11.4305	3.64507	2	Reference
CAGCCGAGTGATAAAC.1_1	-5.36864	-2.31519	1	Reference
CAGCCGATCACTTCAT.1_1	-1.15534	3.58207	6	Reference
CAGCCGATCTAACGGT.1_1	-2.03895	-2.9453	3	Reference
CAGCGACAGCCTCGTG.1_1	-2.69022	-0.166749	4	Reference
CAGCGACAGCGACGTA.1_1	-4.00294	-3.15474	1	Reference
CAGCGACAGGTCGGAT.1_1	0.87524	2.48006	6	Reference
CAGCGACAGTGTACCT.1_1	-0.75827	3.7538	6	Reference
CAGCGACCAACTGCGC.1_1	-3.53423	-1.85352	1	Reference
CAGCGACCAGAGTGTG.1_1	-7.71225	2.29908	5	Reference
CAGCGACCATGCCTAA.1_1	-0.281351	4.31121	6	Reference
CAGCGACGTACCCAAT.1_1	10.9914	3.26074	2	Reference
CAGCGACGTGCACCAC.1_1	-4.48587	-3.73699	1	Reference
CAGCGACTCCTCGCAT.1_1	10.4397	1.22353	10	Reference
CAGCGACTCTCCTATA.1_1	10.6527	6.77622	2	Reference
CAGCGACTCTTCGGTC.1_1	0.862092	-3.9618	9	Reference
CAGCTAAAGATGGCGT.1_1	0.573132	-3.73862	9	Reference
CAGCTAAAGCGGCTTC.1_1	0.17947	-1.5464	13	Reference
CAGCTAAAGCTGGAAC.1_1	-2.07984	2.01793	4	Reference
CAGCTAAAGTACGTTC.1_1	-3.32014	-6.68253	8	Reference
CAGCTAAAGTCGCCGT.1_1	-1.16013	1.74605	4	Reference
CAGCTAACAAGCCTAT.1_1	9.54217	3.30432	12	Reference
CAGCTAACACGACTCG.1_1	-5.58251	-2.04567	1	Reference
CAGCTAACATCCAACA.1_1	0.313341	-4.82721	9	Reference
CAGCTAAGTATAATGG.1_1	-2.3907	-2.93209	3	Reference
CAGCTAAGTCCTAGCG.1_1	-5.04771	1.63417	7	Reference
CAGCTAAGTCGAACAG.1_1	-5.31127	-3.6953	1	Reference
CAGCTAAGTCTAGCCG.1_1	-2.80973	-6.09567	8	Reference
CAGCTAAGTCTGATCA.1_1	0.255019	4.64615	6	Reference
CAGCTAAGTCTTGATG.1_1	10.7857	6.89926	2	Reference
CAGCTAAGTGCTCTTC.1_1	10.3145	6.81696	2	Reference
CAGCTAAGTTCCACTC.1_1	10.551	7.20284	2	Reference
CAGCTAATCAGCCTAA.1_1	-1.67779	-2.86336	3	Reference
CAGCTAATCCGCGGTA.1_1	-1.78194	-4.32904	3	Reference
CAGCTGGAGGACAGAA.1_1	-0.498677	-4.08489	9	Reference
CAGCTGGAGGCAGTCA.1_1	-3.07438	-5.39234	3	Reference
CAGCTGGAGGTCGGAT.1_1	-4.04367	0.988541	7	Reference
CAGCTGGCAATAAGCA.1_1	9.79324	3.68822	12	Reference
CAGCTGGCAGATGAGC.1_1	-1.82505	-0.688166	4	Reference
CAGCTGGCATGGTCTA.1_1	-1.69145	-3.27189	3	Reference
CAGCTGGGTCACTTCC.1_1	9.9313	6.36246	2	Reference
CAGCTGGGTCCCTTGT.1_1	-4.47811	-2.18574	1	Reference
CAGCTGGGTTACTGAC.1_1	-4.41006	-0.818769	1	Reference
CAGCTGGTCCCACTTG.1_1	-0.860291	3.97482	6	Reference
CAGGTGCAGCAGACTG.1_1	-3.54465	-1.56256	1	Reference
CAGGTGCCACCAGGCT.1_1	9.71727	3.6751	12	Reference
CAGGTGCCAGCGTCCA.1_1	-3.69421	-6.14057	8	Reference
CAGGTGCCAGTGAGTG.1_1	1.62158	3.8415	6	Reference
CAGGTGCCATCGGGTC.1_1	1.2443	-3.08391	9	Reference
CAGGTGCCATGTTCCC.1_1	11.9482	5.14495	2	Reference
CAGGTGCGTAAATACG.1_1	-3.34911	-5.65875	8	Reference
CAGGTGCGTCTAGGTT.1_1	-2.60672	-6.10088	3	Reference
CAGGTGCTCAAACAAG.1_1	-2.27139	-2.12578	3	Reference
CAGGTGCTCCACTCCA.1_1	-4.7396	-3.89302	1	Reference
CAGTAACAGGCTCTTA.1_1	-4.9912	-2.06031	1	Reference
CAGTAACAGGGTTCCC.1_1	12.0033	4.59475	2	Reference
CAGTAACAGTCGATAA.1_1	-3.60104	-6.58973	8	Reference
CAGTAACAGTTCCACA.1_1	1.10645	3.23952	6	Reference
CAGTAACCAAGCGTAG.1_1	0.231874	-3.96109	9	Reference
CAGTAACCACATCCGG.1_1	0.0217172	-5.00465	9	Reference
CAGTAACCAGGCTGAA.1_1	-3.26226	0.754374	7	Reference
CAGTAACCATACGCCG.1_1	-5.46667	-0.547865	1	Reference
CAGTAACGTAGGGTAC.1_1	1.01165	-3.75908	9	Reference
CAGTAACGTCACCTAA.1_1	10.753	4.12503	2	Reference
CAGTAACGTTAAAGTG.1_1	-6.01108	0.0223119	7	Reference
CAGTAACTCAGTTGAC.1_1	-7.84827	1.34518	5	Reference
CAGTAACTCCGCAGTG.1_1	-1.86304	-2.67319	3	Reference
CAGTAACTCGTACCGG.1_1	11.7168	5.21625	2	Reference
CAGTCCTAGAGCCTAG.1_1	10.6218	4.20229	2	Reference
CAGTCCTCAACACCCG.1_1	-6.08253	0.565574	7	Reference
CAGTCCTCACGCATCG.1_1	0.955169	-3.08735	9	Reference
CAGTCCTCACGGTTTA.1_1	-1.99088	1.13507	4	Reference
CAGTCCTCAGGACCCT.1_1	-4.89337	-1.5473	1	Reference
CAGTCCTCATACTCTT.1_1	-3.82871	-1.46019	1	Reference
CAGTCCTCATCGGAAG.1_1	9.94471	5.49459	2	Reference
CAGTCCTGTGCCTTGG.1_1	-3.09957	-6.09173	8	Reference
CAGTCCTTCAAGATCC.1_1	-3.48725	-3.98735	3	Reference
CAGTCCTTCATGCTCC.1_1	-4.49604	-6.23654	8	Reference
CAGTCCTTCCGTCAAA.1_1	-0.662742	4.45537	6	Reference
CAGTCCTTCGTACGGC.1_1	-5.46506	-3.20302	1	Reference
CATATGGAGAAGGTGA.1_1	-4.52658	-6.34933	8	Reference
CATATGGAGCTACCGC.1_1	9.77755	0.369975	10	Reference
CATATGGAGTACGCGA.1_1	-1.92964	-3.1489	3	Reference
CATATGGCAACGATGG.1_1	0.513398	-4.26201	9	Reference
CATATGGCAATCGGTT.1_1	0.430232	3.86921	6	Reference
CATATGGCAATGACCT.1_1	0.510536	-1.37801	13	Reference
CATATGGCACGTCTCT.1_1	-7.42713	-1.00431	5	Reference
CATATGGCACTTAACG.1_1	-4.88001	-4.40543	1	Reference
CATATGGTCAGTACGT.1_1	10.7669	5.10889	2	Reference
CATATGGTCCCTAATT.1_1	-4.09703	-5.96408	8	Reference
CATATGGTCGGCATCG.1_1	-1.98827	2.21542	4	Reference
CATATGGTCTCGGACG.1_1	0.121374	-4.86097	9	Reference
CATATGGTCTTGACGA.1_1	11.1748	3.27925	2	Reference
CATATTCAGGAGTACC.1_1	11.6411	3.64226	2	Reference
CATATTCAGTAGTGCG.1_1	-5.02373	-4.70256	1	Reference
CATATTCCAAACAACA.1_1	-6.26328	0.367017	7	Reference
CATATTCCACATGTGT.1_1	-4.78815	-5.15755	1	Reference
CATATTCCAGCGATCC.1_1	-2.25373	-4.9188	3	Reference
CATATTCCATACTCTT.1_1	10.5279	6.67524	2	Reference
CATATTCGTCAGAGGT.1_1	-1.96502	2.37733	4	Reference
CATATTCGTTACGTCA.1_1	-1.73448	-0.0749133	4	Reference
CATATTCGTTTGACAC.1_1	11.0085	3.83495	2	Reference
CATATTCGTTTGTGTG.1_1	-4.79896	-6.20163	8	Reference
CATATTCTCAGCATGT.1_1	-3.70735	-6.41207	8	Reference
CATCAAGAGCGAGAAA.1_1	10.4041	3.47375	2	Reference
CATCAAGCAAAGGCGT.1_1	-2.17107	-5.12995	3	Reference
CATCAAGCAGACGCCT.1_1	0.61897	4.16619	6	Reference
CATCAAGCAGGCGATA.1_1	8.65355	3.63289	12	Reference
CATCAAGGTAAGGATT.1_1	0.429159	-4.58851	9	Reference
CATCAAGGTATGGTTC.1_1	-3.76296	-3.15126	1	Reference
CATCAAGGTGGAAAGA.1_1	-3.90736	-5.58574	8	Reference
CATCAAGTCACCCGAG.1_1	9.30943	2.85175	12	Reference
CATCAAGTCAGTGTTG.1_1	10.0506	6.26581	2	Reference
CATCAGAAGATAGCAT.1_1	-7.8268	1.43313	5	Reference
CATCAGAAGCTGTTCA.1_1	-1.40985	2.99237	4	Reference
CATCAGAAGGACAGAA.1_1	-4.4689	0.510313	7	Reference
CATCAGACAACTGGCC.1_1	9.83447	0.879298	10	Reference
CATCAGACACCAACCG.1_1	-1.4954	-0.902214	4	Reference
CATCAGACACGGATAG.1_1	-2.56959	-1.53742	4	Reference
CATCAGACAGAAGCAC.1_1	-2.28755	-4.26869	3	Reference
CATCAGACAGACAAGC.1_1	-7.57944	-1.78361	5	Reference
CATCAGACAGTTTACG.1_1	10.038	2.44775	12	Reference
CATCAGACATAAGACA.1_1	-5.43214	-2.25771	1	Reference
CATCAGAGTACTCTCC.1_1	11.0769	0.538273	10	Reference
CATCAGAGTCTCTCTG.1_1	1.35566	0.161873	11	Reference
CATCAGAGTTCCACAA.1_1	-0.467183	1.72967	4	Reference
CATCAGAGTTGGTTTG.1_1	-4.19035	-2.02059	1	Reference
CATCAGATCGGATGGA.1_1	-3.40051	1.18013	7	Reference
CATCAGATCGTTGCCT.1_1	-5.18053	-1.84033	1	Reference
CATCAGATCTGATTCT.1_1	10.5197	6.50178	2	Reference
CATCCACAGTCAAGGC.1_1	1.30779	0.192866	11	Reference
CATCCACCACAACTGT.1_1	10.3881	3.68776	2	Reference
CATCCACCAGGACCCT.1_1	8.69001	3.95226	12	Reference
CATCCACGTTCAGACT.1_1	10.2681	6.42318	2	Reference
CATCCACGTTGAACTC.1_1	0.398903	4.52119	6	Reference
CATCCACTCCACTGGG.1_1	1.36319	-3.07828	9	Reference
CATCCACTCTGCGGCA.1_1	-6.104	0.0613615	7	Reference
CATCGAAAGAACAATC.1_1	0.0530069	3.15439	6	Reference
CATCGAAAGGGTTCCC.1_1	9.63279	3.36609	12	Reference
CATCGAACAATGACCT.1_1	9.70612	3.40107	12	Reference
CATCGAACAGCCTGTG.1_1	-0.330886	-2.02497	9	Reference
CATCGAAGTACCGGCT.1_1	-3.843	-5.068	3	Reference
CATCGAAGTAGGCTGA.1_1	-1.66188	2.58201	4	Reference
CATCGAAGTCGTTGTA.1_1	10.291	5.1544	2	Reference
CATCGAATCAACCATG.1_1	-8.08666	1.79132	5	Reference
CATCGGGAGGCTACGA.1_1	-1.04146	3.62789	6	Reference
CATCGGGAGGGAACGG.1_1	9.908	0.511403	10	Reference
CATCGGGCAGCTTAAC.1_1	-0.495694	0.774962	4	Reference
CATCGGGCAGGGAGAG.1_1	2.38568	-0.619548	11	Reference
CATCGGGCAGTATGCT.1_1	-2.51178	-5.98519	3	Reference
CATCGGGGTCACAAGG.1_1	-1.51413	0.216334	4	Reference
CATCGGGGTCAGGACA.1_1	4.0708	5.59492	14	Reference
CATCGGGGTCCGTGAC.1_1	-8.21594	0.889798	5	Reference
CATCGGGGTTCGTCTC.1_1	-2.3384	-4.26787	3	Reference
CATCGGGGTTGCCTCT.1_1	-3.36142	-3.31386	3	Reference
CATCGGGTCTGATACG.1_1	-3.19786	-6.37092	8	Reference
CATGACAAGAGCTTCT.1_1	-5.29274	1.32986	7	Reference
CATGACAAGATAGCAT.1_1	-5.76515	-1.59261	1	Reference
CATGACAAGCAACGGT.1_1	0.682731	-4.03914	9	Reference
CATGACAAGTATCGAA.1_1	10.7854	1.32005	10	Reference
CATGACAAGTGAACAT.1_1	1.25009	-3.37763	9	Reference
CATGACACAACTGCTA.1_1	-1.76907	-3.91293	3	Reference
CATGACACACGAAAGC.1_1	-3.57549	-1.6292	1	Reference
CATGACACATAGGATA.1_1	-3.99937	-6.79875	8	Reference
CATGACACATCGACGC.1_1	-5.69107	-2.47408	1	Reference
CATGACACATGTAAGA.1_1	-2.5688	-5.82085	3	Reference
CATGACACATTCCTCG.1_1	11.6277	5.32718	2	Reference
CATGACAGTAAGGATT.1_1	9.85038	3.33736	12	Reference
CATGACAGTCATCGGC.1_1	-2.89287	-0.0143445	4	Reference
CATGACAGTCCAGTTA.1_1	12.0495	5.49375	2	Reference
CATGACAGTGTTCGAT.1_1	-3.17383	-4.69672	3	Reference
CATGACATCGTTTGCC.1_1	-4.18672	-1.33659	1	Reference
CATGACATCTCGCTTG.1_1	10.1513	1.41557	10	Reference
CATGCCTAGCTATGCT.1_1	-2.47871	-5.16248	3	Reference
CATGCCTAGCTTATCG.1_1	10.7141	6.4354	2	Reference
CATGCCTAGTGTCCCG.1_1	0.00093709	-5.06027	9	Reference
CATGCCTCACCAGATT.1_1	-7.88067	0.0645673	5	Reference
CATGCCTCACGGTTTA.1_1	-4.1145	-5.79635	8	Reference
CATGCCTCACTGAAGG.1_1	-3.33915	1.20942	7	Reference
CATGCCTCACTTACGA.1_1	-4.6184	-6.69483	8	Reference
CATGCCTCATTCTCAT.1_1	-3.27175	-4.68956	3	Reference
CATGCCTGTACAGTTC.1_1	-2.01454	1.04263	4	Reference
CATGCCTGTATAAACG.1_1	1.23337	-3.1999	9	Reference
CATGCCTGTCCATCCT.1_1	-4.11311	-5.98497	8	Reference
CATGCCTTCCTTGCCA.1_1	-3.98578	-5.72176	8	Reference
CATGGCGGTACCGGCT.1_1	-2.68807	-3.58803	3	Reference
CATGGCGGTACGACCC.1_1	-2.93568	-2.19655	1	Reference
CATGGCGGTGCAACGA.1_1	-4.47231	-2.1399	1	Reference
CATGGCGGTTTGGCGC.1_1	-4.29493	0.744031	7	Reference
CATGGCGTCAACTCTT.1_1	-4.94494	-0.954141	1	Reference
CATGGCGTCATGGTCA.1_1	-4.18847	-5.90188	8	Reference
CATGGCGTCCAGAAGG.1_1	10.1504	6.08763	2	Reference
CATGGCGTCTACTATC.1_1	-0.071519	-4.22622	9	Reference
CATGGCGTCTTCAACT.1_1	-4.81699	-6.51347	8	Reference
CATTATCCAAGCCGTC.1_1	-0.371121	2.91572	6	Reference
CATTATCCACGGTGTC.1_1	-1.48419	2.23483	4	Reference
CATTATCCAGCCTTTC.1_1	-4.95969	-1.16494	1	Reference
CATTATCCAGTCACTA.1_1	10.5669	1.4599	10	Reference
CATTATCTCCGCATAA.1_1	10.1821	6.86596	2	Reference
CATTCGCAGGTGATAT.1_1	10.8583	4.59189	2	Reference
CATTCGCCACAAGCCC.1_1	-1.26575	-0.892746	4	Reference
CATTCGCCACCAGGCT.1_1	-6.27761	-2.28991	5	Reference
CATTCGCTCAACACGT.1_1	10.3465	7.04757	2	Reference
CATTCGCTCCCTCAGT.1_1	-7.88909	2.42473	5	Reference
CCAATCCAGAATAGGG.1_1	-4.03601	-6.10292	8	Reference
CCAATCCAGACCACGA.1_1	-5.06872	0.215912	7	Reference
CCAATCCCAATAGAGT.1_1	-4.64278	0.940972	7	Reference
CCAATCCCACATTTCT.1_1	-0.957869	3.52438	6	Reference
CCAATCCCATGACATC.1_1	-3.42599	-0.811058	1	Reference
CCAATCCGTCACTTCC.1_1	-2.36364	-2.58867	3	Reference
CCAATCCGTGTTTGTG.1_1	10.7031	1.31312	10	Reference
CCAATCCTCCGTCAAA.1_1	11.1908	4.44831	2	Reference
CCAATCCTCGGTCCGA.1_1	-2.20046	-5.17822	3	Reference
CCAATCCTCGTAGGAG.1_1	-7.55685	2.58004	5	Reference
CCAATCCTCTACTTAC.1_1	-1.0187	0.686976	4	Reference
CCACCTAAGAATCTCC.1_1	-8.11226	0.727884	5	Reference
CCACCTAAGCAATATG.1_1	10.7164	5.65319	2	Reference
CCACCTAAGCGTCAAG.1_1	10.8109	5.5143	2	Reference
CCACCTAAGTGGAGAA.1_1	-3.75298	-2.88556	1	Reference
CCACCTAAGTGTGGCA.1_1	2.63747	-0.03352	11	Reference
CCACCTACACCTCGGA.1_1	-5.78879	-0.578903	1	Reference
CCACCTACACGACGAA.1_1	10.4426	1.02728	10	Reference
CCACCTACAGGGTATG.1_1	-2.35893	-0.513478	4	Reference
CCACCTACATTCCTGC.1_1	-1.62	-4.18471	3	Reference
CCACCTAGTATATGAG.1_1	-0.652116	4.25999	6	Reference
CCACCTAGTCTGGAGA.1_1	10.7093	0.452932	10	Reference
CCACCTATCAGAGCTT.1_1	-3.36628	-3.35739	3	Reference
CCACGGAAGGCACATG.1_1	-4.8077	-6.36871	8	Reference
CCACGGAAGTACACCT.1_1	-8.21449	-0.524017	5	Reference
CCACGGAAGTCCATAC.1_1	11.3318	4.33025	2	Reference
CCACGGACAGTACACT.1_1	-5.75431	1.52055	7	Reference
CCACGGACATGCAATC.1_1	-5.24817	0.780432	7	Reference
CCACGGAGTCCAGTAT.1_1	-2.30115	-4.96003	3	Reference
CCACGGAGTGCTAGCC.1_1	-4.30266	-6.14815	8	Reference
CCACGGATCATTGCGA.1_1	11.1361	4.38187	2	Reference
CCACGGATCCAAACAC.1_1	-6.6843	1.77711	7	Reference
CCACGGATCCTAGTGA.1_1	-4.78729	-5.06603	1	Reference
CCACTACAGAGGACGG.1_1	-5.9309	-0.350633	7	Reference
CCACTACAGCACCGTC.1_1	-0.118193	-4.4517	9	Reference
CCACTACAGGAGTTGC.1_1	0.862059	3.19067	6	Reference
CCACTACCACAAGACG.1_1	-5.23781	1.60361	7	Reference
CCACTACCACTTCGAA.1_1	-2.80931	-1.88315	1	Reference
CCACTACCATACAGCT.1_1	-3.158	-1.54495	1	Reference
CCACTACCATGTTGAC.1_1	-3.47266	-4.36249	3	Reference
CCACTACGTAGTACCT.1_1	11.0523	7.15196	2	Reference
CCACTACGTGACTCAT.1_1	-3.33272	-5.55836	8	Reference
CCACTACGTGCACGAA.1_1	-4.33102	-1.4393	1	Reference
CCACTACGTTCCACAA.1_1	-0.0650717	-4.28035	9	Reference
CCACTACGTTTGGCGC.1_1	-7.9913	-0.12355	5	Reference
CCACTACTCAAACCGT.1_1	12.2281	4.2535	2	Reference
CCACTACTCTGCGACG.1_1	-7.89697	2.44115	5	Reference
CCAGCGAAGCCCGAAA.1_1	-1.62933	-2.4979	3	Reference
CCAGCGAAGGAATTAC.1_1	0.488579	-4.00102	9	Reference
CCAGCGAAGGGTCTCC.1_1	-5.79935	-1.58605	1	Reference
CCAGCGAAGGTGGGTT.1_1	-4.91927	-4.79951	1	Reference
CCAGCGAAGTAGCGGT.1_1	-8.26413	0.0647537	5	Reference
CCAGCGACACAACGCC.1_1	-2.58665	-1.2337	4	Reference
CCAGCGACACTCAGGC.1_1	-2.10954	2.10575	4	Reference
CCAGCGACAGCCTTTC.1_1	-6.44348	-1.72956	1	Reference
CCAGCGACATCACGTA.1_1	12.1929	4.4854	2	Reference
CCAGCGACATGCAACT.1_1	-0.103754	4.83104	6	Reference
CCAGCGAGTAAGCACG.1_1	10.261	0.943199	10	Reference
CCAGCGAGTCTACCTC.1_1	-0.672779	0.567533	4	Reference
CCAGCGAGTGCACTTA.1_1	-0.306607	4.69322	6	Reference
CCAGCGAGTTGACGTT.1_1	-0.452309	0.996803	4	Reference
CCAGCGATCCCAACGG.1_1	5.7937	5.82721	14	Reference
CCAGCGATCGAATCCA.1_1	-0.315833	-1.99884	9	Reference
CCAGCGATCGAGAGCA.1_1	0.0521813	-3.20655	9	Reference
CCAGCGATCTACCAGA.1_1	-4.60369	-6.08534	8	Reference
CCATGTCAGCTACCTA.1_1	-4.08031	-4.72829	1	Reference
CCATGTCAGGCCATAG.1_1	-7.1996	-0.422703	5	Reference
CCATGTCAGTTGAGAT.1_1	-1.92637	-2.37368	3	Reference
CCATGTCCAATGTAAG.1_1	1.53618	0.470152	11	Reference
CCATGTCCACAGTCGC.1_1	-2.4586	-4.79105	3	Reference
CCATGTCCATGACGGA.1_1	-3.91457	1.22303	7	Reference
CCATGTCGTGTGGTTT.1_1	-4.90999	-6.37211	8	Reference
CCATGTCGTTCCACAA.1_1	-2.31039	-2.20526	3	Reference
CCATGTCTCAGATAAG.1_1	-3.14823	-6.12305	8	Reference
CCATGTCTCTCGCATC.1_1	-4.23876	-6.46354	8	Reference
CCATGTCTCTCGGACG.1_1	10.9011	3.82098	2	Reference
CCATGTCTCTTATCTG.1_1	0.51687	-3.53164	9	Reference
CCATTCGAGCTGGAAC.1_1	-1.51467	2.26722	4	Reference
CCATTCGAGTAGCCGA.1_1	-2.61155	-1.02494	4	Reference
CCATTCGCACTTAACG.1_1	-5.392	0.757244	7	Reference
CCATTCGCAGGAACGT.1_1	-0.0928037	3.78069	6	Reference
CCATTCGCATCCCACT.1_1	-1.19229	-0.19497	4	Reference
CCATTCGCATCGGTTA.1_1	-2.71601	-6.09346	8	Reference
CCATTCGCATGATCCA.1_1	10.2847	5.99541	2	Reference
CCATTCGCATTCCTCG.1_1	-2.64849	-6.21105	8	Reference
CCATTCGCATTTCAGG.1_1	11.4411	4.54478	2	Reference
CCATTCGGTGACGCCT.1_1	9.96807	0.836351	10	Reference
CCATTCGTCAGTACGT.1_1	-3.63624	-6.40691	8	Reference
CCATTCGTCCTTTCTC.1_1	0.158886	-1.56088	13	Reference
CCATTCGTCGTGGTCG.1_1	-3.4821	-1.46192	1	Reference
CCATTCGTCTTGAGAC.1_1	-6.37813	-3.06496	5	Reference
CCCAATCAGAGGACGG.1_1	11.1735	0.627876	10	Reference
CCCAATCCAGTACACT.1_1	-6.88974	-1.95923	5	Reference
CCCAATCCAGTTAACC.1_1	3.44871	5.46245	14	Reference
CCCAATCGTAGAAAGG.1_1	-1.66041	-3.86427	3	Reference
CCCAATCGTCAAACTC.1_1	-1.66	-2.53502	3	Reference
CCCAATCGTTAGATGA.1_1	9.66917	3.28826	12	Reference
CCCAATCGTTCCACTC.1_1	-1.95481	-4.2557	3	Reference
CCCAATCTCAGCTGGC.1_1	5.43723	5.40919	14	Reference
CCCAATCTCTGCAAGT.1_1	-4.87536	-6.20231	8	Reference
CCCAATCTCTTCTGGC.1_1	9.76718	4.4896	2	Reference
CCCAGTTAGGGAACGG.1_1	-4.99719	-0.249472	1	Reference
CCCAGTTAGTCAATAG.1_1	-8.19408	0.14306	5	Reference
CCCAGTTCATACGCCG.1_1	-3.08069	0.66237	7	Reference
CCCAGTTGTAGGCTGA.1_1	0.185966	3.59535	6	Reference
CCCAGTTGTCCGAACC.1_1	-1.75707	2.86638	4	Reference
CCCAGTTGTTACGACT.1_1	-0.304769	-2.05572	9	Reference
CCCAGTTGTTACTGAC.1_1	-5.88237	0.00299711	7	Reference
CCCAGTTGTTGGTTTG.1_1	-2.663	-0.904879	4	Reference
CCCAGTTTCGGCTACG.1_1	2.46009	-0.269635	11	Reference
CCCATACAGCCGCCTA.1_1	-4.50839	-5.80925	8	Reference
CCCATACAGCTTCGCG.1_1	-6.65756	-2.99095	5	Reference
CCCATACAGTGTACCT.1_1	-2.3171	-3.52805	3	Reference
CCCATACAGTGTTGAA.1_1	-4.06973	-5.08433	3	Reference
CCCATACCACCCAGTG.1_1	-5.86978	-1.8353	1	Reference
CCCATACCATCGGACC.1_1	-7.28605	-1.19405	5	Reference
CCCATACGTCCGCTGA.1_1	10.753	4.28134	2	Reference
CCCATACTCAAGCCTA.1_1	-1.53657	1.16125	4	Reference
CCCATACTCATGGTCA.1_1	-2.62695	-3.08108	3	Reference
CCCTCCTAGCCAGGAT.1_1	-5.90901	0.970226	7	Reference
CCCTCCTAGCCTATGT.1_1	-2.45287	-6.05794	3	Reference
CCCTCCTAGCTGAACG.1_1	-4.18765	-0.702012	1	Reference
CCCTCCTGTCCAAGTT.1_1	-7.93529	1.63325	5	Reference
CCCTCCTGTCCTAGCG.1_1	-7.58902	0.167436	5	Reference
CCCTCCTGTGCCTTGG.1_1	-2.7826	-3.39228	3	Reference
CCCTCCTGTTGATTCG.1_1	-5.34702	0.182813	7	Reference
CCCTCCTTCTGTCAAG.1_1	10.4443	1.4546	10	Reference
CCGGGATAGAGGGATA.1_1	-4.91899	-2.80554	1	Reference
CCGGGATAGCAGCGTA.1_1	-4.08637	-2.16835	1	Reference
CCGGGATAGCTAGTCT.1_1	-6.46438	1.64229	7	Reference
CCGGGATAGTGCCATT.1_1	-0.550752	3.94204	6	Reference
CCGGGATCAATAGAGT.1_1	9.33658	4.20849	12	Reference
CCGGGATCAGATAATG.1_1	11.2461	3.46307	2	Reference
CCGGGATCAGTGGAGT.1_1	-2.19585	-3.59088	3	Reference
CCGGGATGTAGTAGTA.1_1	-3.71768	-6.52755	8	Reference
CCGGGATGTCTCTTTA.1_1	1.16262	-2.96667	9	Reference
CCGGGATGTCTGGAGA.1_1	10.2578	1.06275	10	Reference
CCGGGATGTGAGGCTA.1_1	9.78554	4.18271	2	Reference
CCGGTAGAGCTAACAA.1_1	0.139298	-3.38058	9	Reference
CCGGTAGGTGAAGGCT.1_1	2.51749	-0.542144	11	Reference
CCGGTAGTCACCTCGT.1_1	9.99637	4.34028	2	Reference
CCGGTAGTCACCTTAT.1_1	2.03536	-0.166769	11	Reference
CCGGTAGTCGGAAACG.1_1	-4.3258	0.779113	7	Reference
CCGGTAGTCTCATTCA.1_1	-4.36918	-2.37736	1	Reference
CCGTACTAGGCCGAAT.1_1	0.482217	3.46674	6	Reference
CCGTACTCAAACGTGG.1_1	-1.30248	1.7994	4	Reference
CCGTACTCAGACAGGT.1_1	9.69349	0.440096	10	Reference
CCGTACTCAGGGAGAG.1_1	12.1427	4.02772	2	Reference
CCGTACTCAGGTCCAC.1_1	-5.16764	0.895997	7	Reference
CCGTACTCATGAACCT.1_1	0.368418	-3.15916	9	Reference
CCGTACTGTGACTCAT.1_1	11.3013	7.0298	2	Reference
CCGTACTGTGCCTGCA.1_1	-3.88376	-3.51111	1	Reference
CCGTACTGTTGCGTTA.1_1	-2.13341	0.613685	4	Reference
CCGTACTTCGGCGCTA.1_1	-4.86011	-5.43959	1	Reference
CCGTACTTCGTGGACC.1_1	11.1719	3.83305	2	Reference
CCGTACTTCTGGAGCC.1_1	10.2634	5.6416	2	Reference
CCGTGGAAGACACGAC.1_1	-0.978315	1.87676	4	Reference
CCGTGGAAGGGTATCG.1_1	10.5945	4.30851	2	Reference
CCGTGGAAGTCAATAG.1_1	10.425	0.694668	10	Reference
CCGTGGACACTTCTGC.1_1	-7.27783	-0.658053	5	Reference
CCGTGGACAGGAATCG.1_1	10.8078	6.65156	2	Reference
CCGTGGACAGTGGGAT.1_1	-1.76298	-3.20979	3	Reference
CCGTGGACATGGGAAC.1_1	-5.89482	-1.81269	1	Reference
CCGTGGAGTCATACTG.1_1	-2.84067	-1.57095	4	Reference
CCGTGGATCATCTGCC.1_1	-0.795477	2.14018	4	Reference
CCGTGGATCCGAATGT.1_1	-1.73761	0.643827	4	Reference
CCGTGGATCCTAGAAC.1_1	5.31344	5.5804	14	Reference
CCGTGGATCGCGCCAA.1_1	-7.92629	1.76471	5	Reference
CCGTTCAAGAAACGCC.1_1	-3.73113	-2.21976	1	Reference
CCGTTCAAGAGCCTAG.1_1	-1.61908	2.42066	4	Reference
CCGTTCAAGAGTAAGG.1_1	-5.31862	-1.63046	1	Reference
CCGTTCAAGCACAGGT.1_1	-0.877313	-0.0623281	4	Reference
CCGTTCAAGCCTATGT.1_1	-6.03614	1.10622	7	Reference
CCGTTCAAGTGTCCAT.1_1	-3.7396	-1.60207	1	Reference
CCGTTCACACGAGGTA.1_1	-2.92141	-4.96036	3	Reference
CCGTTCACACTTCTGC.1_1	11.4937	4.21663	2	Reference
CCGTTCACATCCGTGG.1_1	-3.42876	-3.91713	3	Reference
CCGTTCACATGGTCTA.1_1	9.48896	3.97567	12	Reference
CCGTTCAGTACCAGTT.1_1	8.36616	3.85152	12	Reference
CCGTTCAGTAGCTGCC.1_1	-5.09865	-2.62845	1	Reference
CCGTTCAGTATTCTCT.1_1	-1.93259	-3.79589	3	Reference
CCGTTCAGTGAAATCA.1_1	8.974	3.73226	12	Reference
CCGTTCATCGTCCAGG.1_1	-3.85453	-1.92127	1	Reference
CCGTTCATCTAACCGA.1_1	10.2774	0.804774	10	Reference
CCGTTCATCTGCTTGC.1_1	-7.53436	-1.68243	5	Reference
CCTAAAGAGATCACGG.1_1	0.298044	4.11008	6	Reference
CCTAAAGAGGAGTACC.1_1	11.6489	5.93916	2	Reference
CCTAAAGAGGGCATGT.1_1	-5.2057	-2.18791	1	Reference
CCTAAAGAGGTGCAAC.1_1	11.8737	3.6405	2	Reference
CCTAAAGCATTGTGCA.1_1	0.732366	-3.67369	9	Reference
CCTAAAGGTATCAGTC.1_1	9.8018	3.55409	12	Reference
CCTAAAGGTCGCATAT.1_1	12.2276	4.55442	2	Reference
CCTAAAGGTGCGGTAA.1_1	-7.03361	-1.26829	5	Reference
CCTAAAGGTTACGACT.1_1	-0.782194	3.39958	6	Reference
CCTAAAGGTTCTCATT.1_1	-3.77407	-3.57679	1	Reference
CCTAAAGGTTGAGTTC.1_1	-6.21577	0.220215	7	Reference
CCTAAAGTCCCTTGTG.1_1	-1.84261	1.24693	4	Reference
CCTAAAGTCTTAGAGC.1_1	-6.27486	-0.84747	1	Reference
CCTAAAGTCTTCGAGA.1_1	-0.478503	0.896969	4	Reference
CCTAAAGTCTTCGGTC.1_1	11.0512	0.942392	10	Reference
CCTACACAGCCTCGTG.1_1	-2.42458	-5.87743	3	Reference
CCTACACAGCTGAAAT.1_1	-7.99873	0.428807	5	Reference
CCTACACCACATGACT.1_1	10.3794	5.89985	2	Reference
CCTACACCACATTTCT.1_1	-4.17554	-0.457277	1	Reference
CCTACACCAGATGGCA.1_1	11.5578	6.70731	2	Reference
CCTACACCATCATCCC.1_1	-6.54893	-2.47725	5	Reference
CCTACACGTGTTAAGA.1_1	-7.61237	-0.217764	5	Reference
CCTACACTCAACGCTA.1_1	-0.508806	4.30752	6	Reference
CCTACACTCTTCTGGC.1_1	10.1648	6.59581	2	Reference
CCTACCAAGAAACCAT.1_1	-2.56876	-4.49375	3	Reference
CCTACCAAGCCGCCTA.1_1	9.58437	4.45844	2	Reference
CCTACCAAGCTACCGC.1_1	8.9607	3.72507	12	Reference
CCTACCAAGGTAGCCA.1_1	11.4961	4.64297	2	Reference
CCTACCAAGTCAAGGC.1_1	-3.34994	-1.3004	1	Reference
CCTACCAAGTGTACTC.1_1	-1.92204	2.54276	4	Reference
CCTACCAGTCTTCTCG.1_1	12.0944	4.02999	2	Reference
CCTACCAGTGCCTGTG.1_1	-5.67946	-0.128687	7	Reference
CCTACCAGTGCGGTAA.1_1	-7.94533	1.49976	5	Reference
CCTACCAGTTCTGAAC.1_1	8.18414	3.57834	12	Reference
CCTACCATCAGGCCCA.1_1	-4.43353	-1.7109	1	Reference
CCTACCATCATTTGGG.1_1	10.5649	7.12795	2	Reference
CCTACCATCTATCCTA.1_1	-7.83592	1.21258	5	Reference
CCTACCATCTCTAGGA.1_1	-7.58869	-1.5311	5	Reference
CCTAGCTAGCCAGAAC.1_1	-4.75886	-2.77414	1	Reference
CCTAGCTAGCTTTGGT.1_1	0.6203	4.34745	6	Reference
CCTAGCTAGGACTGGT.1_1	10.3668	6.14121	2	Reference
CCTAGCTAGGTGATAT.1_1	0.41397	-1.18845	13	Reference
CCTAGCTAGTCTTGCA.1_1	0.629283	3.9321	6	Reference
CCTAGCTCACGGTAAG.1_1	9.96708	5.3029	2	Reference
CCTAGCTCACGGTAGA.1_1	-3.60181	-0.827087	1	Reference
CCTAGCTCACTTAAGC.1_1	1.7164	1.04459	11	Reference
CCTAGCTCAGCTGGCT.1_1	-7.77012	1.12084	5	Reference
CCTAGCTCAGCTGTTA.1_1	-2.77314	-4.90558	3	Reference
CCTAGCTCAGTAACGG.1_1	-1.20768	2.18713	4	Reference
CCTAGCTGTAAGGGCT.1_1	-5.18457	-3.05863	1	Reference
CCTAGCTGTAAGTAGT.1_1	-3.84385	-1.3011	1	Reference
CCTAGCTGTCCAGTTA.1_1	-1.93669	-4.67169	3	Reference
CCTAGCTGTGTGCGTC.1_1	-1.85264	-3.39945	3	Reference
CCTAGCTTCTCTTGAT.1_1	-7.24545	2.90087	5	Reference
CCTATTAAGCGCCTCA.1_1	-1.74265	-2.5652	3	Reference
CCTATTAAGCGTAATA.1_1	10.052	0.773525	10	Reference
CCTATTACAATCACAC.1_1	10.2348	6.32222	2	Reference
CCTATTAGTAAGCACG.1_1	-2.771	-1.40572	4	Reference
CCTATTAGTCTCAACA.1_1	-2.63915	-0.644685	4	Reference
CCTATTAGTTACGACT.1_1	9.1403	3.94566	12	Reference
CCTATTATCCAGGGCT.1_1	10.8375	3.27228	2	Reference
CCTATTATCGTGACAT.1_1	-4.54511	-3.75578	1	Reference
CCTCAGTAGGGCTTGA.1_1	-5.10012	1.81505	7	Reference
CCTCAGTAGGTGACCA.1_1	10.4578	5.83153	2	Reference
CCTCAGTCAGACAGGT.1_1	-3.3422	1.00387	7	Reference
CCTCAGTGTAAGAGGA.1_1	10.45	4.59426	2	Reference
CCTCAGTGTACCGCTG.1_1	-4.27925	-0.0598338	1	Reference
CCTCAGTTCACAGGCC.1_1	-0.977494	-2.15298	9	Reference
CCTCAGTTCGAGAACG.1_1	-0.649332	1.14999	4	Reference
CCTCTGAAGCTTTGGT.1_1	-4.29595	-1.64946	1	Reference
CCTCTGACAAAGGAAG.1_1	12.0226	4.53176	2	Reference
CCTCTGACACTCTGTC.1_1	-3.91521	0.605598	7	Reference
CCTCTGACATGGATGG.1_1	0.648981	3.73921	6	Reference
CCTCTGAGTACCGTTA.1_1	11.6781	6.80399	2	Reference
CCTCTGAGTCCAGTTA.1_1	8.397	3.42966	12	Reference
CCTCTGATCATAACCG.1_1	10.5283	4.65856	2	Reference
CCTCTGATCTACTTAC.1_1	-5.19306	-1.75782	1	Reference
CCTCTGATCTTCGGTC.1_1	10.3103	6.23626	2	Reference
CCTTACGAGCCCGAAA.1_1	-3.85586	-5.21931	3	Reference
CCTTACGAGGCTCATT.1_1	-0.650857	3.8792	6	Reference
CCTTACGCAATCGAAA.1_1	10.6834	1.04204	10	Reference
CCTTACGCACCAGATT.1_1	-1.60877	-3.96209	3	Reference
CCTTACGCAGCCAGAA.1_1	10.0654	4.2149	2	Reference
CCTTACGCATCCGCGA.1_1	10.6575	7.26186	2	Reference
CCTTACGGTACGCTGC.1_1	-3.40998	-0.245643	4	Reference
CCTTACGGTCGCCATG.1_1	-7.95147	0.989402	5	Reference
CCTTACGTCTCCAGGG.1_1	-2.58778	-6.01846	3	Reference
CCTTCCCAGACGCACA.1_1	10.3758	6.99002	2	Reference
CCTTCCCAGCCCAACC.1_1	-8.06069	0.910382	5	Reference
CCTTCCCCACATGGGA.1_1	-7.56245	2.53694	5	Reference
CCTTCCCCACATTCGA.1_1	-0.338945	3.40042	6	Reference
CCTTCCCCAGGCTGAA.1_1	-4.99379	-4.84273	1	Reference
CCTTCCCCATCACAAC.1_1	-6.11289	0.966818	7	Reference
CCTTCCCGTCTAGGTT.1_1	-3.49203	-1.76711	1	Reference
CCTTCCCTCAACTCTT.1_1	10.8783	3.4582	2	Reference
CCTTCCCTCCCTAACC.1_1	-2.84238	-6.0177	8	Reference
CCTTCCCTCGGAAACG.1_1	-3.60548	-5.8004	8	Reference
CCTTCCCTCTTCGAGA.1_1	-1.23715	3.58905	6	Reference
CCTTCGAAGAGGGCTT.1_1	9.11919	4.15525	12	Reference
CCTTCGAAGTGGTAAT.1_1	-6.48585	-2.49277	5	Reference
CCTTCGACACAGAGGT.1_1	-2.9632	-5.82845	8	Reference
CCTTCGAGTAAATGAC.1_1	11.4466	4.30683	2	Reference
CCTTCGAGTACAGTGG.1_1	1.42171	3.75197	6	Reference
CCTTCGAGTCCGTTAA.1_1	-3.54579	-6.75232	8	Reference
CCTTCGATCTTTACGT.1_1	10.3894	4.4705	2	Reference
CCTTTCTAGACAGACC.1_1	-0.170546	-3.46276	9	Reference
CCTTTCTAGCAGACTG.1_1	-6.05624	-0.0178907	7	Reference
CCTTTCTAGCCAGTAG.1_1	-4.74618	-6.43216	8	Reference
CCTTTCTAGCGGATCA.1_1	-3.8229	1.78299	7	Reference
CCTTTCTAGGCGATAC.1_1	-6.35241	-3.18748	5	Reference
CCTTTCTAGTACACCT.1_1	0.608633	-4.28105	9	Reference
CCTTTCTCAAAGGTGC.1_1	-5.56609	-0.460987	1	Reference
CCTTTCTCACCCATTC.1_1	-2.52455	-6.04471	3	Reference
CCTTTCTCACTGCCAG.1_1	-5.63808	-0.474391	1	Reference
CCTTTCTGTCGGGTCT.1_1	10.8382	3.7362	2	Reference
CCTTTCTTCAGCAACT.1_1	-7.23745	-0.392258	5	Reference
CCTTTCTTCAGTTGAC.1_1	-4.62921	-3.69289	1	Reference
CCTTTCTTCTTTAGGG.1_1	-1.49057	2.45168	4	Reference
CGAACATAGATGGCGT.1_1	11.2665	5.8013	2	Reference
CGAACATAGCATGGCA.1_1	-7.43558	0.74325	5	Reference
CGAACATAGCCCAACC.1_1	-4.62048	-2.05881	1	Reference
CGAACATAGCTAACTC.1_1	10.9214	5.45824	2	Reference
CGAACATCAACGATCT.1_1	10.5536	3.99825	2	Reference
CGAACATCACCAGGCT.1_1	-1.00361	1.0946	4	Reference
CGAACATGTATGGTTC.1_1	-3.27516	-2.68748	1	Reference
CGAACATGTGTTAAGA.1_1	-3.08671	-6.56147	8	Reference
CGAACATGTTATCCGA.1_1	0.550214	-3.31676	9	Reference
CGAACATGTTCCGGCA.1_1	-3.53267	-5.87278	8	Reference
CGAACATTCGTTTATC.1_1	-4.36797	1.1342	7	Reference
CGAATGTAGATACACA.1_1	-4.3778	0.587307	7	Reference
CGAATGTAGATTACCC.1_1	-4.72727	-2.95759	1	Reference
CGAATGTAGCAATATG.1_1	8.07022	3.53227	12	Reference
CGAATGTAGCGAAGGG.1_1	-6.16214	-1.67467	1	Reference
CGAATGTCAATACGCT.1_1	-8.03672	0.6372	5	Reference
CGAATGTCACCTGGTG.1_1	-4.32519	-2.23293	1	Reference
CGAATGTGTATTAGCC.1_1	-7.11821	0.338278	5	Reference
CGAATGTGTTCCATGA.1_1	12.238	4.77169	2	Reference
CGAATGTTCAAAGACA.1_1	-4.25038	-1.71054	1	Reference
CGAATGTTCAGCGATT.1_1	-7.47854	2.16182	5	Reference
CGAATGTTCCGAAGAG.1_1	-2.47775	-5.45145	3	Reference
CGAATGTTCTTGTTTG.1_1	2.47191	-0.319116	11	Reference
CGACCTTAGGATGGAA.1_1	8.05668	3.46019	12	Reference
CGACCTTCAATTCCTT.1_1	-6.17274	-1.44772	1	Reference
CGACCTTGTAAACACA.1_1	-2.01746	1.76344	4	Reference
CGACCTTGTACTCAAC.1_1	-4.34838	-6.57483	8	Reference
CGACCTTGTCGATTGT.1_1	11.1836	6.24599	2	Reference
CGACCTTTCAGATAAG.1_1	-0.361584	-4.34242	9	Reference
CGACCTTTCCAAACAC.1_1	-3.02117	0.497141	7	Reference
CGACCTTTCCGTAGTA.1_1	-1.66292	-3.17528	3	Reference
CGACCTTTCTGGTATG.1_1	-1.78522	0.476471	4	Reference
CGACTTCAGACATAAC.1_1	-3.78984	0.577223	7	Reference
CGACTTCAGCTGCGAA.1_1	-3.35876	-2.82053	1	Reference
CGACTTCAGGAGTTGC.1_1	9.83624	3.69152	12	Reference
CGACTTCAGGGTCTCC.1_1	8.44911	3.92911	12	Reference
CGACTTCCACTGTGTA.1_1	-4.35276	-3.55736	1	Reference
CGACTTCCAGGCGATA.1_1	-0.489632	-2.18808	9	Reference
CGACTTCCATCTGGTA.1_1	-3.56635	-6.58198	8	Reference
CGACTTCGTCGATTGT.1_1	9.81805	4.19386	2	Reference
CGAGAAGAGAGGTTAT.1_1	-5.367	-3.44248	1	Reference
CGAGAAGAGCATGGCA.1_1	-7.90507	-0.596419	5	Reference
CGAGAAGCACAAGCCC.1_1	11.1574	4.54792	2	Reference
CGAGAAGCAGGGCATA.1_1	-7.89103	0.135349	5	Reference
CGAGAAGCATATACGC.1_1	-0.553298	-1.222	13	Reference
CGAGAAGCATCATCCC.1_1	10.7037	6.56774	2	Reference
CGAGAAGGTAGTGAAT.1_1	10.5455	1.46152	10	Reference
CGAGAAGGTGGTCTCG.1_1	-7.62064	-1.43476	5	Reference
CGAGAAGGTGTCTGAT.1_1	-3.13024	-6.6243	8	Reference
CGAGAAGTCCGCAAGC.1_1	-1.83897	-0.230105	4	Reference
CGAGAAGTCGCCATAA.1_1	5.10796	5.86574	14	Reference
CGAGAAGTCTTCAACT.1_1	-4.9643	-3.50312	1	Reference
CGAGCACAGACAGGCT.1_1	0.919511	4.0683	6	Reference
CGAGCACAGCTCAACT.1_1	9.69852	0.513358	10	Reference
CGAGCACAGTAATCCC.1_1	10.631	3.18831	2	Reference
CGAGCACCACAGGAGT.1_1	1.8206	-0.516506	11	Reference
CGAGCACCAGACGTAG.1_1	-6.12985	-2.61325	5	Reference
CGAGCACCAGCTGCTG.1_1	0.711202	3.86211	6	Reference
CGAGCACCAGTAAGCG.1_1	-1.92422	-3.69025	3	Reference
CGAGCACGTCCGAAGA.1_1	-6.20848	-2.2284	5	Reference
CGAGCACTCGCAGGCT.1_1	10.9296	0.845502	10	Reference
CGAGCACTCTCAAGTG.1_1	-7.74492	1.29018	5	Reference
CGAGCACTCTGCAGTA.1_1	-4.80611	-0.92567	1	Reference
CGAGCCAAGAGACTAT.1_1	-4.64325	-6.27221	8	Reference
CGAGCCACATACCATG.1_1	-7.13772	-2.28053	5	Reference
CGAGCCAGTCGAACAG.1_1	12.0886	3.87634	2	Reference
CGAGCCAGTCGTGGCT.1_1	-1.90695	-4.41166	3	Reference
CGAGCCATCACCTTAT.1_1	-1.98294	1.41261	4	Reference
CGAGCCATCGGTTCGG.1_1	-7.90775	-1.10521	5	Reference
CGAGCCATCGTTGCCT.1_1	0.263035	4.14466	6	Reference
CGATCGGAGATATGCA.1_1	-7.02121	-0.576932	5	Reference
CGATCGGAGTACGTTC.1_1	-3.45914	0.813507	7	Reference
CGATCGGCACATGTGT.1_1	-3.08339	-2.41787	1	Reference
CGATCGGCACGTTGGC.1_1	11.289	5.76763	2	Reference
CGATCGGCAGTGAGTG.1_1	-8.18988	-0.112638	5	Reference
CGATCGGGTGGTTTCA.1_1	-4.57106	-4.64554	1	Reference
CGATCGGGTTATCGGT.1_1	-6.43649	-2.9934	5	Reference
CGATCGGGTTGCCTCT.1_1	10.673	0.73442	10	Reference
CGATCGGGTTGGTGGA.1_1	0.740884	-3.54876	9	Reference
CGATCGGTCAGAAATG.1_1	-3.36287	-3.26223	3	Reference
CGATCGGTCATCTGTT.1_1	10.5735	6.82724	2	Reference
CGATGGCCAAGGACAC.1_1	-1.20125	3.68905	6	Reference
CGATGGCCACAAGCCC.1_1	-2.3708	-5.62409	3	Reference
CGATGGCGTAGAAAGG.1_1	-2.15463	-1.50619	4	Reference
CGATGGCGTGTTAAGA.1_1	0.265214	-3.24141	9	Reference
CGATGGCGTTACCGAT.1_1	10.9418	0.198304	10	Reference
CGATGGCTCCTTTCTC.1_1	8.24807	3.90649	12	Reference
CGATGGCTCGGTTCGG.1_1	-5.51673	0.85612	7	Reference
CGATGTAAGCCAGGAT.1_1	1.54798	0.213031	11	Reference
CGATGTAAGCTAGTGG.1_1	9.72922	3.43273	12	Reference
CGATGTAAGCTGATAA.1_1	8.1165	3.50698	12	Reference
CGATGTAAGTGAATTG.1_1	10.5605	4.78208	2	Reference
CGATGTACAGTCAGCC.1_1	-4.78957	-6.51641	8	Reference
CGATGTAGTGAAGGCT.1_1	10.6826	5.84626	2	Reference
CGATGTAGTGGACGAT.1_1	11.4371	4.05276	2	Reference
CGATGTATCACATGCA.1_1	2.13739	-0.361855	11	Reference
CGATGTATCCACGTTC.1_1	9.88618	0.344341	10	Reference
CGATGTATCTGGCGTG.1_1	0.164554	3.35976	6	Reference
CGATTGAAGATATACG.1_1	-2.07786	-2.12836	3	Reference
CGATTGAAGTGGACGT.1_1	-4.47197	-0.479056	1	Reference
CGATTGACAGCTGGCT.1_1	-4.94592	-2.22554	1	Reference
CGATTGACAGGGAGAG.1_1	-5.00298	-4.76465	1	Reference
CGATTGAGTTGCGTTA.1_1	10.7912	1.49192	10	Reference
CGATTGATCATCTGCC.1_1	-2.32343	-2.42188	3	Reference
CGATTGATCGTACCGG.1_1	5.64252	5.58081	14	Reference
CGATTGATCTGAAAGA.1_1	11.6322	4.4222	2	Reference
CGCCAAGAGCAATCTC.1_1	-0.960782	0.268855	4	Reference
CGCCAAGAGCTAAGAT.1_1	-1.1846	2.63786	4	Reference
CGCCAAGAGCTGATAA.1_1	-4.17864	-2.50769	1	Reference
CGCCAAGAGTGTCCCG.1_1	-0.781433	2.60162	6	Reference
CGCCAAGCATCCGTGG.1_1	-3.29104	-6.80647	8	Reference
CGCCAAGGTATTAGCC.1_1	-1.05994	1.44123	4	Reference
CGCCAAGGTCCAAGTT.1_1	-3.88523	0.509062	7	Reference
CGCCAAGTCACTTATC.1_1	-3.72455	-6.49838	8	Reference
CGCCAAGTCCAGTAGT.1_1	-5.29799	-0.968055	1	Reference
CGCCAAGTCGATAGAA.1_1	8.08236	3.45294	12	Reference
CGCGGTAAGACTAAGT.1_1	-4.25495	-0.790524	1	Reference
CGCGGTAAGATCTGCT.1_1	-8.10377	0.367965	5	Reference
CGCGGTACACCAGATT.1_1	-4.09386	-2.80459	1	Reference
CGCGGTAGTAAAGTCA.1_1	1.15116	-3.76345	9	Reference
CGCGGTAGTCCAGTAT.1_1	10.1163	6.24016	2	Reference
CGCGGTAGTGTAAGTA.1_1	11.9118	6.22497	2	Reference
CGCGGTAGTTCGCGAC.1_1	-5.83769	-2.26111	1	Reference
CGCGGTATCAGCGATT.1_1	-7.81187	2.39918	5	Reference
CGCGGTATCCGTAGTA.1_1	-3.30427	-0.218473	4	Reference
CGCGGTATCGTTTATC.1_1	-3.86567	-2.98653	1	Reference
CGCGTTTAGAGACTAT.1_1	9.65171	3.5949	12	Reference
CGCGTTTAGCACCGCT.1_1	-3.89095	1.33386	7	Reference
CGCGTTTCAGGCGATA.1_1	-4.1606	0.911129	7	Reference
CGCGTTTCATACTACG.1_1	-7.91115	1.64535	5	Reference
CGCGTTTCATGCTGGC.1_1	-3.80493	-1.8522	1	Reference
CGCGTTTGTACTCGCG.1_1	-1.67933	-2.84867	3	Reference
CGCGTTTGTCGAATCT.1_1	-7.69629	0.0913956	5	Reference
CGCGTTTTCGAGAACG.1_1	-3.08098	-3.41082	3	Reference
CGCTATCAGCGCCTCA.1_1	-4.46412	1.71157	7	Reference
CGCTATCAGGAGTTTA.1_1	-5.71442	0.750629	7	Reference
CGCTATCAGGTGCACA.1_1	-7.04815	-1.57457	5	Reference
CGCTATCAGTGTGGCA.1_1	2.72293	-0.00431947	11	Reference
CGCTATCAGTTTCCTT.1_1	-0.449235	1.02511	4	Reference
CGCTATCCATGACATC.1_1	-2.89341	-5.98513	8	Reference
CGCTATCGTACTTGAC.1_1	-1.25967	1.26751	4	Reference
CGCTATCGTAGAAGGA.1_1	-3.4265	-5.03263	3	Reference
CGCTATCTCAACCATG.1_1	-0.814002	4.18115	6	Reference
CGCTATCTCGGTTCGG.1_1	-3.17903	1.20105	7	Reference
CGCTGGAAGAATCTCC.1_1	10.6157	3.13462	2	Reference
CGCTGGAAGACTTTCG.1_1	9.98549	0.207159	10	Reference
CGCTGGAAGTGCAAGC.1_1	11.9184	6.30988	2	Reference
CGCTGGACACCACGTG.1_1	12.1867	3.84039	2	Reference
CGCTGGACATCATCCC.1_1	-3.34957	-3.772	3	Reference
CGCTGGAGTACGAAAT.1_1	-1.52032	-0.463724	4	Reference
CGCTGGAGTTTAGCTG.1_1	11.2767	7.18244	2	Reference
CGCTGGATCCCAACGG.1_1	-1.96573	-4.76302	3	Reference
CGCTGGATCCGTCATC.1_1	-4.49098	1.76891	7	Reference
CGCTTCAAGATCTGAA.1_1	-3.75411	-0.640815	1	Reference
CGCTTCACAAGTTAAG.1_1	-4.31493	-3.67064	1	Reference
CGCTTCACAGATCCAT.1_1	-4.71848	-6.33106	8	Reference
CGCTTCACAGTGGGAT.1_1	-3.80628	-3.32155	1	Reference
CGCTTCAGTCTTCAAG.1_1	-7.90281	0.00832577	5	Reference
CGCTTCAGTTGAGTTC.1_1	-3.63118	1.09683	7	Reference
CGCTTCAGTTGATTCG.1_1	-5.80138	-2.16732	1	Reference
CGCTTCATCAGCGATT.1_1	-2.30921	-5.60338	3	Reference
CGCTTCATCGGTGTCG.1_1	9.43805	2.81951	12	Reference
CGCTTCATCTGGTGTA.1_1	-7.70963	2.37211	5	Reference
CGGACACAGCGCCTCA.1_1	-5.42606	-2.26823	1	Reference
CGGACACGTACATCCA.1_1	-4.01028	-6.7175	8	Reference
CGGACACTCGTAGGTT.1_1	-5.14447	-3.52776	1	Reference
CGGACGTAGAGTGACC.1_1	-4.4754	-6.43545	8	Reference
CGGACGTAGCGACGTA.1_1	-4.41094	-3.21093	1	Reference
CGGACGTAGTTCCACA.1_1	10.1179	0.275724	10	Reference
CGGACGTAGTTTGCGT.1_1	-2.68236	-6.36721	8	Reference
CGGACGTCAAGCGCTC.1_1	-2.1393	-5.18594	3	Reference
CGGACGTGTATCTGCA.1_1	-4.95572	-2.33663	1	Reference
CGGACGTGTATGGTTC.1_1	-5.1455	0.682059	7	Reference
CGGACGTGTCGCGTGT.1_1	10.8961	1.22572	10	Reference
CGGACGTGTGTGAATA.1_1	-1.63306	1.34829	4	Reference
CGGACGTGTTGTACAC.1_1	0.0990293	3.7521	6	Reference
CGGACTGAGCGTTCCG.1_1	-1.3655	-0.460527	4	Reference
CGGACTGAGGACGAAA.1_1	-2.07643	-4.35093	3	Reference
CGGACTGCAGTATAAG.1_1	-3.85709	-6.61437	8	Reference
CGGACTGCATGAAGTA.1_1	-2.83559	-6.41041	8	Reference
CGGACTGGTAAGAGGA.1_1	-8.19935	-0.0706265	5	Reference
CGGACTGGTCGCGTGT.1_1	-4.66886	-6.38505	8	Reference
CGGACTGGTTACGACT.1_1	-6.35844	-2.94437	5	Reference
CGGACTGTCAGCCTAA.1_1	10.754	6.58569	2	Reference
CGGACTGTCCCTTGTG.1_1	-4.40546	-6.75197	8	Reference
CGGACTGTCTACGAGT.1_1	-2.17112	-4.97029	3	Reference
CGGACTGTCTCTTGAT.1_1	-5.79382	-1.14908	1	Reference
CGGACTGTCTTAGAGC.1_1	11.429	5.6661	2	Reference
CGGAGCTAGCAGACTG.1_1	-4.5429	0.256304	7	Reference
CGGAGCTAGCATGGCA.1_1	-4.0069	-6.79038	8	Reference
CGGAGCTAGCCTCGTG.1_1	9.79073	4.69324	2	Reference
CGGAGCTAGTGAAGTT.1_1	-1.47491	3.17302	4	Reference
CGGAGCTCAAGTTGTC.1_1	-3.21196	1.10515	7	Reference
CGGAGCTCACATCTTT.1_1	-1.86157	-2.48079	3	Reference
CGGAGCTCAGCTTCGG.1_1	10.2238	3.12206	2	Reference
[truncated: 3,613 more rows]

## Sheet: Fiugre 3B
Barcode	UMAP_1	UMAP_2	Cluster	dataset
AAACCTGAGCTGAAAT.1	0.599377	3.27808	1	Reference
AAACCTGAGGACGAAA.1	12.3951	2.63204	3	Reference
AAACCTGCACTGTGTA.1	1.78566	-2.20368	12	Reference
AAACCTGCATCCCATC.1	2.78882	2.16768	1	Reference
AAACCTGGTCAAGCGA.1	-6.4948	4.17558	6	Reference
AAACCTGGTGCTCTTC.1	-6.08178	-4.07646	7	Reference
AAACCTGGTTCCACAA.1	-7.06825	-5.57847	7	Reference
AAACCTGTCACGGTTA.1	1.56667	0.0802915	1	Reference
AAACCTGTCAGTGTTG.1	-3.10427	-6.25101	10	Reference
AAACCTGTCCCAGGTG.1	9.36241	1.79649	8	Reference
AAACGGGAGGCGCTCT.1	-2.49531	1.55866	4	Reference
AAACGGGAGGGCTCTC.1	-0.925254	1.26465	1	Reference
AAACGGGAGTCGCCGT.1	-2.63926	-5.61692	10	Reference
AAACGGGCACACATGT.1	-3.5319	-4.28795	5	Reference
AAACGGGCACCGAATT.1	-5.45861	-4.20708	5	Reference
AAACGGGCAGCTGCTG.1	-4.37434	-1.50829	2	Reference
AAACGGGCAGTATAAG.1	9.42488	0.157157	11	Reference
AAACGGGCATGATCCA.1	-4.50608	2.48425	4	Reference
AAACGGGGTACCGGCT.1	-6.54581	-5.14263	7	Reference
AAACGGGGTTAAGATG.1	-1.45499	-0.124903	9	Reference
AAACGGGGTTTGTTTC.1	-4.66335	4.63508	4	Reference
AAACGGGTCCGAACGC.1	-5.19462	-4.84156	5	Reference
AAACGGGTCTCGAGTA.1	-5.46712	-4.26602	5	Reference
AAACGGGTCTTAACCT.1	-5.32411	1.47059	4	Reference
AAACGGGTCTTTAGTC.1	-6.18343	6.21348	6	Reference
AAAGATGAGAAACGAG.1	-1.09873	-3.7789	5	Reference
AAAGATGAGCTAGTCT.1	-3.0744	-1.75018	9	Reference
AAAGATGCAAGGTTCT.1	2.02506	0.223613	1	Reference
AAAGATGCAATGGAAT.1	9.88505	4.41015	8	Reference
AAAGATGCAGATTGCT.1	-2.58696	-2.3006	9	Reference
AAAGATGGTAAGTAGT.1	-1.16753	-3.08599	5	Reference
AAAGATGGTACTCGCG.1	10.9355	-0.374114	11	Reference
AAAGATGGTCGCATCG.1	11.9028	2.46319	3	Reference
AAAGATGGTGATGTCT.1	-2.12029	-5.98429	10	Reference
AAAGATGGTGCTTCTC.1	6.5127	0.928904	13	Reference
AAAGATGTCAACGGGA.1	10.3653	0.294953	11	Reference
AAAGATGTCGAACGGA.1	11.5036	2.22458	3	Reference
AAAGATGTCGGTGTTA.1	-5.23737	-0.520205	2	Reference
AAAGCAAAGATCTGCT.1	-7.54375	4.5843	6	Reference
AAAGCAAAGCTTCGCG.1	-1.48043	-3.85234	5	Reference
AAAGCAAAGGTAGCCA.1	-4.08263	-4.27346	5	Reference
AAAGCAAAGTCTCGGC.1	1.67256	0.826528	1	Reference
AAAGCAACAACCGCCA.1	-5.92849	-0.0206852	2	Reference
AAAGCAACACCGAATT.1	10.1467	-0.665073	11	Reference
AAAGCAACACTTCGAA.1	-2.32659	-5.83802	10	Reference
AAAGCAAGTCCGAATT.1	12.703	3.5813	3	Reference
AAAGCAAGTGTCAATC.1	-3.37839	-0.570635	9	Reference
AAAGTAGAGGAGTTTA.1	11.0698	3.99317	3	Reference
AAAGTAGAGGTAGCTG.1	-6.92737	-5.70187	7	Reference
AAAGTAGAGTGACATA.1	9.6971	1.72905	8	Reference
AAAGTAGCAGCTGTTA.1	-7.23485	4.13874	6	Reference
AAAGTAGCAGTCAGCC.1	0.830904	3.17549	1	Reference
AAAGTAGGTACCGCTG.1	-7.12299	3.12827	6	Reference
AAAGTAGGTCAAAGCG.1	13.4276	4.10291	3	Reference
AAAGTAGTCAACACCA.1	-3.67385	-4.02286	5	Reference
AAAGTAGTCCCGACTT.1	12.008	2.70276	3	Reference
AAAGTAGTCTCGTATT.1	-6.93511	-5.14339	7	Reference
AAATGCCAGAAGGTTT.1	12.7381	3.4017	3	Reference
AAATGCCAGGATATAC.1	-6.47437	5.38891	6	Reference
AAATGCCAGGCGTACA.1	10.1262	4.31083	8	Reference
AAATGCCAGTTGCAGG.1	2.50479	1.33853	1	Reference
AAATGCCCACTCGACG.1	-4.33166	2.41327	4	Reference
AAATGCCCAGACGTAG.1	-3.35109	-1.92836	9	Reference
AAATGCCCATGGTCAT.1	0.698748	3.17887	1	Reference
AAATGCCGTCAGCTAT.1	-7.01881	1.66453	6	Reference
AAATGCCTCATTGCGA.1	9.69513	1.4369	8	Reference
AAATGCCTCCCTTGTG.1	-3.70735	-2.71363	9	Reference
AAATGCCTCGACCAGC.1	11.9099	2.30526	3	Reference
AACACGTAGAGTACAT.1	-4.23538	-4.88944	5	Reference
AACACGTAGCCAGTAG.1	-7.15485	0.444531	6	Reference
AACACGTAGCGAGAAA.1	-4.75224	4.14039	4	Reference
AACACGTCACGAAAGC.1	9.97783	1.94216	8	Reference
AACACGTCAGTCAGAG.1	-3.17066	-0.308659	9	Reference
AACACGTGTCCATCCT.1	12.1498	4.51853	3	Reference
AACACGTGTCTAGCGC.1	6.97642	0.860729	13	Reference
AACACGTGTCTTCAAG.1	-4.80237	4.45558	4	Reference
AACACGTGTCTTCTCG.1	12.4907	4.21258	3	Reference
AACACGTGTGATGTGG.1	-3.5129	-2.95478	5	Reference
AACACGTGTGTGAATA.1	-4.97467	4.11199	4	Reference
AACACGTGTTACTGAC.1	-5.58198	-5.21752	7	Reference
AACACGTGTTCTGTTT.1	-4.72076	-4.22928	5	Reference
AACACGTTCACCCGAG.1	-6.44472	-1.99019	2	Reference
AACACGTTCAGAGGTG.1	9.41238	2.88973	8	Reference
AACACGTTCGACAGCC.1	-7.00707	2.43093	6	Reference
AACACGTTCGAGAACG.1	-2.62257	-5.72272	10	Reference
AACACGTTCGCCCTTA.1	-3.10917	-0.203854	9	Reference
AACACGTTCTCGCTTG.1	2.27711	1.04875	1	Reference
AACACGTTCTCTGAGA.1	12.6258	2.94742	3	Reference
AACCATGAGCCACTAT.1	-5.27423	5.26702	6	Reference
AACCATGAGTCTCGGC.1	-2.81131	-5.43956	10	Reference
AACCATGCAATGCCAT.1	0.211593	2.47445	1	Reference
AACCATGCACCGCTAG.1	2.62623	1.90452	1	Reference
AACCATGCAGCCTGTG.1	-6.00081	-3.72245	7	Reference
AACCATGCAGCGAACA.1	-5.91104	0.16319	2	Reference
AACCATGCAGCTATTG.1	-1.08342	-4.50619	5	Reference
AACCATGCAGTGGAGT.1	-4.19003	0.212406	9	Reference
AACCATGCATGTAAGA.1	-6.15874	-4.26262	7	Reference
AACCATGTCATCGGAT.1	-4.22612	-4.79777	5	Reference
AACCATGTCCCGGATG.1	-5.48117	1.68726	4	Reference
AACCGCGAGCCCTAAT.1	1.88168	1.6602	1	Reference
AACCGCGAGCTGCGAA.1	-1.15977	-3.0855	5	Reference
AACCGCGCAGGTCCAC.1	-4.33855	-0.941632	2	Reference
AACCGCGCATTACCTT.1	-4.57194	-4.5188	5	Reference
AACCGCGGTAAGTGTA.1	-7.65035	0.397551	6	Reference
AACCGCGGTCGCATAT.1	-5.05924	-3.97508	5	Reference
AACCGCGGTGTAAGTA.1	10.7118	2.6833	8	Reference
AACCGCGTCTAGAGTC.1	2.6409	2.28768	1	Reference
AACGTTGAGAAACCTA.1	-6.05991	-5.38876	7	Reference
AACGTTGAGCCGTCGT.1	-3.1924	-2.64184	9	Reference
AACGTTGAGTCGTTTG.1	10.0102	1.9928	8	Reference
AACGTTGCATACTCTT.1	-2.24697	-1.20298	9	Reference
AACGTTGCATCGGACC.1	1.06814	-3.11434	12	Reference
AACGTTGCATGTCGAT.1	10.4595	3.75757	8	Reference
AACGTTGCATTAGGCT.1	-0.932426	-4.51776	5	Reference
AACGTTGGTATCTGCA.1	0.943839	1.85914	1	Reference
AACGTTGGTCATACTG.1	11.2668	2.4562	3	Reference
AACGTTGGTCTCATCC.1	-4.12351	2.58283	4	Reference
AACGTTGGTGTGACCC.1	10.1471	-0.74358	11	Reference
AACGTTGTCACCATAG.1	-6.1713	-5.87403	7	Reference
AACGTTGTCAGCACAT.1	-1.74249	-1.44261	9	Reference
AACTCAGCAAGCTGTT.1	-7.75299	1.60699	6	Reference
AACTCAGCACAGCCCA.1	-5.68286	2.85341	6	Reference
AACTCAGCACGACGAA.1	-5.64301	5.87702	6	Reference
AACTCAGCAGTATAAG.1	-4.05566	-3.28367	5	Reference
AACTCAGCATCGATTG.1	2.15635	0.157485	1	Reference
AACTCAGCATGACATC.1	-3.89102	-3.69944	5	Reference
AACTCAGGTCTTGATG.1	10.3151	1.69289	8	Reference
AACTCAGTCTCTTGAT.1	-3.76684	4.22276	4	Reference
AACTCCCAGACAGAGA.1	-1.15049	-3.12002	5	Reference
AACTCCCAGCGATTCT.1	12.2676	3.20708	3	Reference
AACTCCCAGTGTACGG.1	9.03422	3.08028	8	Reference
AACTCCCCAAGTTGTC.1	-6.96127	-1.14125	2	Reference
AACTCCCCACCTCGTT.1	-3.09451	-4.28194	5	Reference
AACTCCCCAGCTTCGG.1	12.1801	3.33414	3	Reference
AACTCCCCATTTCAGG.1	-4.22636	-0.0992787	9	Reference
AACTCCCGTACCATCA.1	-6.38427	-0.859476	2	Reference
AACTCCCGTCATCCCT.1	9.36437	1.73834	8	Reference
AACTCCCGTCCAGTAT.1	-5.16021	-5.47616	5	Reference
AACTCCCGTCGGCTCA.1	-7.65196	1.88167	6	Reference
AACTCCCGTCTTTCAT.1	12.3377	2.94473	3	Reference
AACTCCCTCTGCAGTA.1	-2.04769	-4.5455	5	Reference
AACTCTTAGCTAACAA.1	2.05497	3.70949	1	Reference
AACTCTTAGTTAGGTA.1	0.152816	2.95326	1	Reference
AACTCTTAGTTATCGC.1	1.12554	-2.261	12	Reference
AACTCTTCAAGCCGTC.1	-3.19385	3.69365	4	Reference
AACTCTTCAGCCAATT.1	-4.9504	-0.476049	2	Reference
AACTCTTGTGGCAAAC.1	2.11145	0.0981919	1	Reference
AACTCTTTCAGTGCAT.1	-5.36088	-1.49549	2	Reference
AACTCTTTCATCTGTT.1	11.8285	2.04887	3	Reference
AACTCTTTCATGGTCA.1	9.80362	4.0193	8	Reference
AACTCTTTCTTGCAAG.1	-3.08927	-5.74764	10	Reference
AACTGGTAGGATGGAA.1	-5.7266	-1.27617	2	Reference
AACTGGTCAAACCCAT.1	-5.62306	2.16223	4	Reference
AACTGGTCAAGCGCTC.1	-3.15299	-6.57864	10	Reference
AACTGGTCAAGGTTTC.1	-2.41433	-3.41171	5	Reference
AACTGGTCACAGATTC.1	-4.58772	-6.2702	7	Reference
AACTGGTCACAGGCCT.1	-4.14448	-4.25448	5	Reference
AACTGGTCACCTCGTT.1	-5.80096	-1.45523	2	Reference
AACTGGTCAGGATCGA.1	-6.21553	-2.99258	2	Reference
AACTGGTCATGCATGT.1	-6.00772	1.49273	4	Reference
AACTGGTGTCTCCACT.1	-6.69179	-5.83877	7	Reference
AACTGGTTCCAGGGCT.1	-5.69546	-4.66212	7	Reference
AACTTTCCATATACGC.1	11.0708	4.43958	3	Reference
AACTTTCGTTGTGGAG.1	-5.63666	1.60856	4	Reference
AACTTTCTCCTTGACC.1	-6.92277	2.60952	6	Reference
AAGACCTAGATCCGAG.1	-2.84007	-1.47915	9	Reference
AAGACCTAGCGATATA.1	-4.74282	-4.73078	5	Reference
AAGACCTAGGCAATTA.1	-4.71721	-2.06259	2	Reference
AAGACCTAGGCTAGCA.1	9.10265	2.20943	8	Reference
AAGACCTAGGGAGTAA.1	1.29516	0.194379	1	Reference
AAGACCTAGTGAAGTT.1	-6.18009	5.05126	6	Reference
AAGACCTCATTGTGCA.1	2.35398	2.4864	1	Reference
AAGACCTGTAAGAGGA.1	-5.75556	-0.643199	2	Reference
AAGACCTGTACAAGTA.1	-3.65866	-6.42595	10	Reference
AAGACCTGTCAGGACA.1	9.36306	2.90135	8	Reference
AAGACCTGTCCTCCAT.1	1.97078	2.11499	1	Reference
AAGACCTGTGGCAAAC.1	-6.25834	-3.01571	2	Reference
AAGACCTTCCTATGTT.1	11.2361	4.0646	3	Reference
AAGACCTTCTAAGCCA.1	-0.238615	0.327357	1	Reference
AAGACCTTCTAGCACA.1	10.4744	1.52325	8	Reference
AAGCCGCAGCCTTGAT.1	-3.9283	-0.515727	2	Reference
AAGCCGCAGGAGCGAG.1	11.2698	1.91078	3	Reference
AAGCCGCAGTATCGAA.1	-4.12809	-1.31187	2	Reference
AAGCCGCCAGACAAGC.1	1.21411	2.64412	1	Reference
AAGCCGCCATCTACGA.1	-6.07042	-2.60523	2	Reference
AAGCCGCGTCAGAATA.1	12.4481	3.30375	3	Reference
AAGCCGCGTCCTCCAT.1	-1.19453	-0.527882	9	Reference
AAGCCGCGTCTCCACT.1	11.4463	2.44707	3	Reference
AAGCCGCTCATGTCTT.1	-3.40018	-5.94256	10	Reference
AAGCCGCTCTGAGGGA.1	10.9249	4.27532	3	Reference
AAGCCGCTCTGGAGCC.1	1.08213	-3.07336	12	Reference
AAGCCGCTCTTCGAGA.1	12.9267	4.59823	3	Reference
AAGCCGCTCTTGGGTA.1	-6.29977	-3.06094	2	Reference
AAGGAGCAGTACGCGA.1	9.56745	1.66053	8	Reference
AAGGAGCAGTGTGAAT.1	10.6998	2.6061	8	Reference
AAGGAGCGTTAAGAAC.1	-6.88187	-0.842908	2	Reference
AAGGAGCGTTGTGGCC.1	-4.63359	-2.87655	2	Reference
AAGGAGCGTTTGACTG.1	1.02033	-2.8797	12	Reference
AAGGAGCTCAAACCGT.1	12.2311	4.34179	3	Reference
AAGGAGCTCAACCAAC.1	12.8912	3.92334	3	Reference
AAGGAGCTCAGGATCT.1	-3.67804	-3.02534	5	Reference
AAGGAGCTCGCGGATC.1	-4.14294	0.590219	4	Reference
AAGGCAGAGATTACCC.1	-5.11468	-4.85695	5	Reference
AAGGCAGAGGATGGAA.1	-3.51547	1.22786	4	Reference
AAGGCAGCAATGAATG.1	-6.72484	-5.44312	7	Reference
AAGGCAGGTAATCACC.1	-6.58739	-6.00928	7	Reference
AAGGCAGGTAGCGCTC.1	-3.47699	0.23657	9	Reference
AAGGCAGGTTCAGACT.1	-6.09865	1.00713	2	Reference
AAGGCAGTCACTCCTG.1	-4.6055	0.806288	4	Reference
AAGGTTCCACAAGTAA.1	-3.94954	-4.29121	5	Reference
AAGGTTCCACCACGTG.1	-4.25159	-1.26088	2	Reference
AAGGTTCCACCCTATC.1	8.96688	3.54614	8	Reference
AAGGTTCCAGTAAGCG.1	-2.81603	-6.29459	10	Reference
AAGGTTCCATCAGTAC.1	9.54601	1.62845	8	Reference
AAGGTTCGTCAACATC.1	-0.300006	0.326665	1	Reference
AAGGTTCGTCCATGAT.1	-5.04474	3.8016	4	Reference
AAGGTTCGTGAGCGAT.1	-2.79413	-6.41422	10	Reference
AAGGTTCTCCCAACGG.1	-2.49176	3.69399	4	Reference
AAGTCTGCAAATCCGT.1	9.77319	3.70487	8	Reference
AAGTCTGCAATGTTGC.1	0.995006	-3.05753	12	Reference
AAGTCTGCACCGATAT.1	10.8897	4.25394	3	Reference
AAGTCTGGTACAGTGG.1	-2.86673	-3.01304	5	Reference
AAGTCTGGTGCGGTAA.1	-3.42287	-0.802039	9	Reference
AAGTCTGTCAAACCAC.1	1.66847	0.717839	1	Reference
AAGTCTGTCACAACGT.1	-7.8214	3.79899	6	Reference
AAGTCTGTCACATGCA.1	1.08535	-2.95916	12	Reference
AAGTCTGTCTGCGGCA.1	10.4116	4.02506	8	Reference
AATCCAGAGACTGGGT.1	-6.15324	-5.87972	7	Reference
AATCCAGAGAGGTTAT.1	2.08321	0.147673	1	Reference
AATCCAGAGAGTCGGT.1	0.20032	2.3513	1	Reference
AATCCAGAGCGCCTCA.1	9.96158	2.28015	8	Reference
AATCCAGCACCGGAAA.1	9.33755	2.15965	8	Reference
AATCGGTAGCCTATGT.1	-6.92337	-4.95226	7	Reference
AATCGGTAGCTAGTGG.1	1.21597	0.293333	1	Reference
AATCGGTAGGACAGCT.1	-6.52931	-4.7017	7	Reference
AATCGGTGTACTCGCG.1	-4.85878	-0.667386	2	Reference
AATCGGTTCCAAACTG.1	-5.2388	-1.85195	2	Reference
AATCGGTTCCTTTACA.1	9.78706	4.19493	8	Reference
ACACCAAAGCCAGTTT.1	-3.62281	-4.11971	5	Reference
ACACCAACACCAGGCT.1	2.43856	2.66148	1	Reference
ACACCAACAGCTGTAT.1	-4.4414	-0.461422	2	Reference
ACACCAAGTATAATGG.1	-6.08745	6.21472	6	Reference
ACACCAAGTGACGCCT.1	-3.91685	-4.716	5	Reference
ACACCAAGTGAGCGAT.1	10.6315	2.61833	8	Reference
ACACCAATCAGAGGTG.1	-6.37363	-5.61685	7	Reference
ACACCAATCAGGCAAG.1	-2.68387	-2.28428	9	Reference
ACACCAATCAGTGTTG.1	-6.01469	-5.77332	7	Reference
ACACCAATCTTGCATT.1	-3.9473	0.512022	4	Reference
ACACCCTAGGCTCAGA.1	-2.49762	-0.207667	9	Reference
ACACCCTAGGCTCATT.1	-6.99568	-5.33279	7	Reference
ACACCCTCATGCCACG.1	10.3884	2.85615	8	Reference
ACACCCTCATTCACTT.1	-0.478069	2.33886	1	Reference
ACACCCTGTATGAATG.1	-3.60252	1.54835	4	Reference
ACACCCTGTCACTTCC.1	-4.18137	-4.43782	5	Reference
ACACCCTTCACTATTC.1	11.8942	4.68501	3	Reference
ACACCCTTCCAGAAGG.1	11.118	3.90171	3	Reference
ACACCCTTCCTATTCA.1	9.56929	1.64866	8	Reference
ACACCGGAGAGGTACC.1	-4.82527	-4.21789	5	Reference
ACACCGGAGCGTAGTG.1	-1.12641	0.17234	9	Reference
ACACCGGAGCTAGTTC.1	7.24166	1.09104	13	Reference
ACACCGGAGGTGATTA.1	0.793214	3.33236	1	Reference
ACACCGGAGTTCGATC.1	10.9469	-0.564561	11	Reference
ACACCGGCAAGGTTTC.1	-1.11412	2.0154	1	Reference
ACACCGGCACCGGAAA.1	-4.55278	2.475	4	Reference
ACACCGGCACGACGAA.1	-7.15819	0.305619	6	Reference
ACACCGGCAGCTGCAC.1	-7.48441	0.14913	6	Reference
ACACCGGCAGTTCATG.1	-5.14137	1.42935	4	Reference
ACACCGGGTCAGAGGT.1	-7.6039	3.50845	6	Reference
ACACCGGGTCAGCTAT.1	-4.67639	-4.8669	5	Reference
ACACCGGGTCTCTCTG.1	12.0267	1.92369	3	Reference
ACACCGGGTTCACCTC.1	-4.06103	-0.647473	2	Reference
ACACCGGGTTCAGCGC.1	-3.96566	1.06697	4	Reference
ACACCGGTCATCTGCC.1	10.5869	4.32613	3	Reference
ACACCGGTCCATGAGT.1	-1.66303	-3.76752	5	Reference
ACACTGAAGGACACCA.1	-1.32407	-4.5849	5	Reference
ACACTGACACATGGGA.1	-2.81006	-2.91581	5	Reference
ACACTGACACCCTATC.1	-5.78399	6.21363	6	Reference
ACACTGACACCTCGGA.1	-5.06682	-5.27705	5	Reference
ACACTGACAGCGTCCA.1	10.549	3.40165	8	Reference
ACACTGACAGCTCCGA.1	-4.94512	-5.15771	5	Reference
ACACTGAGTCGAAAGC.1	-7.61606	3.75297	6	Reference
ACACTGAGTGCCTTGG.1	-5.63602	1.66418	4	Reference
ACACTGAGTTGATTCG.1	0.794077	1.14542	1	Reference
ACACTGATCCATGAAC.1	-6.49983	-3.60475	7	Reference
ACACTGATCCCATTAT.1	-3.06206	3.4265	4	Reference
ACACTGATCCCTCTTT.1	-3.81169	0.888967	4	Reference
ACACTGATCGCGCCAA.1	10.7854	-0.511886	11	Reference
ACAGCCGAGCCCAACC.1	-6.5328	5.81056	6	Reference
ACAGCCGAGCGATTCT.1	-3.01729	-0.227074	9	Reference
ACAGCCGAGGTGTGGT.1	1.18545	3.06429	1	Reference
ACAGCCGCAACACGCC.1	-2.32551	-3.41431	5	Reference
ACAGCCGCAGTCGTGC.1	-3.09219	-5.89619	10	Reference
ACAGCCGGTGACGGTA.1	-6.41211	-5.86091	7	Reference
ACAGCCGGTGCAGACA.1	-5.28859	-2.89927	2	Reference
ACAGCCGTCACAATGC.1	11.465	1.92105	3	Reference
ACAGCCGTCAGCCTAA.1	-6.33658	6.01961	6	Reference
ACAGCCGTCCACGACG.1	-0.342657	2.01378	1	Reference
ACAGCCGTCGTTGACA.1	-0.848459	1.76655	1	Reference
ACAGCCGTCTGTTGAG.1	-2.52892	-6.32908	10	Reference
ACAGCTACACACCGAC.1	12.0223	2.27206	3	Reference
ACAGCTAGTAGGACAC.1	-0.232803	0.390738	1	Reference
ACAGCTAGTGAAAGAG.1	12.7073	3.86367	3	Reference
ACAGCTAGTGAAATCA.1	-7.20687	2.05839	6	Reference
ACAGCTATCGTAGATC.1	-3.21731	2.32484	4	Reference
ACAGCTATCTCGTATT.1	-5.80979	-5.28618	7	Reference
ACATACGAGCAGGTCA.1	2.55176	2.19806	1	Reference
ACATACGAGGCTACGA.1	-5.28076	-4.75616	5	Reference
ACATACGCAGACGCCT.1	-5.07578	-4.83368	5	Reference
ACATACGCATAACCTG.1	0.247154	2.06946	1	Reference
ACATACGGTAAGTTCC.1	10.2475	0.340883	11	Reference
ACATACGGTATCTGCA.1	12.4536	2.77341	3	Reference
ACATACGGTCACCCAG.1	-5.01258	-1.05969	2	Reference
ACATACGGTCAGGACA.1	-1.95012	0.0801823	9	Reference
ACATACGGTCCAGTTA.1	-4.61184	-4.80194	5	Reference
ACATACGGTCTCTTAT.1	3.33206	2.29487	1	Reference
ACATACGGTGCGATAG.1	-3.41584	-4.35701	5	Reference
ACATACGGTTCCGGCA.1	-6.27068	-3.1467	2	Reference
ACATACGTCAGAGGTG.1	-5.53759	-3.14548	2	Reference
ACATCAGAGTAGGTGC.1	2.42986	1.78031	1	Reference
ACATCAGCATCACGAT.1	-6.48215	-5.79199	7	Reference
ACATCAGCATTTCACT.1	-4.87039	0.82278	4	Reference
ACATCAGGTCTAGTCA.1	-5.67871	-0.221827	2	Reference
ACATCAGGTCTCATCC.1	9.97169	3.07016	8	Reference
ACATCAGGTCTGGTCG.1	-2.23135	-6.09277	10	Reference
ACATCAGGTTAAAGTG.1	-7.38551	3.37859	6	Reference
ACATCAGTCATAACCG.1	-3.68858	-2.10054	9	Reference
ACATCAGTCCTATGTT.1	9.62325	1.97083	8	Reference
ACATCAGTCTCCAGGG.1	-4.81573	-5.60086	5	Reference
ACATCAGTCTTCCTTC.1	-3.65564	-2.45016	9	Reference
ACATCAGTCTTGAGGT.1	10.8414	-0.499182	11	Reference
ACATGGTAGATCGATA.1	-4.27975	2.16785	4	Reference
ACATGGTAGTATCTCG.1	12.3135	4.23244	3	Reference
ACATGGTCATCGGTTA.1	-2.04266	-6.42961	10	Reference
ACATGGTGTACAGTTC.1	-4.16159	1.97147	4	Reference
ACATGGTGTAGAGTGC.1	-2.24121	-1.30722	9	Reference
ACATGGTGTGAGCGAT.1	-3.4988	-0.114342	9	Reference
ACATGGTGTGGTCCGT.1	-6.74802	5.17445	6	Reference
ACCAGTAAGGACAGAA.1	13.6352	4.26253	3	Reference
ACCAGTAAGGAGTTTA.1	-4.06666	-0.0160633	9	Reference
ACCAGTAAGGTGCTAG.1	9.65624	0.190659	11	Reference
ACCAGTACATTGGGCC.1	-5.62207	2.77749	6	Reference
ACCAGTAGTGGGTCAA.1	11.3883	3.46089	3	Reference
ACCAGTAGTTCGTTGA.1	-5.93022	0.611443	2	Reference
ACCAGTAGTTGGGACA.1	2.67229	2.38466	1	Reference
ACCAGTATCAGTTGAC.1	12.0196	2.49256	3	Reference
ACCAGTATCGCCTGTT.1	1.21081	2.79168	1	Reference
ACCAGTATCTACTATC.1	-5.04576	1.64106	4	Reference
ACCCACTAGGAGTAGA.1	-2.59936	-1.57795	9	Reference
ACCCACTCAAGTTAAG.1	-6.14701	3.06276	6	Reference
ACCCACTCATTTCAGG.1	-4.87183	-1.03716	2	Reference
ACCCACTGTGATGTGG.1	11.7195	2.94739	3	Reference
ACCCACTGTTCAACCA.1	-4.39684	2.30196	4	Reference
ACCCACTGTTCTGGTA.1	-1.18612	-3.04802	5	Reference
ACCCACTGTTGTCTTT.1	1.08258	-3.0106	12	Reference
ACCCACTTCACATAGC.1	-2.80736	-5.77602	10	Reference
ACCCACTTCTCGAGTA.1	13.3023	3.70808	3	Reference
ACCGTAAAGCGTCTAT.1	1.35884	2.9106	1	Reference
ACCGTAACAACCGCCA.1	-1.97368	-1.655	9	Reference
ACCGTAACAAGCGTAG.1	11.5717	3.22424	3	Reference
ACCGTAACACTTCTGC.1	-5.7351	0.0224468	2	Reference
ACCGTAACAGGTGGAT.1	2.5708	3.00207	1	Reference
ACCGTAAGTATATGAG.1	-3.39652	2.0098	4	Reference
ACCGTAAGTCTTGCGG.1	-7.09997	-0.0767241	6	Reference
ACCGTAAGTTACGGAG.1	-2.32477	2.00585	4	Reference
ACCGTAAGTTCTGTTT.1	-1.10105	0.244533	9	Reference
ACCGTAATCGCCGTGA.1	10.4376	-0.0459986	11	Reference
ACCTTTAAGGGTCGAT.1	1.61818	1.6881	1	Reference
ACCTTTAAGTGTTGAA.1	-5.9018	2.28725	4	Reference
ACCTTTACACTTAACG.1	-6.70214	-5.71241	7	Reference
ACCTTTACAGTGAGTG.1	0.922037	-2.47261	12	Reference
ACCTTTAGTATCGCAT.1	-3.34215	-3.21814	5	Reference
ACCTTTAGTGAGCGAT.1	-4.95904	-1.52806	2	Reference
ACCTTTAGTGGTTTCA.1	-4.38511	-4.94064	5	Reference
ACCTTTAGTTCTGGTA.1	-5.72389	-1.52995	2	Reference
ACGAGCCAGAGGTTAT.1	-6.51441	-6.11594	7	Reference
ACGAGCCAGATCCCAT.1	11.5471	3.77358	3	Reference
ACGAGCCAGCATGGCA.1	-4.75988	-3.97718	5	Reference
ACGAGCCAGCTCCTTC.1	10.817	0.0510697	11	Reference
ACGAGCCAGGATGTAT.1	2.63189	1.6832	1	Reference
ACGAGCCCACAGACAG.1	1.42245	3.23014	1	Reference
ACGAGCCCACGGTGTC.1	9.69928	-0.552075	11	Reference
ACGAGCCGTACTCTCC.1	2.47962	1.45161	1	Reference
ACGAGCCGTCATGCAT.1	-5.28116	1.51865	4	Reference
ACGAGCCGTCCTCCAT.1	1.11795	-3.12278	12	Reference
ACGAGCCGTGACAAAT.1	-6.20782	-5.15791	7	Reference
ACGAGCCGTGATGTCT.1	-6.44967	-2.3423	2	Reference
ACGAGCCGTGCTAGCC.1	-4.60318	3.63703	4	Reference
ACGAGCCGTTACGTCA.1	-4.5609	-0.0971005	2	Reference
ACGAGCCTCAGAGGTG.1	-5.18271	1.19129	4	Reference
ACGAGCCTCTAACTCT.1	-4.99721	-2.28956	2	Reference
ACGAGCCTCTTCAACT.1	-5.03271	1.77056	4	Reference
ACGAGGAAGATCCCAT.1	-1.20093	1.51979	1	Reference
ACGAGGAAGATGTCGG.1	1.51265	0.844093	1	Reference
ACGAGGAAGATGTGTA.1	-0.353241	0.525431	1	Reference
ACGAGGAAGCGATATA.1	2.89545	2.56066	1	Reference
ACGAGGAAGGATTCGG.1	13.4528	3.95082	3	Reference
ACGAGGACAAGCTGTT.1	-4.79005	-1.20612	2	Reference
ACGAGGACAATCTGCA.1	-4.71648	-1.13197	2	Reference
ACGAGGACACAAGTAA.1	1.66195	2.7538	1	Reference
ACGAGGACACGTAAGG.1	-4.21531	1.4511	4	Reference
ACGAGGAGTACACCGC.1	11.5484	4.25315	3	Reference
ACGAGGAGTATGGTTC.1	-7.26127	2.84907	6	Reference
ACGAGGAGTGACCAAG.1	-2.39638	-2.18269	9	Reference
ACGAGGATCAGAAATG.1	-3.06161	1.61254	4	Reference
ACGAGGATCCCGACTT.1	-5.90087	-4.8396	7	Reference
ACGAGGATCTTAGCCC.1	-6.58105	6.23796	6	Reference
ACGATACAGCGATGAC.1	-5.47159	4.83207	6	Reference
ACGATACAGCGCCTCA.1	12.2776	3.21965	3	Reference
ACGATACAGGATTCGG.1	11.1532	0.172275	11	Reference
ACGATACAGGCCGAAT.1	10.1416	-0.745035	11	Reference
ACGATACCAGTATCTG.1	-3.3685	1.36445	4	Reference
ACGATACCATCGGACC.1	11.3681	3.65725	3	Reference
ACGATACGTATAATGG.1	-1.32231	-6.06395	10	Reference
ACGATACGTCTAAACC.1	-5.09967	-4.54862	5	Reference
ACGATACGTCTCCATC.1	-3.00072	1.7764	4	Reference
ACGATACTCGCAAGCC.1	-4.84611	-5.35137	5	Reference
ACGATACTCGGATGGA.1	-5.05045	-5.07788	5	Reference
ACGATGTCATAGACTC.1	9.98618	2.51118	8	Reference
ACGATGTGTACATCCA.1	-3.18217	-4.41929	5	Reference
ACGATGTGTGACGGTA.1	-2.11837	-1.94643	9	Reference
ACGATGTGTGTTAAGA.1	9.01996	3.40988	8	Reference
ACGATGTGTTACCGAT.1	12.7427	2.8241	3	Reference
ACGATGTTCCTATGTT.1	-5.7446	-5.79258	7	Reference
ACGATGTTCGAGGTAG.1	-3.52987	4.15918	4	Reference
ACGATGTTCTACCTGC.1	-4.6517	-3.53245	5	Reference
ACGATGTTCTTGGGTA.1	-5.2004	-6.06895	7	Reference
ACGCAGCAGCCACTAT.1	1.65225	0.109122	1	Reference
ACGCAGCAGTATCTCG.1	-4.99537	-1.99404	2	Reference
ACGCAGCAGTTGAGTA.1	8.01391	1.32137	13	Reference
ACGCAGCCAAGTCTGT.1	-7.04897	2.99492	6	Reference
ACGCAGCCACCTGGTG.1	-4.6308	-0.0816007	2	Reference
ACGCAGCCATCACGTA.1	-4.22831	2.18518	4	Reference
ACGCAGCGTGTCTGAT.1	11.7592	3.9824	3	Reference
ACGCAGCGTTAGATGA.1	-4.3404	4.08994	4	Reference
ACGCAGCTCAGCTCGG.1	11.3519	3.89245	3	Reference
ACGCAGCTCAGTCCCT.1	10.2336	2.94415	8	Reference
ACGCAGCTCCCTGACT.1	-2.29754	-3.45265	5	Reference
ACGCAGCTCTGCAAGT.1	-6.05713	6.21798	6	Reference
ACGCCAGAGAGATGAG.1	-0.2737	2.56024	1	Reference
ACGCCAGAGTGTACCT.1	1.99925	2.97161	1	Reference
ACGCCAGCACCTCGTT.1	-1.99286	0.246667	9	Reference
ACGCCAGCATCGTCGG.1	-3.54301	-2.10984	9	Reference
ACGCCAGGTCGAGTTT.1	9.46876	1.62536	8	Reference
ACGCCAGGTCGCATCG.1	10.5278	-0.402044	11	Reference
ACGCCAGGTTACCAGT.1	9.86028	-0.258035	11	Reference
ACGCCGAAGATAGGAG.1	-4.1171	-2.30438	2	Reference
ACGCCGAAGCAGATCG.1	-2.59448	2.40226	4	Reference
ACGCCGAAGTATGACA.1	-5.68692	5.90965	6	Reference
ACGCCGAAGTGCGTGA.1	12.6303	2.65409	3	Reference
ACGCCGACAAGCTGTT.1	-5.47061	-0.173963	2	Reference
ACGCCGACAATGTAAG.1	-5.11356	-2.02751	2	Reference
ACGCCGACAGGCTCAC.1	1.05963	-3.04979	12	Reference
ACGCCGACATGCCTTC.1	10.9404	-0.312768	11	Reference
ACGCCGATCACTCTTA.1	-6.75186	-5.82233	7	Reference
ACGCCGATCCGGCACA.1	-5.59376	0.145793	2	Reference
ACGCCGATCGCATGGC.1	-2.37002	3.7492	4	Reference
ACGCCGATCTCGTATT.1	-7.92868	3.63043	6	Reference
ACGGAGAAGCAATATG.1	-5.44263	-2.68751	2	Reference
ACGGAGAAGCGTGAAC.1	10.8433	5.00898	3	Reference
ACGGAGAAGGAGCGAG.1	-2.44306	-5.9591	10	Reference
ACGGAGACAAGGACAC.1	-5.57001	-5.48081	7	Reference
ACGGAGACACTTAACG.1	-7.25532	5.63237	6	Reference
ACGGAGAGTAGTGAAT.1	10.6959	4.28758	3	Reference
ACGGAGAGTCTGGTCG.1	0.627671	2.73999	1	Reference
ACGGAGAGTGTGACCC.1	-5.04506	1.66218	4	Reference
ACGGAGAGTGTGTGCC.1	10.2255	1.50921	8	Reference
ACGGAGAGTTCCTCCA.1	-6.25248	-3.04923	2	Reference
ACGGAGATCAGATAAG.1	-3.65103	-4.17095	5	Reference
ACGGAGATCCCGGATG.1	-6.26464	-5.13489	7	Reference
ACGGAGATCCTAGGGC.1	-7.21171	4.61277	6	Reference
ACGGCCAAGAGGACGG.1	-3.65386	-2.94876	5	Reference
ACGGCCAAGTACGTTC.1	10.2002	-0.184716	11	Reference
ACGGCCACAAGGACTG.1	-7.29926	0.570374	6	Reference
ACGGCCACACTAGTAC.1	2.04798	2.12498	1	Reference
ACGGCCACATTGGCGC.1	-5.009	-0.912165	2	Reference
ACGGCCATCAACACCA.1	12.439	4.19539	3	Reference
ACGGCCATCCTTCAAT.1	-7.0922	5.69787	6	Reference
ACGGCCATCGTTACGA.1	12.8786	4.46306	3	Reference
ACGGGCTAGCGCCTCA.1	9.83346	0.0103037	11	Reference
ACGGGCTAGTCGCCGT.1	-4.81544	-2.09912	2	Reference
ACGGGCTCAAGCTGAG.1	6.36077	1.00146	13	Reference
ACGGGCTCACAACGTT.1	-1.2397	0.228902	9	Reference
ACGGGCTCACAGACTT.1	-4.78893	4.14231	4	Reference
ACGGGCTCACATAACC.1	-4.74244	0.129247	2	Reference
ACGGGCTCACTTAACG.1	-4.87558	4.38424	4	Reference
ACGGGCTTCGGTGTTA.1	12.439	3.12547	3	Reference
ACGGGCTTCTCAAACG.1	6.42873	0.973128	13	Reference
ACGGGTCAGTACGTAA.1	-5.31244	-1.29321	2	Reference
ACGGGTCAGTCCGTAT.1	-6.5086	6.07806	6	Reference
ACGGGTCAGTGTACTC.1	-6.03393	-5.76444	7	Reference
ACGGGTCGTCTCATCC.1	12.4319	1.94386	3	Reference
ACGGGTCGTTCGCGAC.1	-3.97078	-2.68305	9	Reference
ACGGGTCTCACTGGGC.1	-4.19559	-0.333624	2	Reference
ACGGGTCTCTGACCTC.1	9.89774	-0.363907	11	Reference
ACGTCAAAGCCGTCGT.1	0.199702	0.900288	1	Reference
ACGTCAACAGTAGAGC.1	9.37115	2.17387	8	Reference
ACGTCAACATAGGATA.1	9.3971	1.83601	8	Reference
ACGTCAACATTGAGCT.1	-7.64926	1.31897	6	Reference
ACGTCAAGTACCTACA.1	-7.59844	3.47853	6	Reference
ACGTCAAGTATAGGTA.1	-4.88805	1.94888	4	Reference
ACGTCAAGTCTAAACC.1	-5.4229	-5.46044	7	Reference
ACGTCAAGTCTCATCC.1	-0.557361	2.13437	1	Reference
ACGTCAAGTGATGATA.1	9.63222	-0.479262	11	Reference
ACGTCAAGTTAGTGGG.1	9.67633	1.66262	8	Reference
ACGTCAAGTTTAGCTG.1	-3.87234	-0.0177603	9	Reference
ACTATCTAGAATGTTG.1	2.53124	1.50936	1	Reference
ACTATCTAGGCTAGAC.1	-6.93238	-5.58863	7	Reference
ACTATCTAGTGTCCAT.1	-6.17103	4.11771	6	Reference
ACTATCTCAGACAAGC.1	11.3849	2.94402	3	Reference
ACTATCTCAGTTCCCT.1	11.5694	2.20715	3	Reference
ACTATCTCATGCAACT.1	-7.67023	1.53698	6	Reference
ACTATCTGTAGTAGTA.1	12.9521	4.5656	3	Reference
ACTATCTGTGTGACCC.1	13.2309	3.92759	3	Reference
ACTATCTGTGTTGAGG.1	-1.96921	2.59273	4	Reference
ACTATCTTCCTAGTGA.1	11.6689	3.71792	3	Reference
ACTATCTTCGGTGTCG.1	-6.50552	-5.66552	7	Reference
ACTATCTTCTCAAGTG.1	-6.61988	5.54019	6	Reference
ACTGAACAGATTACCC.1	-5.6549	5.672	6	Reference
ACTGAACAGCACAGGT.1	-5.64692	1.73328	4	Reference
ACTGAACAGCATCATC.1	11.6397	2.92031	3	Reference
ACTGAACAGCGATAGC.1	9.23534	1.9891	8	Reference
ACTGAACAGTACGCGA.1	9.72896	1.79717	8	Reference
ACTGAACAGTGAAGTT.1	10.1075	1.51756	8	Reference
ACTGAACAGTGTTTGC.1	0.459416	2.67333	1	Reference
ACTGAACCAGTATAAG.1	13.4818	4.26159	3	Reference
ACTGAACCAGTCCTTC.1	-4.74397	2.52408	4	Reference
ACTGAACGTGTGACCC.1	-4.72181	-4.94555	5	Reference
ACTGAACTCGTATCAG.1	-2.22332	-2.06586	9	Reference
ACTGAGTAGATCTGCT.1	-0.455306	2.21003	1	Reference
ACTGAGTAGGACAGAA.1	-6.35442	3.36445	6	Reference
ACTGAGTCAATGTAAG.1	2.13608	0.16068	1	Reference
ACTGAGTCATGTTGAC.1	-2.84953	-0.215914	9	Reference
ACTGAGTGTGGTCTCG.1	11.0969	1.92534	3	Reference
ACTGAGTTCTGCTTGC.1	13.5543	4.19006	3	Reference
ACTGATGAGTTCGCGC.1	-0.423812	0.440062	1	Reference
ACTGATGCAGGTTTCA.1	-6.84526	0.876828	6	Reference
ACTGATGCAGTTCATG.1	-5.14206	-1.30338	2	Reference
ACTGATGCATGTCGAT.1	-3.51452	-4.27484	5	Reference
ACTGATGGTGTTTGTG.1	-3.50305	0.533065	9	Reference
ACTGCTCAGAGGGCTT.1	12.2512	3.12892	3	Reference
ACTGCTCAGGCCCTTG.1	-3.3931	-4.15578	5	Reference
ACTGCTCAGTCACGCC.1	2.09122	-1.86208	12	Reference
ACTGCTCCAATAAGCA.1	-6.92982	-0.890841	2	Reference
ACTGCTCCAATAAGCA.1.1	-1.98378	1.12903	9	Reference
ACTGCTCCAGCCTGTG.1	-0.354929	2.46439	1	Reference
ACTGCTCCATACCATG.1	11.223	3.55216	3	Reference
ACTGCTCGTTCGGGCT.1	-4.6783	0.749121	4	Reference
ACTGCTCTCCGAACGC.1	1.16791	-2.44889	12	Reference
ACTGCTCTCCGCATCT.1	11.0726	3.50419	3	Reference
ACTGTCCAGATGTTAG.1	-5.02011	-4.6967	5	Reference
ACTGTCCAGCTGGAAC.1	9.748	-0.606209	11	Reference
ACTGTCCAGGTGTTAA.1	10.1465	4.3658	8	Reference
ACTGTCCCACGCCAGT.1	-2.0332	-4.20473	5	Reference
ACTGTCCCAGGCTCAC.1	2.34319	2.89185	1	Reference
ACTGTCCCAGTGAGTG.1	-4.31758	-1.14533	2	Reference
ACTGTCCGTAAACCTC.1	-5.10166	-4.55747	5	Reference
ACTGTCCGTAGGAGTC.1	-3.3313	-4.32556	5	Reference
ACTGTCCGTTCCACGG.1	-5.1611	-5.06911	5	Reference
ACTGTCCTCAGGATCT.1	12.8246	4.15955	3	Reference
ACTTACTAGCGTCTAT.1	10.1454	4.12382	8	Reference
ACTTACTAGGTGTGGT.1	-5.43762	5.43193	6	Reference
ACTTACTAGTCTTGCA.1	11.2239	2.68064	3	Reference
ACTTACTGTAAGAGGA.1	-1.97652	2.30112	4	Reference
ACTTACTGTCAACTGT.1	-3.07567	4.02002	4	Reference
ACTTACTGTGAGTGAC.1	-5.56812	-2.13518	2	Reference
ACTTACTGTGGTACAG.1	-4.84547	0.267458	2	Reference
ACTTACTGTGTATGGG.1	-2.97972	-2.98671	5	Reference
ACTTACTGTTTAAGCC.1	-5.39071	-3.12068	2	Reference
ACTTACTTCGCTAGCG.1	1.04468	-2.34508	12	Reference
ACTTACTTCTGGTATG.1	-6.39678	0.256582	2	Reference
ACTTACTTCTTGGGTA.1	-5.1393	1.47038	4	Reference
ACTTGTTAGCCCAACC.1	-0.273603	0.755562	1	Reference
ACTTGTTAGGAGCGTT.1	0.17801	1.95481	1	Reference
ACTTGTTAGTAATCCC.1	-2.60402	-3.92171	5	Reference
ACTTGTTAGTGCGATG.1	10.2472	-1.03676	11	Reference
ACTTGTTCAGCTGTGC.1	7.9422	0.971756	13	Reference
ACTTGTTGTCACCCAG.1	13.4801	3.96341	3	Reference
ACTTGTTGTCATGCAT.1	-4.50943	2.50818	4	Reference
ACTTGTTGTGTCAATC.1	12.1786	1.55082	3	Reference
ACTTGTTGTTTCCACC.1	11.123	4.7675	3	Reference
ACTTTCAAGACACTAA.1	7.52591	0.758969	13	Reference
ACTTTCACACTAAGTC.1	-3.36405	-0.457138	9	Reference
ACTTTCAGTAAACACA.1	9.80357	4.01722	8	Reference
ACTTTCAGTCCGACGT.1	-0.39014	1.76678	1	Reference
ACTTTCAGTGGACGAT.1	-2.02883	-5.86291	10	Reference
ACTTTCATCAGGATCT.1	-3.5053	-0.922087	9	Reference
ACTTTCATCCGCATCT.1	-6.73805	-4.47709	7	Reference
ACTTTCATCCGTAGGC.1	-0.513748	0.646233	1	Reference
ACTTTCATCGATCCCT.1	3.91746	0.819664	1	Reference
ACTTTCATCTTCATGT.1	-5.37568	-4.82227	5	Reference
AGAATAGAGAGCTATA.1	-7.19291	3.24591	6	Reference
AGAATAGAGCTTTGGT.1	-6.59818	-4.23294	7	Reference
AGAATAGAGTGTACCT.1	2.00733	2.14691	1	Reference
AGAATAGCACGAAATA.1	-6.22061	-5.65866	7	Reference
AGAATAGCAGTGGGAT.1	-4.07232	-0.539284	2	Reference
AGAATAGTCACAAACC.1	1.90936	-2.12396	12	Reference
AGAATAGTCCTGTACC.1	10.665	2.4592	8	Reference
AGAATAGTCTCTGAGA.1	0.992447	0.800967	1	Reference
AGACGTTAGAGTGAGA.1	-6.8332	-5.68168	7	Reference
AGACGTTAGCGTAGTG.1	12.1826	2.73913	3	Reference
AGACGTTAGTCCGTAT.1	-3.91209	2.32577	4	Reference
AGACGTTAGTGGCACA.1	-6.03243	6.13613	6	Reference
AGACGTTCAATGGATA.1	6.58442	0.963036	13	Reference
AGACGTTCACCGAATT.1	12.4409	2.92027	3	Reference
AGACGTTCATCTCCCA.1	-1.2613	0.0940635	9	Reference
AGACGTTGTAAACCTC.1	0.806634	-2.72112	12	Reference
AGACGTTTCGTCCGTT.1	9.16688	3.75816	8	Reference
AGACGTTTCTGCCAGG.1	9.81148	-0.335317	11	Reference
AGACGTTTCTTAGAGC.1	11.4895	4.10565	3	Reference
AGAGCGAAGATGTTAG.1	-5.84136	1.67627	4	Reference
AGAGCGAAGCTACCGC.1	-5.02345	3.71327	4	Reference
AGAGCGAAGTCATGCT.1	-5.6453	-3.80641	7	Reference
AGAGCGACAAGCCCAC.1	-3.73205	-2.54	9	Reference
AGAGCGACACCCTATC.1	-0.47703	2.26669	1	Reference
AGAGCGAGTCAGATAA.1	8.88281	2.785	8	Reference
AGAGCGAGTCCATCCT.1	1.90135	3.49147	1	Reference
AGAGCGAGTCCGAACC.1	-6.14035	-5.76035	7	Reference
AGAGCGAGTCGTCTTC.1	-3.65086	-3.73251	5	Reference
AGAGCGAGTGCCTGCA.1	11.5192	3.63342	3	Reference
AGAGCGATCCCACTTG.1	-2.05254	-6.33805	10	Reference
AGAGCGATCCTGCAGG.1	-5.72293	-3.08786	2	Reference
AGAGCTTAGCTCCTTC.1	10.04	3.99918	8	Reference
AGAGCTTAGTTGAGTA.1	6.2871	0.978905	13	Reference
AGAGCTTCATAAGACA.1	-5.49161	2.0706	4	Reference
AGAGCTTCATATGCTG.1	-6.57982	-2.27012	2	Reference
AGAGCTTGTACGAAAT.1	-6.28093	2.8851	6	Reference
AGAGCTTGTGATGTCT.1	12.3459	4.4859	3	Reference
AGAGCTTTCTGCGACG.1	-6.90621	-5.49792	7	Reference
AGAGTGGAGGGCATGT.1	-6.24593	-1.22635	2	Reference
AGAGTGGCAAGAGTCG.1	-5.17917	-3.54555	2	Reference
AGAGTGGCACCCAGTG.1	-3.64338	2.34799	4	Reference
AGAGTGGCACTGTCGG.1	-1.25579	-3.13659	5	Reference
AGAGTGGCATGGTAGG.1	-7.24209	0.6331	6	Reference
AGAGTGGGTCGAAAGC.1	-6.6938	-5.56498	7	Reference
AGAGTGGTCAAACCAC.1	-5.13917	-1.15056	2	Reference
AGAGTGGTCAATACCG.1	-1.90396	-0.151675	9	Reference
AGAGTGGTCAGCTTAG.1	-3.54874	3.69309	4	Reference
AGAGTGGTCGCTAGCG.1	-1.24487	-3.1338	5	Reference
AGAGTGGTCTGCCAGG.1	3.36782	1.04743	1	Reference
AGATCTGAGAGAGCTC.1	-0.347429	1.11814	1	Reference
AGATCTGAGCCCTAAT.1	-6.74418	-1.60659	2	Reference
AGATCTGAGTAGGTGC.1	2.06297	-1.93272	12	Reference
AGATCTGAGTCTCGGC.1	0.440954	3.17076	1	Reference
AGATCTGCAAAGGAAG.1	-6.17998	-5.85054	7	Reference
AGATCTGCAAAGGTGC.1	-5.84703	-5.76668	7	Reference
AGATCTGCAAAGTCAA.1	-1.77169	0.349227	9	Reference
AGATCTGCACGTAAGG.1	-3.68761	2.57503	4	Reference
AGATCTGCATGCCACG.1	10.2263	4.35541	8	Reference
AGATCTGGTCAAACTC.1	-2.61421	2.4149	4	Reference
AGATCTGGTCATACTG.1	9.30926	1.89986	8	Reference
AGATCTGGTGCGATAG.1	0.0482407	2.18733	1	Reference
AGATCTGGTTAGTGGG.1	-3.2934	-3.77577	5	Reference
AGATCTGTCCTCGCAT.1	9.87789	1.47317	8	Reference
AGATCTGTCCTGTACC.1	12.4587	3.47876	3	Reference
AGATTGCAGAAGGGTA.1	-5.23177	-0.966106	2	Reference
AGATTGCCATATGAGA.1	11.92	4.57781	3	Reference
AGATTGCCATGAACCT.1	-2.3745	3.58593	4	Reference
AGATTGCGTCCAGTGC.1	11.0215	2.85553	8	Reference
AGATTGCGTTCGTCTC.1	3.81371	0.866539	1	Reference
AGATTGCGTTGCGCAC.1	8.83837	3.19333	8	Reference
AGATTGCTCGGACAAG.1	10.309	2.72179	8	Reference
AGATTGCTCGGCATCG.1	-2.16698	1.90903	4	Reference
AGCAGCCCACCAGCAC.1	-4.56057	-4.35521	5	Reference
AGCAGCCCACCTCGTT.1	2.88779	1.10345	1	Reference
AGCAGCCGTAATAGCA.1	-5.72234	-5.57911	7	Reference
AGCAGCCGTTACTGAC.1	11.8325	3.82967	3	Reference
AGCAGCCTCAACCAAC.1	-6.67941	4.42032	6	Reference
AGCAGCCTCATGCATG.1	13.5989	4.09427	3	Reference
AGCAGCCTCCTCAACC.1	10.0788	1.58804	8	Reference
AGCATACAGGATGGTC.1	12.2795	2.92051	3	Reference
AGCATACAGGTGCTTT.1	-4.93918	4.01519	4	Reference
AGCATACGTTATCCGA.1	-6.78973	6.14982	6	Reference
AGCATACTCCGAAGAG.1	1.03295	-2.39572	12	Reference
AGCATACTCTATCCCG.1	-2.93045	-3.66558	5	Reference
AGCCTAAAGAAACCTA.1	-0.447951	1.41894	1	Reference
AGCCTAAAGGTGCAAC.1	-5.28159	-4.97073	5	Reference
AGCCTAAGTTATCACG.1	-3.20239	-6.10553	10	Reference
AGCCTAAGTTCCAACA.1	-3.9964	4.22084	4	Reference
AGCCTAATCAGGCAAG.1	0.914928	0.301709	1	Reference
AGCCTAATCAGTTGAC.1	-1.90956	-5.94409	10	Reference
AGCCTAATCCCAAGTA.1	-3.96577	-3.35224	5	Reference
AGCCTAATCTCGAGTA.1	-3.15829	-4.58169	5	Reference
AGCGGTCAGCTTTGGT.1	-2.77443	-3.86322	5	Reference
AGCGGTCAGTGGCACA.1	-1.68612	0.720512	9	Reference
AGCGGTCCAAGCCTAT.1	10.107	-0.85517	11	Reference
AGCGGTCCACAGAGGT.1	-5.45445	-5.54114	7	Reference
AGCGGTCCACTTAACG.1	6.74206	1.14141	13	Reference
AGCGGTCCAGGGATTG.1	12.1718	4.55392	3	Reference
AGCGGTCCAGTCACTA.1	-2.85628	-6.1423	10	Reference
AGCGGTCGTCAAACTC.1	-6.9745	4.18	6	Reference
AGCGGTCTCACCCGAG.1	-6.68915	-1.57844	2	Reference
AGCGGTCTCCTTTCGG.1	-4.43523	2.20741	4	Reference
AGCGGTCTCGTGGACC.1	-0.888749	1.84808	1	Reference
AGCGGTCTCTTAGAGC.1	-4.89922	-5.18918	5	Reference
AGCGTATCACAGGAGT.1	-3.0718	1.78181	4	Reference
AGCGTATCATTAGGCT.1	10.2688	2.82993	8	Reference
AGCGTATTCACATGCA.1	-3.05779	-6.37116	10	Reference
AGCGTATTCACTGGGC.1	-4.73969	-5.03064	5	Reference
AGCGTATTCGTTGACA.1	-1.70271	-1.32902	9	Reference
AGCGTCGAGGGTGTTG.1	-2.63747	1.39941	4	Reference
AGCGTCGCAAACGCGA.1	-3.61741	-6.29861	10	Reference
AGCGTCGCACGAAGCA.1	-0.406404	2.38681	1	Reference
AGCGTCGCAGGAATGC.1	12.3469	2.07557	3	Reference
AGCGTCGGTAATCACC.1	11.0427	1.97706	3	Reference
AGCGTCGTCCTTTCGG.1	11.7785	3.05432	3	Reference
AGCTCCTAGGATTCGG.1	11.8979	2.48795	3	Reference
AGCTCCTAGTTTGCGT.1	-5.23701	-2.8718	2	Reference
AGCTCCTCACTTGGAT.1	-3.62248	-3.19314	5	Reference
AGCTCCTCAGATCGGA.1	2.12876	1.48628	1	Reference
AGCTCCTCAGGGATTG.1	8.95022	2.89347	8	Reference
AGCTCCTCAGTAAGCG.1	-3.21193	-6.09945	10	Reference
AGCTCCTGTCGAGATG.1	11.3872	2.39008	3	Reference
AGCTCCTGTTAAAGTG.1	-5.04495	-4.97901	5	Reference
AGCTCCTTCACCGGGT.1	-3.02966	-1.78638	9	Reference
AGCTCCTTCACGATGT.1	-5.80911	1.18429	2	Reference
AGCTCCTTCCGCATAA.1	12.6224	2.31184	3	Reference
AGCTCCTTCGCATGAT.1	9.95969	3.6274	8	Reference
AGCTCCTTCGTATCAG.1	-1.81614	-0.34898	9	Reference
AGCTCTCAGACGCTTT.1	9.91642	-0.715284	11	Reference
AGCTCTCAGCACACAG.1	-3.23753	-1.76736	9	Reference
AGCTCTCAGGATGTAT.1	10.3724	3.69917	8	Reference
AGCTCTCAGTAGGTGC.1	10.6684	3.15153	8	Reference
AGCTCTCCAATGCCAT.1	0.229691	-3.09592	12	Reference
AGCTCTCGTACCGTAT.1	-2.41807	2.16786	4	Reference
AGCTCTCTCAAGAAGT.1	13.4798	4.10534	3	Reference
AGCTCTCTCCCAGGTG.1	-2.66178	-3.8515	5	Reference
AGCTTGACACGGTAGA.1	-4.29047	2.05327	4	Reference
AGCTTGACACTGTGTA.1	-0.505897	2.06012	1	Reference
AGCTTGACAGATTGCT.1	-5.93433	-5.58943	7	Reference
AGCTTGATCAACGGGA.1	9.85481	3.42353	8	Reference
AGCTTGATCACCGGGT.1	-4.39263	-1.08627	2	Reference
AGCTTGATCCTTTACA.1	-4.18012	-0.052006	9	Reference
AGGCCACAGACAAGCC.1	-5.88574	-3.95438	7	Reference
AGGCCACAGACAGAGA.1	10.7967	-0.321679	11	Reference
AGGCCACAGACTAGGC.1	0.765882	0.823004	1	Reference
AGGCCACCAATGAAAC.1	-7.12903	-0.605043	2	Reference
AGGCCACCACCAGTTA.1	8.95909	3.44196	8	Reference
AGGCCACGTCCGTTAA.1	11.5031	2.71807	3	Reference
AGGCCACGTCTCACCT.1	-6.46766	-5.31093	7	Reference
AGGCCACTCTAGCACA.1	0.996358	3.53012	1	Reference
AGGCCACTCTTCCTTC.1	10.7672	-0.844188	11	Reference
AGGCCGTAGTCGTACT.1	13.0037	4.14885	3	Reference
AGGCCGTCAAACGCGA.1	-1.68789	-3.69001	5	Reference
AGGCCGTGTCCAGTGC.1	3.8841	0.814013	1	Reference
AGGCCGTTCCACGTTC.1	-6.04017	0.77091	2	Reference
AGGCCGTTCGCAGGCT.1	-4.07695	-3.98036	5	Reference
AGGCCGTTCGTTTGCC.1	-6.21472	4.08696	6	Reference
AGGGAGTAGAATTGTG.1	-6.10465	4.47164	6	Reference
AGGGAGTAGTCAAGCG.1	-3.04922	-5.93666	10	Reference
AGGGAGTGTACATGTC.1	-4.79377	-2.84754	2	Reference
AGGGAGTGTCGCGTGT.1	-4.82934	0.161255	2	Reference
AGGGAGTGTTGGTGGA.1	-5.85968	-1.28214	2	Reference
AGGGAGTGTTGTACAC.1	11.1404	4.75317	3	Reference
AGGGAGTTCAGCCTAA.1	-7.57592	0.620326	6	Reference
AGGGAGTTCCGAAGAG.1	10.5731	3.26646	8	Reference
AGGGATGAGTTATCGC.1	6.87486	0.846154	13	Reference
AGGGATGCAAGCGTAG.1	9.9077	-0.142663	11	Reference
AGGGATGGTCCAGTAT.1	-1.98803	-1.76094	9	Reference
AGGGATGGTCCCTTGT.1	-5.85254	0.0841815	2	Reference
AGGGATGTCAGCAACT.1	-5.36548	-4.76618	5	Reference
AGGGATGTCGCCCTTA.1	-6.21649	-3.32366	2	Reference
AGGGATGTCTATCCCG.1	-6.93935	4.99871	6	Reference
AGGGTGAAGACAGACC.1	-6.64606	-2.01141	2	Reference
AGGGTGAAGTTGAGAT.1	-7.05173	-0.706833	2	Reference
AGGGTGACACCGAATT.1	-5.04826	-5.30032	5	Reference
AGGGTGACACTCAGGC.1	-1.86128	-3.66922	5	Reference
AGGGTGACATAGTAAG.1	11.146	3.89735	3	Reference
AGGGTGAGTCGAGATG.1	-4.07988	-3.33446	5	Reference
AGGTCATAGATACACA.1	8.82262	3.18025	8	Reference
AGGTCATAGATGCCAG.1	-2.38518	-0.525165	9	Reference
AGGTCATAGCAGATCG.1	-5.79496	-0.523917	2	Reference
AGGTCATAGTGTTAGA.1	9.65871	2.33056	8	Reference
AGGTCATCACAACGCC.1	-7.51002	2.49479	6	Reference
AGGTCATCAGTGGAGT.1	-3.61776	4.00261	4	Reference
AGGTCATCATGGGACA.1	9.56161	0.896925	11	Reference
AGGTCATGTTCAACCA.1	-5.03448	3.18549	4	Reference
AGGTCATTCACCTTAT.1	-2.84621	4.04575	4	Reference
AGGTCATTCCCTAATT.1	9.59507	0.170724	11	Reference
AGGTCATTCTGCCAGG.1	0.995975	-3.01443	12	Reference
AGGTCATTCTTCCTTC.1	-2.97936	-5.63186	10	Reference
AGGTCATTCTTCGAGA.1	-2.32064	2.11183	4	Reference
AGGTCCGAGCTAGCCC.1	11.2828	2.32881	3	Reference
AGGTCCGAGGCTACGA.1	-7.22027	2.2341	6	Reference
AGGTCCGCACTTCTGC.1	2.28026	1.55065	1	Reference
AGGTCCGGTTGGGACA.1	-5.75712	2.1817	4	Reference
AGGTCCGTCACCTCGT.1	12.1975	2.52858	3	Reference
AGTAGTCAGAGGGATA.1	-6.72421	-5.68517	7	Reference
AGTAGTCAGATCTGAA.1	2.348	1.17912	1	Reference
AGTAGTCAGCGATATA.1	12.6831	3.16556	3	Reference
AGTAGTCAGCTACCTA.1	-5.26317	0.0165019	2	Reference
AGTAGTCAGTCAATAG.1	-7.30347	3.21286	6	Reference
AGTAGTCCAGCCTGTG.1	-4.08719	0.803099	4	Reference
AGTAGTCGTCAGATAA.1	-5.75577	2.09869	4	Reference
AGTAGTCGTCTTGATG.1	-1.39161	-0.185039	9	Reference
AGTAGTCGTCTTTCAT.1	10.5586	-0.0258527	11	Reference
AGTAGTCTCATCTGCC.1	-2.38985	-6.3431	10	Reference
AGTAGTCTCGAGAGCA.1	10.5849	2.39715	8	Reference
AGTAGTCTCTCGGACG.1	-7.60926	0.347397	6	Reference
AGTAGTCTCTCTTATG.1	11.0206	0.191966	11	Reference
AGTCTTTAGCCAGTAG.1	-6.42021	-5.83051	7	Reference
AGTCTTTAGCTGGAAC.1	-4.51717	3.36917	4	Reference
AGTCTTTCAATGGTCT.1	-6.32685	-4.77388	7	Reference
AGTCTTTCAGGATCGA.1	-4.09928	1.89556	4	Reference
AGTCTTTCAGGTCTCG.1	11.3658	4.25684	3	Reference
AGTCTTTCATACTACG.1	-5.98561	1.20861	2	Reference
AGTCTTTCATGCCACG.1	-4.41207	-2.34221	2	Reference
AGTCTTTGTGCTAGCC.1	-4.06298	2.29433	4	Reference
AGTGAGGAGCTTCGCG.1	1.14391	-2.39751	12	Reference
AGTGAGGAGGAATCGC.1	-4.56093	4.14464	4	Reference
AGTGAGGAGTCACGCC.1	-5.71558	-5.04828	7	Reference
AGTGAGGCAAGTACCT.1	10.0062	3.72273	8	Reference
AGTGAGGCAATGGATA.1	2.88935	-0.513852	1	Reference
AGTGAGGCATCAGTAC.1	-6.66424	-5.60039	7	Reference
AGTGAGGCATGCCTAA.1	-4.12925	-4.56392	5	Reference
AGTGAGGGTGAAGGCT.1	7.38034	1.13898	13	Reference
AGTGAGGGTGCGAAAC.1	-7.25998	3.26836	6	Reference
AGTGGGACAACACCTA.1	-6.43909	-4.60699	7	Reference
AGTGGGACACTAGTAC.1	1.7633	2.77946	1	Reference
AGTGGGACATCCAACA.1	0.585066	2.48239	1	Reference
AGTGGGATCACAATGC.1	-2.80655	-2.90298	5	Reference
AGTGTCAAGTTAGCGG.1	-5.97371	-4.25297	7	Reference
AGTGTCACAAGGTGTG.1	-2.5871	2.532	4	Reference
AGTGTCACACAGACAG.1	-6.7149	-5.81159	7	Reference
AGTGTCACATGAACCT.1	-5.62913	0.120427	2	Reference
AGTGTCAGTCTAGTGT.1	11.519	3.4138	3	Reference
AGTGTCAGTCTCATCC.1	12.2985	4.32254	3	Reference
AGTGTCAGTGGGTATG.1	-5.37893	-1.81396	2	Reference
AGTGTCAGTTACCAGT.1	-4.2957	1.32454	4	Reference
AGTGTCATCCAAGTAC.1	1.68279	0.121619	1	Reference
AGTTGGTAGATGTGGC.1	-3.63003	3.4772	4	Reference
AGTTGGTAGTAGGTGC.1	10.2751	0.523679	11	Reference
AGTTGGTCAAAGGCGT.1	1.12603	3.32457	1	Reference
AGTTGGTCAAGCCCAC.1	10.6257	1.67638	8	Reference
AGTTGGTCACGGTAGA.1	-1.79518	-5.93397	10	Reference
AGTTGGTGTCCTCCAT.1	-3.86964	-3.77085	5	Reference
AGTTGGTGTGAAAGAG.1	-5.44724	-0.0367265	2	Reference
AGTTGGTGTGTGCCTG.1	8.88347	2.94527	8	Reference
AGTTGGTGTTGCCTCT.1	7.48422	0.872804	13	Reference
AGTTGGTTCGCCATAA.1	-3.8518	-0.285748	9	Reference
AGTTGGTTCGTACGGC.1	-7.86725	3.12436	6	Reference
AGTTGGTTCTGTCTCG.1	-4.76625	-1.45928	2	Reference
ATAACGCAGAGTACAT.1	10.9745	3.95308	3	Reference
ATAACGCAGCCAGAAC.1	7.95704	1.3671	13	Reference
ATAACGCAGGACCACA.1	6.51595	1.04047	13	Reference
ATAACGCCAACAACCT.1	0.249251	1.50923	1	Reference
ATAACGCCAAGCTGTT.1	-5.65249	-2.17007	2	Reference
ATAACGCCACAGGCCT.1	2.45584	1.24147	1	Reference
ATAACGCGTAAACCTC.1	-5.34886	0.0771737	2	Reference
ATAACGCGTATATCCG.1	11.7639	4.66511	3	Reference
ATAACGCGTCTTGATG.1	-2.41486	-0.279856	9	Reference
ATAACGCGTGACAAAT.1	9.4965	2.52903	8	Reference
ATAACGCGTGGTCTCG.1	-2.72047	-0.871036	9	Reference
ATAACGCGTGTTGAGG.1	10.7444	-0.435968	11	Reference
ATAACGCGTTAAAGTG.1	-4.30832	-1.9271	2	Reference
ATAACGCTCATTTGGG.1	-4.60921	-4.44544	5	Reference
ATAACGCTCGCGTTTC.1	-5.71952	-0.739898	2	Reference
ATAAGAGAGAAGCCCA.1	-2.81629	-5.19476	10	Reference
ATAAGAGAGCCCTAAT.1	-6.39569	5.34543	6	Reference
ATAAGAGAGGACGAAA.1	-4.58357	-4.9504	5	Reference
ATAAGAGAGGATGTAT.1	-5.96614	-5.20053	7	Reference
ATAAGAGAGGCGTACA.1	10.0243	2.4622	8	Reference
ATAAGAGAGGCTCAGA.1	-4.89631	1.11734	4	Reference
ATAAGAGCACTGTCGG.1	9.91879	-0.743389	11	Reference
ATAAGAGCACTTGGAT.1	1.14356	-3.13741	12	Reference
ATAAGAGGTAGAGCTG.1	12.1586	4.04732	3	Reference
ATAAGAGGTAGTAGTA.1	-3.61381	2.18256	4	Reference
ATAAGAGGTATGAAAC.1	-7.34939	2.59178	6	Reference
ATAAGAGGTCATATCG.1	11.7375	4.5445	3	Reference
ATAAGAGGTCGATTGT.1	-4.55627	4.35876	4	Reference
ATAAGAGGTGTTTGGT.1	-4.68521	-1.56226	2	Reference
ATAAGAGGTTAGGGTG.1	10.2012	3.32282	8	Reference
ATAAGAGGTTCCACGG.1	-6.34097	-5.98844	7	Reference
ATAAGAGTCTCGCATC.1	-0.681379	1.91332	1	Reference
ATAGACCAGAGTAATC.1	1.69009	1.02757	1	Reference
ATAGACCAGTCGTACT.1	-4.15355	-4.47173	5	Reference
ATAGACCCAACGCACC.1	11.7481	2.41627	3	Reference
ATAGACCCACGGACAA.1	-2.69442	-1.14013	9	Reference
ATAGACCGTAAGAGGA.1	-7.20228	0.46354	6	Reference
ATAGACCTCTACTATC.1	-4.31543	-5.36702	5	Reference
ATAGACCTCTTGTCAT.1	-5.48206	-5.58462	7	Reference
ATCACGAAGCCCGAAA.1	11.6352	3.89705	3	Reference
ATCACGACAAGACACG.1	13.3628	3.95329	3	Reference
ATCACGACACATGTGT.1	-3.61778	-3.58585	5	Reference
ATCACGACAGACAAAT.1	-2.38361	2.19743	4	Reference
ATCACGACAGCCTTTC.1	-5.1328	0.836766	4	Reference
ATCACGATCGCGGATC.1	-6.50719	-1.8505	2	Reference
ATCACGATCTCGATGA.1	9.59156	1.83945	8	Reference
ATCACGATCTTCGGTC.1	-2.7387	3.86102	4	Reference
ATCATCTAGACGCACA.1	-5.06527	1.09148	4	Reference
ATCATCTAGATGGCGT.1	-2.47248	3.66752	4	Reference
ATCATCTAGATGTCGG.1	-2.27374	1.84841	4	Reference
ATCATCTCAAAGCAAT.1	-3.24352	0.0626392	9	Reference
ATCATCTCACCGAAAG.1	-5.80219	-0.0166076	2	Reference
ATCATCTGTATCACCA.1	-5.85262	-0.974796	2	Reference
ATCATCTGTGGTCTCG.1	-3.69847	-3.65718	5	Reference
ATCATCTGTTAGAACA.1	0.937408	-2.96072	12	Reference
ATCATCTTCAAACCGT.1	-4.84276	3.00568	4	Reference
ATCATCTTCCAAACTG.1	0.96285	2.75585	1	Reference
ATCATGGAGATCCGAG.1	9.84782	2.31576	8	Reference
ATCATGGAGCGATATA.1	-4.7394	-5.0062	5	Reference
ATCATGGCAAGGACAC.1	-6.3325	-4.3123	7	Reference
ATCATGGCAATCAGAA.1	-3.81251	-3.42212	5	Reference
ATCATGGCAATCAGAA.1.1	1.02946	-2.34675	12	Reference
ATCATGGTCACATGCA.1	9.72301	2.20584	8	Reference
ATCATGGTCCAAATGC.1	-6.08399	-4.29212	7	Reference
ATCATGGTCGAATGCT.1	-3.75379	-5.67339	10	Reference
ATCATGGTCGTCTGAA.1	-7.10167	0.364649	6	Reference
ATCCACCAGAGCAATT.1	-2.03656	-1.88368	9	Reference
ATCCACCAGTCAAGCG.1	-1.82568	-6.28368	10	Reference
ATCCACCAGTGGGCTA.1	-6.81451	-5.38233	7	Reference
ATCCACCAGTGGTAAT.1	11.895	3.05908	3	Reference
ATCCACCAGTTCGCAT.1	-4.57552	-0.935041	2	Reference
ATCCACCGTATCTGCA.1	7.18078	1.0751	13	Reference
ATCCACCGTCCAGTTA.1	2.36118	-1.40361	12	Reference
ATCCACCGTTCGTGAT.1	-6.35083	-5.46694	7	Reference
ATCCACCTCATCGCTC.1	3.20879	1.08175	1	Reference
ATCCACCTCGACCAGC.1	-5.19406	-5.02412	5	Reference
ATCCACCTCTTCAACT.1	2.17791	0.216791	1	Reference
ATCCACCTCTTCGAGA.1	10.1597	2.16553	8	Reference
ATCCGAAAGATCTGAA.1	2.52844	2.28066	1	Reference
ATCCGAACACAAGTAA.1	-4.92804	-5.43834	5	Reference
ATCCGAACACTTACGA.1	-6.49397	-5.15715	7	Reference
ATCCGAAGTGCACTTA.1	1.04231	-2.37301	12	Reference
ATCCGAAGTTATGCGT.1	-4.53253	1.02342	4	Reference
ATCCGAAGTTTAGCTG.1	-3.06596	-1.56801	9	Reference
ATCCGAATCCAGGGCT.1	-2.72575	3.88786	4	Reference
ATCCGAATCGAGAACG.1	-2.44145	-2.32506	9	Reference
ATCCGAATCTCAAACG.1	-5.8797	-5.74349	7	Reference
ATCCGAATCTGTTGAG.1	-4.20868	-4.40765	5	Reference
ATCCGAATCTTCTGGC.1	11.3389	4.65908	3	Reference
ATCGAGTAGAAACGAG.1	-5.56308	-5.84371	7	Reference
ATCGAGTCAATGGACG.1	-3.94272	-3.44035	5	Reference
ATCGAGTCATCAGTAC.1	-4.27244	1.59597	4	Reference
ATCGAGTGTCGGGTCT.1	-5.92481	-5.38414	7	Reference
ATCGAGTGTGGCAAAC.1	-5.2884	-1.47582	2	Reference
ATCGAGTTCCACGTGG.1	-0.180717	2.17888	1	Reference
ATCGAGTTCCCGGATG.1	-2.90597	-6.04298	10	Reference
ATCGAGTTCGAGCCCA.1	-4.747	-0.0744613	2	Reference
ATCTACTAGAGGTTAT.1	-0.56884	2.20037	1	Reference
ATCTACTAGCAGACTG.1	-4.5084	3.99822	4	Reference
ATCTACTAGTCATGCT.1	-5.28579	-6.15099	7	Reference
ATCTACTAGTCGTACT.1	6.88208	1.19226	13	Reference
ATCTACTCAAACCCAT.1	-3.1256	-1.4757	9	Reference
ATCTACTCACAACGTT.1	10.0478	-0.868564	11	Reference
ATCTACTGTACCGTTA.1	10.2368	2.63071	8	Reference
ATCTACTGTCGGCACT.1	-4.69049	-0.0587509	2	Reference
ATCTACTGTCTGCGGT.1	-6.65043	5.24503	6	Reference
ATCTACTGTTCCCTTG.1	-5.232	2.38587	4	Reference
ATCTACTTCGGTCTAA.1	-7.42062	1.90256	6	Reference
ATCTGCCAGAAACCGC.1	-3.99064	-0.0638643	9	Reference
ATCTGCCAGGTGATAT.1	-4.96803	0.723921	4	Reference
ATCTGCCCATTCTCAT.1	0.821383	2.7412	1	Reference
ATCTGCCGTAAGTGTA.1	2.36668	2.15165	1	Reference
ATCTGCCGTCACTTCC.1	8.88249	2.78722	8	Reference
ATCTGCCTCAGCTTAG.1	8.87749	3.32485	8	Reference
ATGAGGGAGAACTGTA.1	0.964877	0.742727	1	Reference
ATGAGGGAGCAGATCG.1	-4.65739	-2.37679	2	Reference
ATGAGGGAGCTAGTCT.1	-4.37113	-3.81455	5	Reference
ATGAGGGAGTCTTGCA.1	9.60315	2.52848	8	Reference
ATGAGGGCATGAAGTA.1	2.29227	2.76183	1	Reference
ATGAGGGCATTACCTT.1	1.20928	-3.08093	12	Reference
ATGAGGGGTAGCTGCC.1	-5.41533	-1.15347	2	Reference
ATGAGGGGTCGAGTTT.1	-4.29172	0.540405	4	Reference
ATGAGGGTCAGAGCTT.1	-4.1117	2.78306	4	Reference
ATGAGGGTCGACGGAA.1	13.5731	4.31536	3	Reference
ATGCGATAGACAAAGG.1	-6.95164	-5.4517	7	Reference
ATGCGATAGACAGAGA.1	12.9897	4.55253	3	Reference
ATGCGATCAGACGCAA.1	-4.62928	0.196322	2	Reference
ATGCGATCATGCTGGC.1	-1.99507	-3.42449	5	Reference
ATGCGATCATGTAAGA.1	9.4539	2.48313	8	Reference
ATGCGATGTAAGAGAG.1	-7.15876	4.08791	6	Reference
ATGCGATGTAGGGTAC.1	-1.21069	0.662587	9	Reference
ATGCGATTCCGTAGGC.1	1.24176	-2.22709	12	Reference
ATGGGAGCAATGGAAT.1	7.18583	1.25286	13	Reference
ATGGGAGCATATGGTC.1	11.5494	4.46447	3	Reference
ATGGGAGGTAGCGTAG.1	1.02006	2.98844	1	Reference
ATGGGAGGTGTGTGCC.1	9.64604	3.89519	8	Reference
ATGGGAGGTTAAAGTG.1	2.10053	2.41839	1	Reference
ATGGGAGGTTAAGTAG.1	-4.39127	0.901874	4	Reference
ATGGGAGGTTGTCGCG.1	1.44504	0.720853	1	Reference
ATGGGAGTCACCTTAT.1	1.6827	1.04096	1	Reference
ATGGGAGTCCACTGGG.1	9.71961	4.32493	8	Reference
ATGGGAGTCTTGCATT.1	-4.77627	3.84102	4	Reference
ATGTGTGAGAGACGAA.1	-3.1445	-3.7783	5	Reference
ATGTGTGAGCCGATTT.1	-2.88275	-0.516097	9	Reference
ATGTGTGAGGGCTTCC.1	-5.07539	-6.19491	7	Reference
ATGTGTGCAAACCTAC.1	9.56761	-0.253212	11	Reference
ATGTGTGCAACAACCT.1	-2.66132	1.83242	4	Reference
ATGTGTGCAGCAGTTT.1	-4.81138	2.12896	4	Reference
ATGTGTGCAGTCTTCC.1	-6.42479	-2.62098	2	Reference
ATGTGTGCATTGGGCC.1	-3.5207	-2.7125	9	Reference
ATGTGTGTCATGTCTT.1	2.27549	1.10076	1	Reference
ATTACTCCACAACGTT.1	-4.5767	-1.04315	2	Reference
ATTACTCCATGTAGTC.1	12.2202	2.34685	3	Reference
ATTACTCCATGTTGAC.1	11.298	3.89112	3	Reference
ATTACTCCATTAGCCA.1	-4.70566	-1.92379	2	Reference
ATTACTCGTCAGAATA.1	-3.04717	-6.16936	10	Reference
ATTACTCGTTGCTCCT.1	-4.13513	2.35106	4	Reference
ATTACTCGTTGTACAC.1	-0.489339	2.41556	1	Reference
ATTACTCTCATGCATG.1	-6.59912	-5.21368	7	Reference
ATTACTCTCCACGCAG.1	11.2154	0.179565	11	Reference
ATTACTCTCTCTTGAT.1	-0.23198	2.13269	1	Reference
ATTATCCAGACAAAGG.1	-1.00792	0.864666	9	Reference
ATTATCCAGAGACTAT.1	11.5854	3.46625	3	Reference
ATTATCCAGCAGATCG.1	-6.05025	-0.806119	2	Reference
ATTATCCAGGCTCAGA.1	2.25504	3.65424	1	Reference
ATTATCCAGGGTCGAT.1	10.9118	-0.464387	11	Reference
ATTATCCCAGCCTGTG.1	10.7899	-0.783127	11	Reference
ATTATCCCATTGGCGC.1	7.00699	1.09218	13	Reference
ATTATCCGTACCGCTG.1	-6.93324	-5.66398	7	Reference
ATTATCCGTGAGTGAC.1	-3.36295	-0.311943	9	Reference
ATTATCCGTTACCGAT.1	9.21242	3.19476	8	Reference
ATTATCCTCACTTCAT.1	9.94073	1.76794	8	Reference
ATTATCCTCATCGGAT.1	0.304449	3.16311	1	Reference
ATTATCCTCTAGCACA.1	-5.41599	-5.2687	7	Reference
ATTCTACCACTGTCGG.1	4.2586	0.590114	1	Reference
ATTCTACCAGCCTTGG.1	-7.09716	6.00953	6	Reference
ATTCTACCATTGGTAC.1	-3.7825	2.18437	4	Reference
ATTCTACGTCCGACGT.1	-1.8541	-0.326185	9	Reference
ATTCTACGTGCCTGGT.1	11.9805	3.66033	3	Reference
ATTCTACGTGTGGCTC.1	11.2563	2.10874	3	Reference
ATTCTACTCAATCACG.1	-4.20039	4.26829	4	Reference
ATTCTACTCGGCTACG.1	9.20014	3.05616	8	Reference
ATTGGACAGAGTCTGG.1	-6.89403	5.91017	6	Reference
ATTGGACCAACAACCT.1	-4.5468	2.09085	4	Reference
ATTGGACCAGCTGTAT.1	3.83422	0.824223	1	Reference
ATTGGACCATGGTTGT.1	-4.75188	-5.16601	5	Reference
ATTGGACCATTTCAGG.1	-4.44076	-5.04792	5	Reference
ATTGGACGTCGATTGT.1	12.0702	3.08088	3	Reference
ATTGGACTCCGCGCAA.1	11.3827	2.96263	3	Reference
ATTGGACTCGCATGGC.1	-7.78283	2.55442	6	Reference
ATTGGTGAGTCGTACT.1	9.99142	-0.4362	11	Reference
ATTGGTGAGTTGAGAT.1	-6.88418	5.64862	6	Reference
ATTGGTGCAATGGTCT.1	-3.58521	-0.188217	9	Reference
ATTGGTGCATGTCGAT.1	-4.97903	-1.40368	2	Reference
ATTGGTGCATTAACCG.1	10.6278	1.7785	8	Reference
ATTGGTGGTAATCACC.1	9.49759	2.30078	8	Reference
ATTGGTGGTACTCAAC.1	-6.24805	-5.36898	7	Reference
ATTGGTGTCAGCTTAG.1	10.3568	1.57165	8	Reference
ATTGGTGTCCTCAATT.1	-7.23989	0.435151	6	Reference
ATTTCTGAGACCACGA.1	0.0821858	0.391832	1	Reference
ATTTCTGAGATGCCTT.1	-1.27877	-3.17517	5	Reference
ATTTCTGAGCTGATAA.1	10.0997	0.137121	11	Reference
ATTTCTGAGGCGTACA.1	1.16954	2.87159	1	Reference
ATTTCTGCACGGCTAC.1	11.8557	2.95145	3	Reference
ATTTCTGGTCGCCATG.1	-4.00649	-4.49863	5	Reference
ATTTCTGGTGACGCCT.1	-2.01532	-6.43412	10	Reference
ATTTCTGGTTAGATGA.1	7.41681	1.25524	13	Reference
ATTTCTGTCAATCACG.1	0.996308	2.95976	1	Reference
CAACCAAAGAGGTTGC.1	11.2085	3.2052	3	Reference
CAACCAAAGGAATCGC.1	-1.11813	-3.75265	5	Reference
CAACCAAAGGTGCACA.1	12.0312	1.45508	3	Reference
CAACCAACACAGCGTC.1	-4.18926	-2.25036	2	Reference
CAACCAACACCACGTG.1	-5.82872	-5.86538	7	Reference
CAACCAACACGTCAGC.1	2.99875	1.35354	1	Reference
CAACCAACACGTTGGC.1	-6.65282	2.78848	6	Reference
CAACCAACACTGAAGG.1	11.3373	4.13989	3	Reference
CAACCAAGTAGGCTGA.1	4.26698	0.543624	1	Reference
CAACCAATCAAAGTAG.1	-4.63112	0.813191	4	Reference
CAACCAATCCAAATGC.1	10.5077	2.78614	8	Reference
CAACCAATCCACTGGG.1	-6.99024	-5.58241	7	Reference
CAACCAATCCTGCAGG.1	-2.40808	3.63694	4	Reference
CAACCAATCCTGCTTG.1	-3.32396	-6.41068	10	Reference
CAACCTCAGCTGAAAT.1	-2.75127	-4.71692	5	Reference
CAACCTCAGTACACCT.1	9.7496	-0.740921	11	Reference
CAACCTCCACGCCAGT.1	-4.76974	0.963225	4	Reference
CAACCTCCATTTGCTT.1	-1.32894	-0.0498782	9	Reference
CAACCTCGTAGCCTCG.1	0.520206	3.24856	1	Reference
CAACCTCGTATATGAG.1	-6.07357	-5.27682	7	Reference
CAACCTCGTATCAGTC.1	12.5673	3.18688	3	Reference
CAACCTCGTCTTGATG.1	11.649	1.97847	3	Reference
CAACCTCGTTCAGGCC.1	-3.23822	-0.476863	9	Reference
CAACCTCTCGAGGTAG.1	-4.07036	2.9185	4	Reference
CAACCTCTCTAACTGG.1	-5.45767	-0.351924	2	Reference
CAACCTCTCTACTATC.1	-6.44285	-0.144268	2	Reference
CAACTAGAGCACCGCT.1	2.59417	2.06457	1	Reference
CAACTAGAGCCTCGTG.1	1.96314	2.36634	1	Reference
CAACTAGCAAGACACG.1	-1.99807	-0.389698	9	Reference
CAACTAGCAATAACGA.1	-5.54201	-2.48578	2	Reference
CAACTAGCAATGAATG.1	-6.59389	-1.4851	2	Reference
CAACTAGGTACTTAGC.1	-5.28296	-3.9672	5	Reference
CAACTAGGTCCCTACT.1	10.4693	3.66728	8	Reference
CAACTAGGTCTAGAGG.1	-3.9522	-2.00907	9	Reference
CAACTAGGTCTCCACT.1	-6.93363	5.10988	6	Reference
CAACTAGGTGTGGTTT.1	-6.15821	-4.81575	7	Reference
CAACTAGGTTAAGATG.1	-3.27953	-0.218119	9	Reference
CAACTAGGTTCCAACA.1	10.7016	0.116924	11	Reference
CAACTAGGTTGCGTTA.1	-3.89571	4.04236	4	Reference
CAACTAGTCCAAAGTC.1	-4.69524	-5.15716	5	Reference
CAACTAGTCCTGCCAT.1	-1.17398	-4.6078	5	Reference
CAAGAAAAGAATGTGT.1	-2.28482	-2.12023	9	Reference
CAAGAAAAGAGTACCG.1	-6.55213	6.15546	6	Reference
CAAGAAACACCGATAT.1	3.8805	0.857816	1	Reference
CAAGAAAGTCTGCCAG.1	-6.489	-5.2077	7	Reference
CAAGAAATCGTTGCCT.1	-3.12458	-1.7219	9	Reference
CAAGATCAGACCTAGG.1	10.5495	4.83397	3	Reference
CAAGATCAGGCGATAC.1	-6.98855	1.00711	6	Reference
CAAGATCAGTAATCCC.1	-2.4836	-3.414	5	Reference
CAAGATCAGTTACCCA.1	-7.4777	3.94592	6	Reference
CAAGATCCAAGCTGGA.1	-4.82408	-1.69955	2	Reference
CAAGATCCATCCTAGA.1	-2.97936	-4.21409	5	Reference
CAAGATCGTACAAGTA.1	-2.79698	-3.83045	5	Reference
CAAGATCGTGCACTTA.1	1.49375	0.960062	1	Reference
CAAGATCGTTCAGCGC.1	-3.70423	3.32663	4	Reference
CAAGGCCAGCTTATCG.1	10.8841	-0.265989	11	Reference
CAAGGCCCAAAGTGCG.1	-3.91001	-4.2757	5	Reference
CAAGGCCCACGTTGGC.1	-3.14856	-6.54362	10	Reference
CAAGGCCGTACCAGTT.1	-4.17847	-1.17811	2	Reference
CAAGTTGAGAAGCCCA.1	10.1723	4.10209	8	Reference
CAAGTTGAGAGCTATA.1	-1.1126	-4.57321	5	Reference
CAAGTTGAGCGATCCC.1	10.405	2.73502	8	Reference
CAAGTTGAGTACGTAA.1	-6.10045	-4.40498	7	Reference
CAAGTTGAGTTATCGC.1	-5.13478	-5.69312	7	Reference
CAAGTTGCACACCGCA.1	13.001	3.15324	3	Reference
CAAGTTGCAGTAAGCG.1	-3.95417	-1.04813	2	Reference
CAAGTTGCAGTCAGCC.1	10.5847	2.15287	8	Reference
CAAGTTGCATACAGCT.1	11.7142	3.32663	3	Reference
CAAGTTGCATTTCAGG.1	-6.87516	-1.15617	2	Reference
CAAGTTGGTAGCGTGA.1	11.3565	4.48769	3	Reference
CAAGTTGGTGTTAAGA.1	10.97	4.34196	3	Reference
CAAGTTGGTTCGGGCT.1	9.77931	2.97127	8	Reference
CAAGTTGGTTTGTTGG.1	10.3069	0.066792	11	Reference
CAAGTTGTCGTTACAG.1	-5.23354	-4.0632	5	Reference
CACAAACAGCGTGAGT.1	-5.08002	-5.28716	5	Reference
CACAAACAGTACCGGA.1	2.01114	1.77528	1	Reference
CACAAACAGTACGCGA.1	11.0165	4.63444	3	Reference
CACAAACAGTGCCATT.1	-5.03337	-2.42985	2	Reference
CACAAACCATTATCTC.1	-5.31708	2.16838	4	Reference
CACAAACGTCATCGGC.1	13.4831	4.06409	3	Reference
CACAAACGTTAAGGGC.1	10.9901	5.03577	3	Reference
CACAAACTCCCTCAGT.1	-1.62664	-4.64365	5	Reference
CACACAAAGCCCAATT.1	-5.13036	0.0036809	2	Reference
CACACAAAGTCATGCT.1	-5.21162	2.25215	4	Reference
CACACAACAAGAGTCG.1	-5.08349	-1.58847	2	Reference
CACACAACACATCCAA.1	-1.62348	-3.75015	5	Reference
CACACAACACATTTCT.1	-5.45012	0.544553	2	Reference
CACACAACAGACGCCT.1	-5.9928	-5.42412	7	Reference
CACACAACAGGGTTAG.1	-5.04635	-4.62493	5	Reference
CACACAAGTCCCTACT.1	11.9535	4.21447	3	Reference
CACACAAGTGCCTGTG.1	-4.35039	-0.367262	2	Reference
CACACAAGTTACCAGT.1	12.3431	3.85625	3	Reference
CACACAAGTTGTTTGG.1	-3.01481	-3.11687	5	Reference
CACACAATCACAATGC.1	-4.26478	3.36208	4	Reference
CACACAATCGCCCTTA.1	-1.75283	-4.61067	5	Reference
CACACCTAGAAGGTGA.1	10.5594	-0.954961	11	Reference
CACACCTAGCATGGCA.1	2.39245	3.45279	1	Reference
CACACCTAGGGCTCTC.1	1.86313	0.131566	1	Reference
CACACCTCACCCATTC.1	-6.32762	-4.06428	7	Reference
CACACCTCACTGCCAG.1	-1.2757	2.04864	1	Reference
CACACCTGTAAGAGAG.1	-4.77307	-4.7968	5	Reference
CACACCTGTAAGTGTA.1	10.2136	2.37014	8	Reference
CACACCTGTACCATCA.1	2.03121	1.89071	1	Reference
CACACCTGTGCTTCTC.1	-0.372965	0.172575	1	Reference
CACACCTGTGGAAAGA.1	9.94767	1.66516	8	Reference
CACACCTGTGGCCCTA.1	-5.66866	2.18929	4	Reference
CACACCTGTTAAGGGC.1	-3.07693	3.13797	4	Reference
CACACCTGTTCAGTAC.1	-6.99913	-5.11325	7	Reference
CACACCTTCGTGGGAA.1	-1.27061	-4.60454	5	Reference
CACACTCAGAGTACAT.1	2.38301	2.81138	1	Reference
CACACTCAGCTGCAAG.1	10.6216	1.7142	8	Reference
CACACTCCACATGGGA.1	-0.672725	1.54162	1	Reference
CACACTCCAGGATCGA.1	12.5238	2.32221	3	Reference
CACACTCCAGTGACAG.1	-1.28523	1.92625	1	Reference
CACACTCCATAAGACA.1	2.60893	2.62533	1	Reference
CACACTCTCAGAGCTT.1	6.54957	0.866409	13	Reference
CACACTCTCCGCATCT.1	-0.204655	2.19916	1	Reference
CACACTCTCGAACTGT.1	12.6421	2.65484	3	Reference
CACAGGCAGAAGGCCT.1	12.8451	3.25999	3	Reference
CACAGGCAGACCACGA.1	-1.51448	-6.00604	10	Reference
CACAGGCAGAGCTGGT.1	-4.47288	-1.11578	2	Reference
CACAGGCAGCGTAATA.1	-6.40735	-5.74969	7	Reference
CACAGGCAGGTGCACA.1	-5.60513	3.52504	6	Reference
CACAGGCAGTCCGTAT.1	2.46551	2.03177	1	Reference
CACAGGCCACGGTAAG.1	10.3498	-1.02341	11	Reference
CACAGGCCACTGAAGG.1	-0.503876	0.563535	1	Reference
CACAGGCGTCTAGTGT.1	-3.95866	-0.131529	9	Reference
CACAGGCGTGCAGTAG.1	0.265614	2.14561	1	Reference
CACAGGCGTGTGACCC.1	12.3928	2.50858	3	Reference
CACAGGCTCAGTTCGA.1	-2.29595	-3.61857	5	Reference
CACAGGCTCATCGCTC.1	-4.46843	3.03875	4	Reference
CACAGTAAGTCTTGCA.1	-4.41021	-4.8863	5	Reference
CACAGTACATTCCTCG.1	-4.00642	1.76736	4	Reference
CACAGTAGTACGCTGC.1	-3.93634	-3.91358	5	Reference
CACAGTAGTCGGCACT.1	11.0801	4.65558	3	Reference
CACAGTAGTTCATGGT.1	9.21532	2.80309	8	Reference
CACAGTATCACGCATA.1	4.28715	0.577762	1	Reference
CACATAGAGAAGGTGA.1	-1.57801	-3.75754	5	Reference
CACATAGAGATAGCAT.1	10.4015	1.53467	8	Reference
CACATAGAGGTTCCTA.1	-6.75247	0.494249	6	Reference
CACATAGCAAGAAGAG.1	9.69612	-0.419913	11	Reference
CACATAGCAAGAGTCG.1	-2.40731	-2.18699	9	Reference
CACATAGCAAGTAGTA.1	12.0122	4.67119	3	Reference
CACATAGCACTCGACG.1	10.2249	3.61858	8	Reference
CACATAGCATGAACCT.1	-3.175	3.61354	4	Reference
CACATAGTCACTGGGC.1	-0.586183	2.35141	1	Reference
CACATTTCAAGAAGAG.1	3.03893	-0.388415	1	Reference
CACATTTCATATGAGA.1	-4.8765	-5.40393	5	Reference
CACATTTGTTCCGTCT.1	8.90439	3.03032	8	Reference
CACATTTTCAGCTCTC.1	-5.44098	1.15995	4	Reference
CACATTTTCCTGCAGG.1	11.365	3.55999	3	Reference
CACATTTTCTGCAGTA.1	11.0878	1.72711	3	Reference
CACATTTTCTGCCCTA.1	-2.42363	3.61348	4	Reference
CACCACTAGACTAGGC.1	-6.7484	3.73868	6	Reference
CACCACTAGATGTTAG.1	-6.67153	-5.1085	7	Reference
CACCACTAGTTGTCGT.1	-4.68327	-1.60069	2	Reference
CACCACTCACCAGGTC.1	-5.81393	-2.86571	2	Reference
CACCACTCAGCGTTCG.1	-6.65154	3.72784	6	Reference
CACCACTGTGTCGCTG.1	12.0303	4.43601	3	Reference
CACCACTTCCCTAACC.1	-6.76468	-1.7838	2	Reference
CACCAGGAGACCGGAT.1	10.6453	2.08406	8	Reference
CACCAGGAGAGTGAGA.1	-3.59599	1.99879	4	Reference
CACCAGGAGATATACG.1	-3.86542	0.644479	4	Reference
CACCAGGAGATGTGTA.1	10.7385	-0.653805	11	Reference
CACCAGGCAACTTGAC.1	-5.45912	-5.52652	7	Reference
CACCAGGCACCACGTG.1	-4.28184	2.53097	4	Reference
CACCAGGCAGTATAAG.1	-6.55234	-5.0682	7	Reference
CACCAGGCATCGGGTC.1	-3.83325	2.05893	4	Reference
CACCAGGGTCTGGTCG.1	-5.86848	-1.60102	2	Reference
CACCAGGTCAAGCCTA.1	-6.78167	-5.38981	7	Reference
CACCAGGTCCATTCTA.1	2.12203	0.235453	1	Reference
CACCAGGTCGGCGCAT.1	10.6649	-0.330623	11	Reference
CACCAGGTCTTGCCGT.1	-5.87036	2.5938	6	Reference
CACCTTGAGCGTGTCC.1	-2.89728	-2.96823	5	Reference
CACCTTGAGCTGCCCA.1	12.3602	1.93565	3	Reference
CACCTTGCAACTTGAC.1	-5.79445	-4.82951	7	Reference
CACCTTGCAAGAAGAG.1	-2.16523	-6.12912	10	Reference
CACCTTGCACGAAATA.1	-3.82213	4.24729	4	Reference
CACCTTGCAGGAACGT.1	-5.90252	-4.59562	7	Reference
CACCTTGCATATACCG.1	1.11228	-3.0337	12	Reference
CACCTTGGTAAGTTCC.1	-6.56558	-2.31926	2	Reference
CACCTTGGTACAAGTA.1	-7.01667	0.444221	6	Reference
CACCTTGGTCGTTGTA.1	-3.88676	-4.73659	5	Reference
CACCTTGGTGAGGCTA.1	7.05443	0.849041	13	Reference
CACCTTGGTTAGTGGG.1	-3.09082	3.21709	4	Reference
CACTCCAAGCTCCTTC.1	-3.5279	-0.510357	9	Reference
CACTCCAAGGTAGCTG.1	9.8431	0.686842	11	Reference
CACTCCACACATGTGT.1	-7.41654	4.01299	6	Reference
CACTCCACAGCCAGAA.1	9.21586	2.50992	8	Reference
CACTCCACAGGCGATA.1	-5.15576	-5.25163	5	Reference
CACTCCAGTAGCGTGA.1	-2.70702	-5.45287	10	Reference
CACTCCAGTCTAGTCA.1	-5.81705	0.234495	2	Reference
CACTCCATCCTATTCA.1	-6.54148	-5.63217	7	Reference
CACTCCATCGCGTTTC.1	6.78903	1.17487	13	Reference
CAGAATCAGAGGGCTT.1	-0.168153	0.324478	1	Reference
CAGAATCAGCCACTAT.1	-4.57973	4.12892	4	Reference
CAGAATCAGCCAGTAG.1	-2.96967	-0.028065	9	Reference
CAGAATCAGGCCCTTG.1	-3.4234	2.1536	4	Reference
CAGAATCAGTGCTGCC.1	9.64298	2.8041	8	Reference
CAGAATCCAGACTCGC.1	-6.39666	2.39695	6	Reference
CAGAATCCATACTACG.1	10.1175	2.20789	8	Reference
CAGAATCCATCCTAGA.1	0.546321	1.85093	1	Reference
CAGAATCGTCTTCTCG.1	-2.39758	2.33111	4	Reference
CAGAATCGTGGCGAAT.1	10.1503	4.32155	8	Reference
CAGAATCTCAAGGTAA.1	-3.0657	1.6423	4	Reference
CAGAATCTCGAGAACG.1	-4.33394	1.16094	4	Reference
CAGAATCTCGCCTGTT.1	-2.21767	0.218715	9	Reference
CAGAGAGAGACACTAA.1	-6.12475	0.750543	2	Reference
CAGAGAGAGGTGTTAA.1	3.30513	2.37636	1	Reference
CAGAGAGCAAGCCGCT.1	10.7323	-0.289988	11	Reference
CAGAGAGCACAGCGTC.1	-5.83357	-5.64797	7	Reference
CAGAGAGGTATAGTAG.1	11.0528	2.34315	3	Reference
CAGAGAGGTGTGAATA.1	-5.73007	-1.67074	2	Reference
CAGAGAGGTTGATTCG.1	-4.98563	3.03528	4	Reference
CAGAGAGTCACGATGT.1	-6.60558	3.80887	6	Reference
CAGAGAGTCATAGCAC.1	-5.57221	-5.36174	7	Reference
CAGAGAGTCCGTACAA.1	1.27969	0.936935	1	Reference
CAGAGAGTCTTTAGGG.1	-2.95237	-1.56025	9	Reference
CAGATCAAGGCTAGGT.1	-5.39978	-5.29638	7	Reference
CAGATCAGTATAGGTA.1	-5.7053	-1.46712	2	Reference
CAGATCAGTGACAAAT.1	-3.87924	-4.01043	5	Reference
CAGATCAGTTTGACTG.1	2.21728	-1.67295	12	Reference
CAGATCATCATTATCC.1	-4.41005	-2.34009	2	Reference
CAGATCATCTAACTTC.1	-6.58079	-5.84582	7	Reference
CAGCAGCAGATGTGGC.1	4.14116	0.695057	1	Reference
CAGCAGCAGCAATATG.1	12.0252	1.23371	3	Reference
CAGCAGCAGCAGCGTA.1	2.57759	3.53594	1	Reference
CAGCAGCAGCGTAATA.1	10.6883	2.37166	8	Reference
CAGCAGCAGTTGTAGA.1	-6.01595	0.173947	2	Reference
CAGCAGCCACTACAGT.1	2.69842	2.11233	1	Reference
CAGCAGCCAGACAGGT.1	-5.94472	0.0809297	2	Reference
CAGCAGCGTAAGAGAG.1	9.75278	3.38292	8	Reference
CAGCAGCGTCCGTCAG.1	1.14048	-2.2384	12	Reference
CAGCAGCGTTGTCGCG.1	-3.4466	-6.54521	10	Reference
CAGCAGCGTTTACTCT.1	-5.17645	-4.92198	5	Reference
CAGCAGCTCACGATGT.1	-2.51128	-6.3766	10	Reference
CAGCAGCTCCATGAGT.1	7.79004	1.25978	13	Reference
CAGCAGCTCCTTGCCA.1	-6.49349	-5.05455	7	Reference
CAGCATAAGACCTTTG.1	-5.75762	4.13913	6	Reference
CAGCATACAAGCCGTC.1	-6.65068	-5.36608	7	Reference
CAGCATACACCTTGTC.1	-6.64882	-4.26072	7	Reference
CAGCATACAGGCTGAA.1	-4.79179	-0.512772	2	Reference
CAGCATAGTTACAGAA.1	10.3821	-0.0246664	11	Reference
CAGCATATCAACGGCC.1	-4.24483	2.22564	4	Reference
CAGCATATCAGTACGT.1	0.976559	0.85238	1	Reference
CAGCCGAAGCGTAGTG.1	-4.87544	-4.22099	5	Reference
CAGCCGAAGTCGATAA.1	-7.56644	0.283443	6	Reference
CAGCCGACATCGGTTA.1	-6.91579	-0.956048	2	Reference
CAGCCGACATCGTCGG.1	11.438	4.64906	3	Reference
CAGCCGAGTGATAAAC.1	-5.64828	0.352522	2	Reference
CAGCCGATCACTTCAT.1	1.64964	2.44578	1	Reference
CAGCCGATCTAACGGT.1	-3.73607	-3.36149	5	Reference
CAGCGACAGCCTCGTG.1	-4.64458	1.23583	4	Reference
CAGCGACAGCGACGTA.1	-5.82287	-1.6499	2	Reference
CAGCGACAGGTCGGAT.1	3.86743	0.852723	1	Reference
CAGCGACAGTGTACCT.1	1.83455	2.38961	1	Reference
CAGCGACCAACTGCGC.1	-4.72842	-0.181445	2	Reference
CAGCGACCAGAGTGTG.1	-5.98674	6.10226	6	Reference
CAGCGACCATGCCTAA.1	2.64402	2.83427	1	Reference
CAGCGACGTACCCAAT.1	10.7984	4.44669	3	Reference
CAGCGACGTGCACCAC.1	-6.03132	-0.945593	2	Reference
CAGCGACTCCTCGCAT.1	9.8318	0.288734	11	Reference
CAGCGACTCTCCTATA.1	9.21506	2.1206	8	Reference
CAGCGACTCTTCGGTC.1	-2.7592	-5.73225	10	Reference
CAGCTAAAGATGGCGT.1	-2.19716	-6.01445	10	Reference
CAGCTAAAGCGGCTTC.1	-1.77826	-3.7897	5	Reference
CAGCTAAAGCTGGAAC.1	0.295901	2.66207	1	Reference
CAGCTAAAGTACGTTC.1	-5.28873	-5.80287	7	Reference
CAGCTAAAGTCGCCGT.1	0.475672	1.67318	1	Reference
CAGCTAACAAGCCTAT.1	12.3917	2.02318	3	Reference
CAGCTAACACGACTCG.1	-5.56081	0.662054	2	Reference
CAGCTAACATCCAACA.1	-3.32845	-6.5769	10	Reference
CAGCTAAGTATAATGG.1	-5.57265	-3.18675	2	Reference
CAGCTAAGTCCTAGCG.1	-2.89463	3.671	4	Reference
CAGCTAAGTCGAACAG.1	-6.07581	0.361271	2	Reference
CAGCTAAGTCTAGCCG.1	-6.16381	-5.69771	7	Reference
CAGCTAAGTCTGATCA.1	2.70406	3.26026	1	Reference
CAGCTAAGTCTTGATG.1	9.80356	1.80538	8	Reference
CAGCTAAGTGCTCTTC.1	9.42438	1.8253	8	Reference
CAGCTAAGTTCCACTC.1	9.12083	2.31262	8	Reference
CAGCTAATCAGCCTAA.1	-4.46089	-3.75442	5	Reference
CAGCTAATCCGCGGTA.1	-4.76458	-4.71365	5	Reference
CAGCTGGAGGACAGAA.1	-3.24495	-5.08812	10	Reference
CAGCTGGAGGCAGTCA.1	-5.28915	-5.3257	7	Reference
CAGCTGGAGGTCGGAT.1	-1.60339	1.554	1	Reference
CAGCTGGCAATAAGCA.1	12.1574	2.59032	3	Reference
CAGCTGGCAGATGAGC.1	-1.93925	-1.7141	9	Reference
CAGCTGGCATGGTCTA.1	-3.82097	-4.61612	5	Reference
CAGCTGGGTCACTTCC.1	9.54254	2.39447	8	Reference
CAGCTGGGTCCCTTGT.1	-4.52601	0.0983648	2	Reference
CAGCTGGGTTACTGAC.1	-2.58214	0.638077	9	Reference
CAGCTGGTCCCACTTG.1	2.17275	2.63477	1	Reference
CAGGTGCAGCAGACTG.1	-4.03566	-0.350718	2	Reference
CAGGTGCCACCAGGCT.1	12.3175	4.50267	3	Reference
CAGGTGCCAGCGTCCA.1	-6.20439	-2.96527	2	Reference
CAGGTGCCAGTGAGTG.1	2.98104	1.6386	1	Reference
CAGGTGCCATCGGGTC.1	-1.47382	-6.04358	10	Reference
CAGGTGCCATGTTCCC.1	9.94316	4.14487	8	Reference
CAGGTGCGTAAATACG.1	-6.19325	-3.86671	7	Reference
CAGGTGCGTCTAGGTT.1	-5.72082	-4.74813	7	Reference
CAGGTGCTCAAACAAG.1	-2.20412	-2.00173	9	Reference
CAGGTGCTCCACTCCA.1	-6.19907	-1.78004	2	Reference
CAGTAACAGGCTCTTA.1	-4.66891	0.518815	4	Reference
CAGTAACAGGGTTCCC.1	10.4344	4.49738	8	Reference
CAGTAACAGTCGATAA.1	-6.48032	-5.50255	7	Reference
CAGTAACAGTTCCACA.1	2.14157	0.137172	1	Reference
CAGTAACCAAGCGTAG.1	-3.1665	-5.58694	10	Reference
CAGTAACCACATCCGG.1	-4.16769	-6.42432	10	Reference
CAGTAACCAGGCTGAA.1	-4.31645	1.60478	4	Reference
CAGTAACCATACGCCG.1	-4.42534	2.34599	4	Reference
CAGTAACGTAGGGTAC.1	-2.62541	-5.64917	10	Reference
CAGTAACGTCACCTAA.1	11.7201	4.6803	3	Reference
CAGTAACGTTAAAGTG.1	-4.586	2.91186	4	Reference
CAGTAACTCAGTTGAC.1	-6.5423	4.91751	6	Reference
CAGTAACTCCGCAGTG.1	-4.32617	-4.31118	5	Reference
CAGTAACTCGTACCGG.1	10.2366	3.4266	8	Reference
CAGTCCTAGAGCCTAG.1	11.6729	2.07483	3	Reference
CAGTCCTCAACACCCG.1	-4.46986	4.01847	4	Reference
CAGTCCTCACGCATCG.1	-1.60714	-5.97434	10	Reference
CAGTCCTCACGGTTTA.1	-0.123031	2.74653	1	Reference
CAGTCCTCAGGACCCT.1	-4.07757	0.796387	4	Reference
CAGTCCTCATACTCTT.1	-5.35059	0.136758	2	Reference
CAGTCCTCATCGGAAG.1	10.7208	2.51377	8	Reference
CAGTCCTGTGCCTTGG.1	-6.27953	-4.34692	7	Reference
CAGTCCTTCAAGATCC.1	-4.87961	-2.67258	2	Reference
CAGTCCTTCATGCTCC.1	-6.32938	-4.99959	7	Reference
CAGTCCTTCCGTCAAA.1	2.28316	3.70969	1	Reference
CAGTCCTTCGTACGGC.1	-5.7301	-0.254906	2	Reference
CATATGGAGAAGGTGA.1	-6.09033	-4.64571	7	Reference
CATATGGAGCTACCGC.1	10.6067	-0.913783	11	Reference
CATATGGAGTACGCGA.1	-5.42879	-3.28581	2	Reference
CATATGGCAACGATGG.1	-3.14138	-5.84066	10	Reference
CATATGGCAATCGGTT.1	2.34252	1.44476	1	Reference
CATATGGCAATGACCT.1	-1.44833	-3.73423	5	Reference
CATATGGCACGTCTCT.1	-7.65995	3.10099	6	Reference
CATATGGCACTTAACG.1	-6.62959	-2.25905	2	Reference
CATATGGTCAGTACGT.1	11.6671	2.77179	3	Reference
CATATGGTCCCTAATT.1	-6.70263	-5.5632	7	Reference
CATATGGTCGGCATCG.1	0.706718	2.50383	1	Reference
CATATGGTCTCGGACG.1	-3.51848	-6.50655	10	Reference
CATATGGTCTTGACGA.1	10.7393	4.87839	3	Reference
CATATTCAGGAGTACC.1	11.2799	4.59611	3	Reference
CATATTCAGTAGTGCG.1	-6.5859	-2.01275	2	Reference
CATATTCCAAACAACA.1	-4.8389	4.07118	4	Reference
CATATTCCACATGTGT.1	-6.47198	-3.56879	7	Reference
CATATTCCAGCGATCC.1	-5.30679	-4.5697	5	Reference
CATATTCCATACTCTT.1	9.67514	1.58547	8	Reference
CATATTCGTCAGAGGT.1	1.04018	3.01473	1	Reference
CATATTCGTTACGTCA.1	-1.37913	-0.000404637	9	Reference
CATATTCGTTTGACAC.1	11.5055	3.51346	3	Reference
CATATTCGTTTGTGTG.1	-6.67523	-4.44978	7	Reference
CATATTCTCAGCATGT.1	-6.35047	-5.31657	7	Reference
CATCAAGAGCGAGAAA.1	12.3015	2.4925	3	Reference
CATCAAGCAAAGGCGT.1	-4.9821	-4.88021	5	Reference
CATCAAGCAGACGCCT.1	2.7081	1.77071	1	Reference
CATCAAGCAGGCGATA.1	13.4937	3.96026	3	Reference
CATCAAGGTAAGGATT.1	-3.7657	-5.97953	10	Reference
CATCAAGGTATGGTTC.1	-5.05931	-2.14033	2	Reference
CATCAAGGTGGAAAGA.1	-3.45342	-2.43979	9	Reference
CATCAAGTCACCCGAG.1	12.0664	1.27977	3	Reference
CATCAAGTCAGTGTTG.1	9.85804	2.43145	8	Reference
CATCAGAAGATAGCAT.1	-6.55166	5.06986	6	Reference
CATCAGAAGCTGTTCA.1	1.97313	3.68892	1	Reference
CATCAGAAGGACAGAA.1	-3.55407	2.59759	4	Reference
CATCAGACAACTGGCC.1	10.8135	0.0641443	11	Reference
CATCAGACACCAACCG.1	-1.49169	-0.0445135	9	Reference
CATCAGACACGGATAG.1	-3.27271	-3.57387	5	Reference
CATCAGACAGAAGCAC.1	-5.12726	-2.63971	2	Reference
CATCAGACAGACAAGC.1	-7.69144	1.48493	6	Reference
CATCAGACAGTTTACG.1	10.294	1.48453	8	Reference
CATCAGACATAAGACA.1	-5.58319	0.564095	2	Reference
CATCAGAGTACTCTCC.1	9.98737	-0.835304	11	Reference
CATCAGAGTCTCTCTG.1	2.03756	-2.09683	12	Reference
CATCAGAGTTCCACAA.1	4.13234	0.701408	1	Reference
CATCAGAGTTGGTTTG.1	-3.4272	-0.368076	9	Reference
CATCAGATCGGATGGA.1	-3.17421	3.57131	4	Reference
CATCAGATCGTTGCCT.1	-4.25191	0.633449	4	Reference
CATCAGATCTGATTCT.1	9.76055	2.97847	8	Reference
CATCCACAGTCAAGGC.1	1.97276	-2.11973	12	Reference
CATCCACCACAACTGT.1	11.9539	2.09221	3	Reference
CATCCACCAGGACCCT.1	13.4255	4.00618	3	Reference
CATCCACGTTCAGACT.1	10.092	2.98224	8	Reference
CATCCACGTTGAACTC.1	2.88379	2.77207	1	Reference
CATCCACTCCACTGGG.1	-1.25148	-6.04419	10	Reference
CATCCACTCTGCGGCA.1	-4.95001	3.51271	4	Reference
CATCGAAAGAACAATC.1	1.45855	0.992739	1	Reference
CATCGAAAGGGTTCCC.1	12.688	2.71143	3	Reference
CATCGAACAATGACCT.1	11.9512	1.74192	3	Reference
CATCGAACAGCCTGTG.1	-2.33241	-3.35587	5	Reference
CATCGAAGTACCGGCT.1	-5.81429	-2.9823	2	Reference
CATCGAAGTAGGCTGA.1	0.932851	3.22401	1	Reference
CATCGAAGTCGTTGTA.1	10.2441	1.35123	8	Reference
CATCGAATCAACCATG.1	-7.12644	5.94819	6	Reference
CATCGGGAGGCTACGA.1	1.68566	1.56359	1	Reference
CATCGGGAGGGAACGG.1	10.6216	-0.541299	11	Reference
CATCGGGCAGCTTAAC.1	-0.100934	0.237809	1	Reference
CATCGGGCAGGGAGAG.1	0.754297	-2.98583	12	Reference
CATCGGGCAGTATGCT.1	-5.87193	-5.50413	7	Reference
CATCGGGGTCACAAGG.1	-1.05729	0.39616	9	Reference
CATCGGGGTCAGGACA.1	6.33466	0.934718	13	Reference
CATCGGGGTCCGTGAC.1	-7.37407	5.30985	6	Reference
CATCGGGGTTCGTCTC.1	-5.13815	-4.12154	5	Reference
CATCGGGGTTGCCTCT.1	-2.17341	-0.589402	9	Reference
CATCGGGTCTGATACG.1	-6.00509	-5.5405	7	Reference
CATGACAAGAGCTTCT.1	-3.60201	4.17178	4	Reference
CATGACAAGATAGCAT.1	-5.30324	1.37176	4	Reference
CATGACAAGCAACGGT.1	-2.65269	-6.45444	10	Reference
CATGACAAGTATCGAA.1	9.62319	0.15614	11	Reference
CATGACAAGTGAACAT.1	-1.56026	-6.18821	10	Reference
CATGACACAACTGCTA.1	-4.163	-4.49744	5	Reference
CATGACACACGAAAGC.1	-4.79907	-0.141139	2	Reference
CATGACACATAGGATA.1	-6.3798	-5.82062	7	Reference
CATGACACATCGACGC.1	-5.68064	1.6168	4	Reference
CATGACACATGTAAGA.1	-5.23025	-5.13836	5	Reference
CATGACACATTCCTCG.1	10.6404	4.02083	3	Reference
CATGACAGTAAGGATT.1	12.4418	4.57628	3	Reference
CATGACAGTCATCGGC.1	-1.56955	0.641337	9	Reference
CATGACAGTCCAGTTA.1	9.54017	3.81729	8	Reference
CATGACAGTGTTCGAT.1	-3.00003	-3.07539	5	Reference
CATGACATCGTTTGCC.1	-4.65177	1.28547	4	Reference
CATGACATCTCGCTTG.1	10.4552	0.535341	11	Reference
CATGCCTAGCTATGCT.1	-5.02215	-5.32284	5	Reference
CATGCCTAGCTTATCG.1	9.73004	1.61066	8	Reference
CATGCCTAGTGTCCCG.1	-4.1144	-6.28536	10	Reference
CATGCCTCACCAGATT.1	-6.89117	3.44377	6	Reference
CATGCCTCACGGTTTA.1	-6.46747	-4.9697	7	Reference
CATGCCTCACTGAAGG.1	-2.88492	3.32254	4	Reference
CATGCCTCACTTACGA.1	-6.42159	-5.08468	7	Reference
CATGCCTCATTCTCAT.1	-3.59845	-2.37848	9	Reference
CATGCCTGTACAGTTC.1	0.263233	3.009	1	Reference
CATGCCTGTATAAACG.1	-1.7324	-5.91901	10	Reference
CATGCCTGTCCATCCT.1	-6.48509	-4.95565	7	Reference
CATGCCTTCCTTGCCA.1	-6.02058	-4.37168	7	Reference
CATGGCGGTACCGGCT.1	-3.46174	-2.40454	9	Reference
CATGGCGGTACGACCC.1	-4.63413	-2.05469	2	Reference
CATGGCGGTGCAACGA.1	-3.92653	-0.0381282	9	Reference
CATGGCGGTTTGGCGC.1	-2.44156	2.00137	4	Reference
CATGGCGTCAACTCTT.1	-3.82875	1.20021	4	Reference
CATGGCGTCATGGTCA.1	-6.888	-5.60428	7	Reference
CATGGCGTCCAGAAGG.1	9.89021	1.5394	8	Reference
CATGGCGTCTACTATC.1	-3.14314	-6.08337	10	Reference
CATGGCGTCTTCAACT.1	-6.90263	-5.63978	7	Reference
CATTATCCAAGCCGTC.1	0.868616	1.18742	1	Reference
CATTATCCACGGTGTC.1	1.18223	2.14025	1	Reference
CATTATCCAGCCTTTC.1	-4.06562	0.635852	4	Reference
CATTATCCAGTCACTA.1	9.92968	0.663061	11	Reference
CATTATCTCCGCATAA.1	9.38069	2.29562	8	Reference
CATTCGCAGGTGATAT.1	11.7163	2.30235	3	Reference
CATTCGCCACAAGCCC.1	-1.90379	-0.614698	9	Reference
CATTCGCCACCAGGCT.1	-7.1705	0.351626	6	Reference
CATTCGCTCAACACGT.1	9.56508	2.338	8	Reference
CATTCGCTCCCTCAGT.1	-6.97909	6.09185	6	Reference
CCAATCCAGAATAGGG.1	-6.7672	-5.82332	7	Reference
CCAATCCAGACCACGA.1	-4.178	2.68889	4	Reference
CCAATCCCAATAGAGT.1	-2.29764	2.23861	4	Reference
CCAATCCCACATTTCT.1	1.50296	1.22783	1	Reference
CCAATCCCATGACATC.1	-2.31229	0.444327	9	Reference
CCAATCCGTCACTTCC.1	-3.28227	-2.48945	9	Reference
CCAATCCGTGTTTGTG.1	9.80566	0.528121	11	Reference
CCAATCCTCCGTCAAA.1	11.6122	3.06281	3	Reference
CCAATCCTCGGTCCGA.1	-4.92112	-5.26322	5	Reference
CCAATCCTCGTAGGAG.1	-6.29804	6.18129	6	Reference
CCAATCCTCTACTTAC.1	-0.353996	0.514393	1	Reference
CCACCTAAGAATCTCC.1	-7.44092	4.14882	6	Reference
CCACCTAAGCAATATG.1	10.5385	1.70211	8	Reference
CCACCTAAGCGTCAAG.1	10.5304	1.52103	8	Reference
CCACCTAAGTGGAGAA.1	-6.35242	-1.48875	2	Reference
CCACCTAAGTGTGGCA.1	1.06672	-3.10845	12	Reference
CCACCTACACCTCGGA.1	-4.72086	2.44061	4	Reference
CCACCTACACGACGAA.1	9.97416	-0.484171	11	Reference
CCACCTACAGGGTATG.1	-1.64434	-0.177278	9	Reference
CCACCTACATTCCTGC.1	-4.0393	-5.09566	5	Reference
CCACCTAGTATATGAG.1	2.33657	2.62223	1	Reference
CCACCTAGTCTGGAGA.1	9.84719	-0.646988	11	Reference
CCACCTATCAGAGCTT.1	-4.64857	-1.6085	2	Reference
CCACGGAAGGCACATG.1	-7.00013	-5.60009	7	Reference
CCACGGAAGTACACCT.1	-7.78115	3.71208	6	Reference
CCACGGAAGTCCATAC.1	10.5446	4.05783	3	Reference
CCACGGACAGTACACT.1	-3.78146	4.28209	4	Reference
CCACGGACATGCAATC.1	-3.37545	2.86398	4	Reference
CCACGGAGTCCAGTAT.1	-5.82139	-4.78508	7	Reference
CCACGGAGTGCTAGCC.1	-6.67239	-5.26343	7	Reference
CCACGGATCATTGCGA.1	11.4196	3.8686	3	Reference
CCACGGATCCAAACAC.1	-5.5769	5.50163	6	Reference
CCACGGATCCTAGTGA.1	-6.28331	-3.82923	7	Reference
CCACTACAGAGGACGG.1	-4.58613	2.9852	4	Reference
CCACTACAGCACCGTC.1	-3.03222	-6.4833	10	Reference
CCACTACAGGAGTTGC.1	3.43302	1.01497	1	Reference
CCACTACCACAAGACG.1	-3.06118	3.72758	4	Reference
CCACTACCACTTCGAA.1	-6.64492	-1.37948	2	Reference
CCACTACCATACAGCT.1	-5.53681	-0.061585	2	Reference
CCACTACCATGTTGAC.1	-2.93533	-3.01312	5	Reference
CCACTACGTAGTACCT.1	9.07196	2.70485	8	Reference
CCACTACGTGACTCAT.1	-6.00395	-4.87998	7	Reference
CCACTACGTGCACGAA.1	-4.77923	0.619709	4	Reference
CCACTACGTTCCACAA.1	-3.2247	-6.0281	10	Reference
CCACTACGTTTGGCGC.1	-7.41492	3.43198	6	Reference
CCACTACTCAAACCGT.1	10.8577	4.84421	3	Reference
CCACTACTCTGCGACG.1	-7.05128	6.07919	6	Reference
CCAGCGAAGCCCGAAA.1	-3.4629	-4.22251	5	Reference
CCAGCGAAGGAATTAC.1	-2.56141	-6.02238	10	Reference
CCAGCGAAGGGTCTCC.1	-5.23241	1.5401	4	Reference
CCAGCGAAGGTGGGTT.1	-6.50637	-2.41056	2	Reference
CCAGCGAAGTAGCGGT.1	-7.40944	4.50405	6	Reference
CCAGCGACACAACGCC.1	-3.00422	-3.86133	5	Reference
CCAGCGACACTCAGGC.1	0.873774	2.47884	1	Reference
CCAGCGACAGCCTTTC.1	-7.56026	0.183813	6	Reference
CCAGCGACATCACGTA.1	10.0053	4.57566	8	Reference
CCAGCGACATGCAACT.1	2.4569	3.66498	1	Reference
CCAGCGAGTAAGCACG.1	10.2179	-0.486523	11	Reference
CCAGCGAGTCTACCTC.1	-0.279591	0.51037	1	Reference
CCAGCGAGTGCACTTA.1	2.40037	2.76369	1	Reference
CCAGCGAGTTGACGTT.1	0.432536	0.654544	1	Reference
CCAGCGATCCCAACGG.1	7.66047	1.1646	13	Reference
CCAGCGATCGAATCCA.1	-2.30581	-3.41995	5	Reference
CCAGCGATCGAGAGCA.1	-2.51415	-5.28777	10	Reference
CCAGCGATCTACCAGA.1	-6.87172	-5.7416	7	Reference
CCATGTCAGCTACCTA.1	-5.5012	-2.30686	2	Reference
CCATGTCAGGCCATAG.1	-6.18271	3.22538	6	Reference
CCATGTCAGTTGAGAT.1	-3.48969	-3.2924	5	Reference
CCATGTCCAATGTAAG.1	2.15403	-1.71893	12	Reference
CCATGTCCACAGTCGC.1	-5.17916	-4.8164	5	Reference
CCATGTCCATGACGGA.1	-1.33046	1.70531	1	Reference
CCATGTCGTGTGGTTT.1	-7.01449	-5.13014	7	Reference
CCATGTCGTTCCACAA.1	-3.56186	-3.43101	5	Reference
CCATGTCTCAGATAAG.1	-6.03062	-4.9089	7	Reference
CCATGTCTCTCGCATC.1	-6.74209	-5.47637	7	Reference
CCATGTCTCTCGGACG.1	12.5308	3.06038	3	Reference
CCATGTCTCTTATCTG.1	-2.23938	-6.22387	10	Reference
CCATTCGAGCTGGAAC.1	0.890682	2.1368	1	Reference
CCATTCGAGTAGCCGA.1	-2.23278	-0.564867	9	Reference
CCATTCGCACTTAACG.1	-3.38893	2.93488	4	Reference
CCATTCGCAGGAACGT.1	1.91652	1.18406	1	Reference
CCATTCGCATCCCACT.1	-0.841903	-0.00624303	9	Reference
CCATTCGCATCGGTTA.1	-5.89616	-4.99285	7	Reference
CCATTCGCATGATCCA.1	10.1369	2.31583	8	Reference
CCATTCGCATTCCTCG.1	-5.16114	-5.66849	7	Reference
CCATTCGCATTTCAGG.1	10.985	3.91692	3	Reference
CCATTCGGTGACGCCT.1	10.8729	0.148899	11	Reference
CCATTCGTCAGTACGT.1	-6.30213	-5.75546	7	Reference
CCATTCGTCCTTTCTC.1	-1.51647	-3.73396	5	Reference
CCATTCGTCGTGGTCG.1	-4.53666	-0.295467	2	Reference
CCATTCGTCTTGAGAC.1	-7.20622	-0.333861	6	Reference
CCCAATCAGAGGACGG.1	9.59345	-0.582238	11	Reference
CCCAATCCAGTACACT.1	-7.25116	1.60291	6	Reference
CCCAATCCAGTTAACC.1	-0.908564	-4.46123	5	Reference
CCCAATCGTAGAAAGG.1	-3.77631	-4.562	5	Reference
CCCAATCGTCAAACTC.1	-3.52151	-4.24154	5	Reference
CCCAATCGTTAGATGA.1	12.2585	1.93458	3	Reference
CCCAATCGTTCCACTC.1	-4.25094	-4.9173	5	Reference
CCCAATCTCAGCTGGC.1	7.45749	0.831218	13	Reference
CCCAATCTCTGCAAGT.1	-7.01848	-5.4088	7	Reference
CCCAATCTCTTCTGGC.1	3.26216	2.31302	1	Reference
CCCAGTTAGGGAACGG.1	-3.43873	1.81685	4	Reference
CCCAGTTAGTCAATAG.1	-7.42401	4.17403	6	Reference
CCCAGTTCATACGCCG.1	-2.27644	-4.44263	5	Reference
CCCAGTTGTAGGCTGA.1	2.32613	1.58715	1	Reference
CCCAGTTGTCCGAACC.1	1.09885	2.96507	1	Reference
CCCAGTTGTTACGACT.1	-2.56613	-3.59474	5	Reference
CCCAGTTGTTACTGAC.1	-4.62288	3.19782	4	Reference
CCCAGTTGTTGGTTTG.1	-2.00276	0.0227007	9	Reference
CCCAGTTTCGGCTACG.1	1.10668	-3.08937	12	Reference
CCCATACAGCCGCCTA.1	-5.62994	-3.62334	7	Reference
CCCATACAGCTTCGCG.1	-7.53207	0.919435	6	Reference
CCCATACAGTGTACCT.1	-3.76203	-3.28221	5	Reference
CCCATACAGTGTTGAA.1	-5.85735	-2.97155	2	Reference
CCCATACCACCCAGTG.1	-5.70814	2.55437	6	Reference
CCCATACCATCGGACC.1	-7.24742	2.63321	6	Reference
CCCATACGTCCGCTGA.1	12.065	2.78021	3	Reference
CCCATACTCAAGCCTA.1	-0.104021	1.75124	1	Reference
CCCATACTCATGGTCA.1	-6.73378	-1.30078	2	Reference
CCCTCCTAGCCAGGAT.1	-4.60479	4.47206	4	Reference
CCCTCCTAGCCTATGT.1	-5.51307	-4.76253	5	Reference
CCCTCCTAGCTGAACG.1	-5.76399	2.02316	4	Reference
CCCTCCTGTCCAAGTT.1	-6.46167	5.39967	6	Reference
CCCTCCTGTCCTAGCG.1	-6.40927	4.09764	6	Reference
CCCTCCTGTGCCTTGG.1	-3.92652	-3.05315	5	Reference
CCCTCCTGTTGATTCG.1	-4.42734	2.88086	4	Reference
CCCTCCTTCTGTCAAG.1	9.88714	0.559691	11	Reference
CCGGGATAGAGGGATA.1	-5.26635	-0.195769	2	Reference
CCGGGATAGCAGCGTA.1	-4.60304	-0.286353	2	Reference
CCGGGATAGCTAGTCT.1	-5.28494	5.06724	6	Reference
CCGGGATAGTGCCATT.1	2.01555	2.59955	1	Reference
CCGGGATCAATAGAGT.1	12.9421	3.91621	3	Reference
CCGGGATCAGATAATG.1	11.4126	4.52746	3	Reference
CCGGGATCAGTGGAGT.1	-4.38257	-3.78035	5	Reference
CCGGGATGTAGTAGTA.1	-4.42342	-4.79996	5	Reference
CCGGGATGTCTCTTTA.1	-1.38299	-6.0293	10	Reference
CCGGGATGTCTGGAGA.1	10.032	-0.336685	11	Reference
CCGGGATGTGAGGCTA.1	11.9236	2.08296	3	Reference
CCGGTAGAGCTAACAA.1	-2.36466	-5.84154	10	Reference
CCGGTAGGTGAAGGCT.1	0.773263	-2.97034	12	Reference
CCGGTAGTCACCTCGT.1	11.8876	3.14658	3	Reference
CCGGTAGTCACCTTAT.1	1.04461	-2.56089	12	Reference
CCGGTAGTCGGAAACG.1	-2.38815	2.18589	4	Reference
CCGGTAGTCTCATTCA.1	-4.09298	-0.497992	2	Reference
CCGTACTAGGCCGAAT.1	2.45838	2.12721	1	Reference
CCGTACTCAAACGTGG.1	0.538539	1.04873	1	Reference
CCGTACTCAGACAGGT.1	10.9189	-0.619246	11	Reference
CCGTACTCAGGGAGAG.1	10.9661	4.63109	3	Reference
CCGTACTCAGGTCCAC.1	-2.77555	2.70789	4	Reference
CCGTACTCATGAACCT.1	-2.18978	-5.8009	10	Reference
CCGTACTGTGACTCAT.1	9.07936	2.88907	8	Reference
CCGTACTGTGCCTGCA.1	-5.98324	-1.59382	2	Reference
CCGTACTGTTGCGTTA.1	-0.620773	1.94624	1	Reference
CCGTACTTCGGCGCTA.1	-6.58809	-3.3388	7	Reference
CCGTACTTCGTGGACC.1	11.2853	3.37059	3	Reference
CCGTACTTCTGGAGCC.1	10.7892	2.5465	8	Reference
CCGTGGAAGACACGAC.1	0.51204	1.85059	1	Reference
CCGTGGAAGGGTATCG.1	10.8057	3.48874	8	Reference
CCGTGGAAGTCAATAG.1	10.8981	-0.0639279	11	Reference
CCGTGGACACTTCTGC.1	-6.46678	3.24422	6	Reference
CCGTGGACAGGAATCG.1	9.16021	2.52242	8	Reference
CCGTGGACAGTGGGAT.1	-3.84568	-3.85587	5	Reference
CCGTGGACATGGGAAC.1	-5.22245	1.33892	4	Reference
CCGTGGAGTCATACTG.1	-6.88713	-0.950192	2	Reference
CCGTGGATCATCTGCC.1	0.510327	2.76806	1	Reference
CCGTGGATCCGAATGT.1	-1.59001	0.153335	9	Reference
CCGTGGATCCTAGAAC.1	7.08792	1.07037	13	Reference
CCGTGGATCGCGCCAA.1	-6.84779	5.69474	6	Reference
CCGTTCAAGAAACGCC.1	-5.02205	-1.26878	2	Reference
CCGTTCAAGAGCCTAG.1	1.076	2.3354	1	Reference
CCGTTCAAGAGTAAGG.1	-5.12701	1.64636	4	Reference
CCGTTCAAGCACAGGT.1	-1.37165	-0.422661	9	Reference
CCGTTCAAGCCTATGT.1	-4.33294	4.37413	4	Reference
CCGTTCAAGTGTCCAT.1	-5.0859	0.0081081	2	Reference
CCGTTCACACGAGGTA.1	-6.16717	-3.95924	7	Reference
CCGTTCACACTTCTGC.1	11.37	4.25216	3	Reference
CCGTTCACATCCGTGG.1	-2.99585	-3.17784	5	Reference
CCGTTCACATGGTCTA.1	12.313	4.45137	3	Reference
CCGTTCAGTACCAGTT.1	12.8838	4.63684	3	Reference
CCGTTCAGTAGCTGCC.1	-6.00007	0.341092	2	Reference
CCGTTCAGTATTCTCT.1	-4.29217	-3.85893	5	Reference
CCGTTCAGTGAAATCA.1	13.1283	3.77013	3	Reference
CCGTTCATCGTCCAGG.1	-5.88169	1.68223	4	Reference
CCGTTCATCTAACCGA.1	10.7998	-0.273106	11	Reference
CCGTTCATCTGCTTGC.1	-7.73	1.9119	6	Reference
CCTAAAGAGATCACGG.1	2.73454	2.18873	1	Reference
CCTAAAGAGGAGTACC.1	9.72406	3.47494	8	Reference
CCTAAAGAGGGCATGT.1	-4.55794	0.860461	4	Reference
CCTAAAGAGGTGCAAC.1	11.1454	4.91978	3	Reference
CCTAAAGCATTGTGCA.1	-1.69365	-5.97457	10	Reference
CCTAAAGGTATCAGTC.1	12.3005	2.59727	3	Reference
CCTAAAGGTCGCATAT.1	10.1414	4.58814	8	Reference
CCTAAAGGTGCGGTAA.1	-7.67791	2.14806	6	Reference
CCTAAAGGTTACGACT.1	1.2302	1.48033	1	Reference
CCTAAAGGTTCTCATT.1	-4.70537	-1.79302	2	Reference
CCTAAAGGTTGAGTTC.1	-4.40423	3.03619	4	Reference
CCTAAAGTCCCTTGTG.1	-0.485011	1.83852	1	Reference
CCTAAAGTCTTAGAGC.1	-5.55444	2.74355	6	Reference
CCTAAAGTCTTCGAGA.1	-0.308276	0.255879	1	Reference
CCTAAAGTCTTCGGTC.1	9.7185	-0.171973	11	Reference
CCTACACAGCCTCGTG.1	-5.13392	-5.406	5	Reference
CCTACACAGCTGAAAT.1	-6.93978	4.11621	6	Reference
CCTACACCACATGACT.1	11.0075	2.54783	8	Reference
CCTACACCACATTTCT.1	-4.39083	1.48571	4	Reference
CCTACACCAGATGGCA.1	9.13532	3.20746	8	Reference
CCTACACCATCATCCC.1	-7.13828	0.558342	6	Reference
CCTACACGTGTTAAGA.1	-6.54911	3.75313	6	Reference
CCTACACTCAACGCTA.1	2.06917	2.73832	1	Reference
CCTACACTCTTCTGGC.1	9.66081	1.62738	8	Reference
CCTACCAAGAAACCAT.1	-4.64292	-4.11644	5	Reference
CCTACCAAGCCGCCTA.1	12.0094	3.92419	3	Reference
CCTACCAAGCTACCGC.1	13.1538	3.56098	3	Reference
CCTACCAAGGTAGCCA.1	10.598	4.1117	3	Reference
CCTACCAAGTCAAGGC.1	-2.76131	-0.447145	9	Reference
CCTACCAAGTGTACTC.1	0.946621	3.1081	1	Reference
CCTACCAGTCTTCTCG.1	10.6841	4.86308	3	Reference
CCTACCAGTGCCTGTG.1	-4.97185	3.79231	4	Reference
CCTACCAGTGCGGTAA.1	-7.30986	5.57541	6	Reference
CCTACCAGTTCTGAAC.1	13.549	4.27933	3	Reference
CCTACCATCAGGCCCA.1	-3.38057	-0.231174	9	Reference
CCTACCATCATTTGGG.1	9.4707	1.69672	8	Reference
CCTACCATCTATCCTA.1	-6.2787	4.71161	6	Reference
CCTACCATCTCTAGGA.1	-7.83179	1.92107	6	Reference
CCTAGCTAGCCAGAAC.1	-3.98494	-0.854272	2	Reference
CCTAGCTAGCTTTGGT.1	2.93415	2.64204	1	Reference
CCTAGCTAGGACTGGT.1	9.92282	1.76257	8	Reference
CCTAGCTAGGTGATAT.1	-1.57226	-3.6805	5	Reference
CCTAGCTAGTCTTGCA.1	2.35863	1.27583	1	Reference
CCTAGCTCACGGTAAG.1	10.0864	2.51265	8	Reference
CCTAGCTCACGGTAGA.1	-2.62148	0.40386	9	Reference
CCTAGCTCACTTAAGC.1	2.52705	-1.0412	12	Reference
CCTAGCTCAGCTGGCT.1	-7.39246	5.30108	6	Reference
CCTAGCTCAGCTGTTA.1	-4.61103	-4.10676	5	Reference
CCTAGCTCAGTAACGG.1	0.580754	1.20729	1	Reference
CCTAGCTGTAAGGGCT.1	-5.14442	-0.607825	2	Reference
CCTAGCTGTAAGTAGT.1	-5.45888	0.400726	2	Reference
CCTAGCTGTCCAGTTA.1	-5.15535	-4.47643	5	Reference
CCTAGCTGTGTGCGTC.1	-3.84575	-3.93692	5	Reference
CCTAGCTTCTCTTGAT.1	-5.6772	6.14085	6	Reference
CCTATTAAGCGCCTCA.1	-3.58405	-4.41004	5	Reference
CCTATTAAGCGTAATA.1	10.6599	-0.551821	11	Reference
CCTATTACAATCACAC.1	10.253	3.09571	8	Reference
CCTATTAGTAAGCACG.1	-1.98272	-0.39849	9	Reference
CCTATTAGTCTCAACA.1	-1.90135	-0.101775	9	Reference
CCTATTAGTTACGACT.1	13.0368	3.81188	3	Reference
CCTATTATCCAGGGCT.1	11.4066	4.70272	3	Reference
CCTATTATCGTGACAT.1	-5.38363	-1.58976	2	Reference
CCTCAGTAGGGCTTGA.1	-2.55915	3.74553	4	Reference
CCTCAGTAGGTGACCA.1	10.5913	1.90701	8	Reference
CCTCAGTCAGACAGGT.1	-7.11181	2.97275	6	Reference
CCTCAGTGTAAGAGGA.1	11.3586	2.5451	3	Reference
CCTCAGTGTACCGCTG.1	-4.07201	2.70777	4	Reference
CCTCAGTTCACAGGCC.1	-2.4951	-3.58921	5	Reference
CCTCAGTTCGAGAACG.1	0.26483	0.5223	1	Reference
CCTCTGAAGCTTTGGT.1	-3.64653	-0.00836448	9	Reference
CCTCTGACAAAGGAAG.1	10.708	4.5248	3	Reference
CCTCTGACACTCTGTC.1	-2.1741	1.3701	4	Reference
CCTCTGACATGGATGG.1	2.6635	2.07777	1	Reference
CCTCTGAGTACCGTTA.1	8.88668	3.42796	8	Reference
CCTCTGAGTCCAGTTA.1	13.4203	4.09643	3	Reference
CCTCTGATCATAACCG.1	11.208	2.43852	3	Reference
CCTCTGATCTACTTAC.1	-4.57266	0.827968	4	Reference
CCTCTGATCTTCGGTC.1	9.6029	2.34591	8	Reference
CCTTACGAGCCCGAAA.1	-6.27802	-3.98127	7	Reference
CCTTACGAGGCTCATT.1	1.98721	2.33662	1	Reference
CCTTACGCAATCGAAA.1	8.55406	0.555757	13	Reference
CCTTACGCACCAGATT.1	-3.98739	-4.5485	5	Reference
CCTTACGCAGCCAGAA.1	11.4533	3.16847	3	Reference
CCTTACGCATCCGCGA.1	9.12136	2.66301	8	Reference
CCTTACGGTACGCTGC.1	-2.38557	0.566818	9	Reference
CCTTACGGTCGCCATG.1	-6.81546	4.7388	6	Reference
CCTTACGTCTCCAGGG.1	-5.48252	-5.37837	7	Reference
CCTTCCCAGACGCACA.1	9.20328	1.89849	8	Reference
CCTTCCCAGCCCAACC.1	-7.26933	4.98101	6	Reference
CCTTCCCCACATGGGA.1	-6.10262	6.0959	6	Reference
CCTTCCCCACATTCGA.1	1.82087	1.38918	1	Reference
CCTTCCCCAGGCTGAA.1	-6.45586	-3.15365	2	Reference
CCTTCCCCATCACAAC.1	-4.44328	4.48963	4	Reference
CCTTCCCGTCTAGGTT.1	-5.41389	-0.500402	2	Reference
CCTTCCCTCAACTCTT.1	12.0406	2.54339	3	Reference
CCTTCCCTCCCTAACC.1	-6.03306	-5.8156	7	Reference
CCTTCCCTCGGAAACG.1	-4.87452	-5.03613	5	Reference
CCTTCCCTCTTCGAGA.1	1.38172	3.39196	1	Reference
CCTTCGAAGAGGGCTT.1	12.668	4.47436	3	Reference
CCTTCGAAGTGGTAAT.1	-7.69425	1.08421	6	Reference
CCTTCGACACAGAGGT.1	-5.59442	-5.31584	7	Reference
CCTTCGAGTAAATGAC.1	11.4794	3.31102	3	Reference
CCTTCGAGTACAGTGG.1	2.437	1.01148	1	Reference
CCTTCGAGTCCGTTAA.1	-6.31284	-5.82569	7	Reference
CCTTCGATCTTTACGT.1	12.0806	3.10176	3	Reference
CCTTTCTAGACAGACC.1	-2.78074	-5.73292	10	Reference
CCTTTCTAGCAGACTG.1	-4.73016	3.02319	4	Reference
CCTTTCTAGCCAGTAG.1	-6.73322	-5.60714	7	Reference
CCTTTCTAGCGGATCA.1	-1.0006	1.97403	1	Reference
CCTTTCTAGGCGATAC.1	-6.99672	0.837281	6	Reference
CCTTTCTAGTACACCT.1	-3.08385	-6.39796	10	Reference
CCTTTCTCAAAGGTGC.1	-4.74521	2.57688	4	Reference
CCTTTCTCACCCATTC.1	-5.21574	-5.84473	7	Reference
CCTTTCTCACTGCCAG.1	-4.53927	2.2512	4	Reference
CCTTTCTGTCGGGTCT.1	12.4145	2.74367	3	Reference
CCTTTCTTCAGCAACT.1	-6.35931	3.31993	6	Reference
CCTTTCTTCAGTTGAC.1	-5.63305	-1.51512	2	Reference
CCTTTCTTCTTTAGGG.1	0.239356	3.03637	1	Reference
CGAACATAGATGGCGT.1	10.1983	3.84896	8	Reference
CGAACATAGCATGGCA.1	-6.96861	4.2203	6	Reference
CGAACATAGCCCAACC.1	-3.3274	-0.0768745	9	Reference
CGAACATAGCTAACTC.1	10.9231	1.79529	3	Reference
CGAACATCAACGATCT.1	11.5588	2.04831	3	Reference
CGAACATCACCAGGCT.1	0.276106	0.669404	1	Reference
CGAACATGTATGGTTC.1	-4.93905	-1.85366	2	Reference
CGAACATGTGTTAAGA.1	-6.06384	-5.24554	7	Reference
CGAACATGTTATCCGA.1	-2.38617	-5.76215	10	Reference
CGAACATGTTCCGGCA.1	-6.08649	-4.20527	7	Reference
CGAACATTCGTTTATC.1	-2.2017	2.43869	4	Reference
CGAATGTAGATACACA.1	-3.45489	2.30572	4	Reference
CGAATGTAGATTACCC.1	-4.48668	-1.21402	2	Reference
CGAATGTAGCAATATG.1	13.4609	4.50872	3	Reference
CGAATGTAGCGAAGGG.1	-6.09727	1.62154	4	Reference
CGAATGTCAATACGCT.1	-6.79328	4.58784	6	Reference
CGAATGTCACCTGGTG.1	-4.03671	-0.715813	2	Reference
CGAATGTGTATTAGCC.1	-5.51127	4.40123	6	Reference
CGAATGTGTTCCATGA.1	9.84166	4.48599	8	Reference
CGAATGTTCAAAGACA.1	-5.13575	0.816418	4	Reference
CGAATGTTCAGCGATT.1	-6.2442	6.05685	6	Reference
CGAATGTTCCGAAGAG.1	-3.80731	-4.82456	5	Reference
CGAATGTTCTTGTTTG.1	0.908345	-2.93023	12	Reference
CGACCTTAGGATGGAA.1	13.5636	4.37688	3	Reference
CGACCTTCAATTCCTT.1	-5.58518	2.79013	6	Reference
CGACCTTGTAAACACA.1	0.17421	2.73509	1	Reference
CGACCTTGTACTCAAC.1	-5.90624	-4.30747	7	Reference
CGACCTTGTCGATTGT.1	12.56	4.55628	3	Reference
CGACCTTTCAGATAAG.1	-3.4352	-6.11856	10	Reference
CGACCTTTCCAAACAC.1	-2.36783	-4.62136	5	Reference
CGACCTTTCCGTAGTA.1	-3.66536	-4.05402	5	Reference
CGACCTTTCTGGTATG.1	-1.60754	-0.138332	9	Reference
CGACTTCAGACATAAC.1	-1.13103	1.21904	1	Reference
CGACTTCAGCTGCGAA.1	-4.30464	-1.73005	2	Reference
CGACTTCAGGAGTTGC.1	12.5036	4.45057	3	Reference
CGACTTCAGGGTCTCC.1	13.013	4.20283	3	Reference
CGACTTCCACTGTGTA.1	-5.01252	-2.96131	2	Reference
CGACTTCCAGGCGATA.1	-2.52855	-3.59799	5	Reference
CGACTTCCATCTGGTA.1	-4.02073	-4.40242	5	Reference
CGACTTCGTCGATTGT.1	12.1496	2.2279	3	Reference
CGAGAAGAGAGGTTAT.1	-6.13427	1.03912	2	Reference
CGAGAAGAGCATGGCA.1	-7.6561	3.79066	6	Reference
CGAGAAGCACAAGCCC.1	11.3405	3.70793	3	Reference
CGAGAAGCAGGGCATA.1	-6.9805	4.00803	6	Reference
CGAGAAGCATATACGC.1	-1.15702	-3.11942	5	Reference
CGAGAAGCATCATCCC.1	9.3561	2.41914	8	Reference
CGAGAAGGTAGTGAAT.1	9.83916	0.451627	11	Reference
CGAGAAGGTGGTCTCG.1	-6.98108	2.60886	6	Reference
CGAGAAGGTGTCTGAT.1	-5.58166	-5.43715	7	Reference
CGAGAAGTCCGCAAGC.1	-1.13894	-0.404607	9	Reference
CGAGAAGTCGCCATAA.1	7.08664	0.920596	13	Reference
CGAGAAGTCTTCAACT.1	-5.77987	-0.654284	2	Reference
CGAGCACAGACAGGCT.1	3.31949	1.0245	1	Reference
CGAGCACAGCTCAACT.1	10.7647	-0.693368	11	Reference
CGAGCACAGTAATCCC.1	12.7797	2.64199	3	Reference
CGAGCACCACAGGAGT.1	0.659508	-2.70795	12	Reference
CGAGCACCAGACGTAG.1	-6.37839	0.469879	2	Reference
CGAGCACCAGCTGCTG.1	2.63374	1.89306	1	Reference
CGAGCACCAGTAAGCG.1	-4.67554	-4.39506	5	Reference
CGAGCACGTCCGAAGA.1	-7.0973	1.00597	6	Reference
CGAGCACTCGCAGGCT.1	9.6857	-0.128567	11	Reference
CGAGCACTCTCAAGTG.1	-6.6363	5.02922	6	Reference
CGAGCACTCTGCAGTA.1	-4.13046	1.69169	4	Reference
CGAGCCAAGAGACTAT.1	-6.76767	-5.40751	7	Reference
CGAGCCACATACCATG.1	-7.43989	1.11823	6	Reference
CGAGCCAGTCGAACAG.1	10.9394	4.89268	3	Reference
CGAGCCAGTCGTGGCT.1	-3.64474	-4.0866	5	Reference
CGAGCCATCACCTTAT.1	0.272023	3.09316	1	Reference
CGAGCCATCGGTTCGG.1	-7.80665	3.37599	6	Reference
CGAGCCATCGTTGCCT.1	2.62704	2.3602	1	Reference
CGATCGGAGATATGCA.1	-6.49702	3.34818	6	Reference
CGATCGGAGTACGTTC.1	-7.08401	3.07902	6	Reference
CGATCGGCACATGTGT.1	-5.54279	-1.07789	2	Reference
CGATCGGCACGTTGGC.1	10.2049	3.55005	8	Reference
CGATCGGCAGTGAGTG.1	-7.60332	3.88349	6	Reference
CGATCGGGTGGTTTCA.1	-6.73355	-1.77756	2	Reference
CGATCGGGTTATCGGT.1	-6.95885	-0.958562	2	Reference
CGATCGGGTTGCCTCT.1	9.5671	-0.717438	11	Reference
CGATCGGGTTGGTGGA.1	-1.79239	-6.02809	10	Reference
CGATCGGTCAGAAATG.1	-5.70406	-1.93176	2	Reference
CGATCGGTCATCTGTT.1	9.60245	2.09782	8	Reference
CGATGGCCAAGGACAC.1	2.1196	2.76215	1	Reference
CGATGGCCACAAGCCC.1	-4.7618	-5.17781	5	Reference
CGATGGCGTAGAAAGG.1	-2.18947	-1.9418	9	Reference
CGATGGCGTGTTAAGA.1	-2.5241	-5.71966	10	Reference
CGATGGCGTTACCGAT.1	10.2243	-1.11391	11	Reference
CGATGGCTCCTTTCTC.1	13.1864	4.49318	3	Reference
CGATGGCTCGGTTCGG.1	-4.01452	3.82523	4	Reference
CGATGTAAGCCAGGAT.1	1.93149	-1.98251	12	Reference
CGATGTAAGCTAGTGG.1	12.1672	1.93424	3	Reference
CGATGTAAGCTGATAA.1	13.4111	4.44943	3	Reference
CGATGTAAGTGAATTG.1	11.6281	2.27826	3	Reference
CGATGTACAGTCAGCC.1	-6.9119	-5.43844	7	Reference
CGATGTAGTGAAGGCT.1	12.5066	2.58561	3	Reference
CGATGTAGTGGACGAT.1	11.3752	4.31396	3	Reference
CGATGTATCACATGCA.1	0.875528	-2.65059	12	Reference
CGATGTATCCACGTTC.1	10.6365	-0.885993	11	Reference
CGATGTATCTGGCGTG.1	2.06969	1.45635	1	Reference
CGATTGAAGATATACG.1	-3.19207	-4.04667	5	Reference
CGATTGAAGTGGACGT.1	-3.24228	1.33847	4	Reference
CGATTGACAGCTGGCT.1	-4.38662	-0.227077	2	Reference
CGATTGACAGGGAGAG.1	-6.57016	-1.93621	2	Reference
CGATTGAGTTGCGTTA.1	9.8928	0.473614	11	Reference
CGATTGATCATCTGCC.1	-3.96044	-3.29448	5	Reference
CGATTGATCGTACCGG.1	7.81319	0.995342	13	Reference
CGATTGATCTGAAAGA.1	11.1656	4.16107	3	Reference
CGCCAAGAGCAATCTC.1	-0.327838	0.380713	1	Reference
CGCCAAGAGCTAAGAT.1	1.7875	2.62059	1	Reference
CGCCAAGAGCTGATAA.1	-5.94015	-0.150592	2	Reference
CGCCAAGAGTGTCCCG.1	0.576686	1.14953	1	Reference
CGCCAAGCATCCGTGG.1	-6.19399	-5.54284	7	Reference
CGCCAAGGTATTAGCC.1	-0.0798878	1.58381	1	Reference
CGCCAAGGTCCAAGTT.1	-2.7595	1.66266	4	Reference
CGCCAAGTCACTTATC.1	-5.30366	-4.90308	5	Reference
CGCCAAGTCCAGTAGT.1	-4.89382	2.29958	4	Reference
CGCCAAGTCGATAGAA.1	13.6605	4.38929	3	Reference
CGCGGTAAGACTAAGT.1	-5.02125	1.69507	4	Reference
CGCGGTAAGATCTGCT.1	-7.21331	4.15982	6	Reference
CGCGGTACACCAGATT.1	-4.1028	-1.30714	2	Reference
CGCGGTAGTAAAGTCA.1	-1.96484	-6.23759	10	Reference
CGCGGTAGTCCAGTAT.1	9.68887	1.22284	8	Reference
CGCGGTAGTGTAAGTA.1	9.31024	3.91429	8	Reference
CGCGGTAGTTCGCGAC.1	-5.82171	0.91107	2	Reference
CGCGGTATCAGCGATT.1	-6.3191	6.06248	6	Reference
CGCGGTATCCGTAGTA.1	-4.44992	1.97816	4	Reference
CGCGGTATCGTTTATC.1	-5.95177	-1.28955	2	Reference
CGCGTTTAGAGACTAT.1	12.0548	1.80469	3	Reference
CGCGTTTAGCACCGCT.1	-2.11196	2.35858	4	Reference
CGCGTTTCAGGCGATA.1	-1.91323	1.78166	4	Reference
CGCGTTTCATACTACG.1	-6.67871	5.4437	6	Reference
CGCGTTTCATGCTGGC.1	-4.73997	-0.0849569	2	Reference
CGCGTTTGTACTCGCG.1	-3.44491	-4.34441	5	Reference
CGCGTTTGTCGAATCT.1	-7.5868	4.07809	6	Reference
CGCGTTTTCGAGAACG.1	-3.15431	-1.76617	9	Reference
CGCTATCAGCGCCTCA.1	-2.54649	3.48122	4	Reference
CGCTATCAGGAGTTTA.1	-4.0752	3.92456	4	Reference
CGCTATCAGGTGCACA.1	-7.67518	2.55833	6	Reference
CGCTATCAGTGTGGCA.1	1.17611	-3.22227	12	Reference
CGCTATCAGTTTCCTT.1	-0.130384	0.391498	1	Reference
CGCTATCCATGACATC.1	-5.80393	-5.27062	7	Reference
CGCTATCGTACTTGAC.1	-0.233108	0.499288	1	Reference
CGCTATCGTAGAAGGA.1	-6.26783	-3.523	7	Reference
CGCTATCTCAACCATG.1	2.16684	3.23582	1	Reference
CGCTATCTCGGTTCGG.1	-1.75568	-4.48666	5	Reference
CGCTGGAAGAATCTCC.1	12.7909	2.89168	3	Reference
CGCTGGAAGACTTTCG.1	10.466	-0.95817	11	Reference
CGCTGGAAGTGCAAGC.1	9.25564	3.86044	8	Reference
CGCTGGACACCACGTG.1	10.9795	4.96593	3	Reference
CGCTGGACATCATCCC.1	-3.10255	-0.65818	9	Reference
CGCTGGAGTACGAAAT.1	-1.24021	0.167479	9	Reference
CGCTGGAGTTTAGCTG.1	8.86639	2.99254	8	Reference
CGCTGGATCCCAACGG.1	-4.26363	-5.24068	5	Reference
CGCTGGATCCGTCATC.1	-2.57717	3.75304	4	Reference
CGCTTCAAGATCTGAA.1	-2.59452	0.359658	9	Reference
CGCTTCACAAGTTAAG.1	-6.04272	-1.48376	2	Reference
CGCTTCACAGATCCAT.1	-6.63616	-5.43558	7	Reference
CGCTTCACAGTGGGAT.1	-6.04099	-1.29986	2	Reference
CGCTTCAGTCTTCAAG.1	-6.97449	4.04958	6	Reference
CGCTTCAGTTGAGTTC.1	-0.29043	1.35833	1	Reference
CGCTTCAGTTGATTCG.1	-5.84951	0.360001	2	Reference
CGCTTCATCAGCGATT.1	-5.61498	-5.06574	7	Reference
CGCTTCATCGGTGTCG.1	12.0396	1.29212	3	Reference
CGCTTCATCTGGTGTA.1	-6.97649	6.10833	6	Reference
CGGACACAGCGCCTCA.1	-4.46575	0.55617	4	Reference
CGGACACGTACATCCA.1	-6.72065	-5.37391	7	Reference
CGGACACTCGTAGGTT.1	-7.01555	-0.837293	2	Reference
CGGACGTAGAGTGACC.1	-6.71473	-5.74381	7	Reference
CGGACGTAGCGACGTA.1	-5.1323	-1.41663	2	Reference
CGGACGTAGTTCCACA.1	10.4524	-1.03512	11	Reference
CGGACGTAGTTTGCGT.1	-5.92005	-5.71369	7	Reference
CGGACGTCAAGCGCTC.1	-4.96234	-5.45803	5	Reference
CGGACGTGTATCTGCA.1	-4.27738	0.379902	4	Reference
CGGACGTGTATGGTTC.1	-3.11233	2.68368	4	Reference
CGGACGTGTCGCGTGT.1	9.59258	-0.107968	11	Reference
CGGACGTGTGTGAATA.1	-0.553593	1.70372	1	Reference
CGGACGTGTTGTACAC.1	2.14054	1.5851	1	Reference
CGGACTGAGCGTTCCG.1	-2.13553	-0.928182	9	Reference
CGGACTGAGGACGAAA.1	-6.14164	-3.0285	2	Reference
CGGACTGCAGTATAAG.1	-6.27765	-5.55757	7	Reference
CGGACTGCATGAAGTA.1	-5.31487	-5.36175	7	Reference
CGGACTGGTAAGAGGA.1	-7.75803	4.09999	6	Reference
CGGACTGGTCGCGTGT.1	-6.80426	-5.5286	7	Reference
CGGACTGGTTACGACT.1	-6.99146	0.651372	6	Reference
CGGACTGTCAGCCTAA.1	9.78457	2.28636	8	Reference
CGGACTGTCCCTTGTG.1	-6.889	-5.70885	7	Reference
CGGACTGTCTACGAGT.1	-4.71376	-4.89673	5	Reference
CGGACTGTCTCTTGAT.1	-5.20297	1.98638	4	Reference
CGGACTGTCTTAGAGC.1	10.196	3.62095	8	Reference
CGGAGCTAGCAGACTG.1	-3.06937	1.65276	4	Reference
CGGAGCTAGCATGGCA.1	-6.68434	-5.68639	7	Reference
CGGAGCTAGCCTCGTG.1	10.0909	1.58823	8	Reference
CGGAGCTAGTGAAGTT.1	0.911729	3.37345	1	Reference
CGGAGCTCAAGTTGTC.1	-1.91087	-4.45111	5	Reference
CGGAGCTCACATCTTT.1	-3.27716	-4.2941	5	Reference
CGGAGCTCAGCTTCGG.1	12.847	2.88785	3	Reference
[truncated: 3,266 more rows]

## Sheet: Figure 3C
Barcode	UMAP_1	UMAP_2	Cluster	dataset
AAACCTGAGCTGAAAT.1	-1.63455	2.40011	3	Reference
AAACCTGAGGACGAAA.1	8.89479	4.28527	5	Reference
AAACCTGCACTGTGTA.1	1.77402	-2.54948	13	Reference
AAACCTGCATCCCATC.1	0.666633	4.5013	8	Reference
AAACCTGGTCAAGCGA.1	-7.03853	0.834828	2	Reference
AAACCTGGTGCTCTTC.1	-0.426364	-5.85332	9	Reference
AAACCTGGTTCCACAA.1	-0.0262539	-5.97748	9	Reference
AAACCTGTCACGGTTA.1	0.240354	3.35107	8	Reference
AAACCTGTCAGTGTTG.1	-1.83118	-4.99575	4	Reference
AAACCTGTCCCAGGTG.1	10.611	5.80597	7	Reference
AAACGGGAGGCGCTCT.1	-3.89223	0.528637	2	Reference
AAACGGGAGGGCTCTC.1	-1.24092	1.04225	3	Reference
AAACGGGAGTCGCCGT.1	-2.40405	-2.4718	1	Reference
AAACGGGCACACATGT.1	-2.832	-2.93197	1	Reference
AAACGGGCACCGAATT.1	-2.97143	-5.6603	4	Reference
AAACGGGCAGCTGCTG.1	-4.44921	-3.06455	1	Reference
AAACGGGCAGTATAAG.1	11.3465	3.11927	10	Reference
AAACGGGCATGATCCA.1	-4.25811	-0.364476	2	Reference
AAACGGGGTACCGGCT.1	-0.0932697	-6.16178	9	Reference
AAACGGGGTTAAGATG.1	-1.44016	-0.809446	3	Reference
AAACGGGGTTTGTTTC.1	-5.78842	1.10125	2	Reference
AAACGGGTCCGAACGC.1	-2.81912	-5.70624	4	Reference
AAACGGGTCTCGAGTA.1	-2.86962	-5.55167	4	Reference
AAACGGGTCTTAACCT.1	-6.19527	-1.97516	1	Reference
AAACGGGTCTTTAGTC.1	-5.3887	3.19123	12	Reference
AAAGATGAGAAACGAG.1	-0.107645	-2.09424	6	Reference
AAAGATGAGCTAGTCT.1	-1.43101	-1.9306	6	Reference
AAAGATGCAAGGTTCT.1	0.99371	3.88354	8	Reference
AAAGATGCAATGGAAT.1	8.11133	6.68761	7	Reference
AAAGATGCAGATTGCT.1	-1.68395	-3.54933	6	Reference
AAAGATGGTAAGTAGT.1	0.349415	-1.50485	6	Reference
AAAGATGGTACTCGCG.1	10.2665	2.46589	10	Reference
AAAGATGGTCGCATCG.1	8.43865	4.1326	5	Reference
AAAGATGGTGATGTCT.1	-0.454052	-3.75473	6	Reference
AAAGATGGTGCTTCTC.1	4.97995	8.46042	14	Reference
AAAGATGTCAACGGGA.1	10.37	2.88655	10	Reference
AAAGATGTCGAACGGA.1	8.62614	4.78854	5	Reference
AAAGATGTCGGTGTTA.1	-5.99511	-3.47284	1	Reference
AAAGCAAAGATCTGCT.1	-6.1888	1.18087	2	Reference
AAAGCAAAGCTTCGCG.1	-0.244116	-2.21071	6	Reference
AAAGCAAAGGTAGCCA.1	-3.04916	-3.69525	4	Reference
AAAGCAAAGTCTCGGC.1	1.09	3.36753	8	Reference
AAAGCAACAACCGCCA.1	-3.20396	-2.19696	1	Reference
AAAGCAACACCGAATT.1	11.0877	2.62245	10	Reference
AAAGCAACACTTCGAA.1	-0.809305	-3.68535	6	Reference
AAAGCAAGTCCGAATT.1	7.20473	3.85353	5	Reference
AAAGCAAGTGTCAATC.1	-5.16181	-2.54606	1	Reference
AAAGTAGAGGAGTTTA.1	7.63582	5.50109	5	Reference
AAAGTAGAGGTAGCTG.1	-0.146727	-5.95767	9	Reference
AAAGTAGAGTGACATA.1	10.4823	4.95747	7	Reference
AAAGTAGCAGCTGTTA.1	-6.38046	0.939297	2	Reference
AAAGTAGCAGTCAGCC.1	-1.62111	2.41622	3	Reference
AAAGTAGGTACCGCTG.1	-0.380463	-0.351034	3	Reference
AAAGTAGGTCAAAGCG.1	6.58711	3.56369	11	Reference
AAAGTAGTCAACACCA.1	-2.78427	-2.84129	1	Reference
AAAGTAGTCCCGACTT.1	8.54398	4.35549	5	Reference
AAAGTAGTCTCGTATT.1	-0.368559	-6.3109	9	Reference
AAATGCCAGAAGGTTT.1	7.55046	4.02505	5	Reference
AAATGCCAGGATATAC.1	-6.68813	1.929	12	Reference
AAATGCCAGGCGTACA.1	8.78134	6.70234	7	Reference
AAATGCCAGTTGCAGG.1	1.05125	4.3324	8	Reference
AAATGCCCACTCGACG.1	-5.54878	-0.708633	2	Reference
AAATGCCCAGACGTAG.1	-3.24586	-4.01925	4	Reference
AAATGCCCATGGTCAT.1	-1.55036	3.11452	3	Reference
AAATGCCGTCAGCTAT.1	-6.23967	-2.00786	1	Reference
AAATGCCTCATTGCGA.1	10.546	5.23015	7	Reference
AAATGCCTCCCTTGTG.1	-1.05872	-4.34182	6	Reference
AAATGCCTCGACCAGC.1	8.4832	4.01902	5	Reference
AACACGTAGAGTACAT.1	-2.72691	-6.01219	4	Reference
AACACGTAGCCAGTAG.1	-3.94672	-2.19183	1	Reference
AACACGTAGCGAGAAA.1	-5.63413	0.430319	2	Reference
AACACGTCACGAAAGC.1	10.0892	5.51497	7	Reference
AACACGTCAGTCAGAG.1	-5.24103	-2.21624	1	Reference
AACACGTGTCCATCCT.1	6.46994	4.64809	11	Reference
AACACGTGTCTAGCGC.1	5.38543	8.58133	14	Reference
AACACGTGTCTTCAAG.1	-5.54156	1.30871	2	Reference
AACACGTGTCTTCTCG.1	6.22286	4.03201	11	Reference
AACACGTGTGATGTGG.1	-1.91717	-2.84199	6	Reference
AACACGTGTGTGAATA.1	-5.82406	0.79506	2	Reference
AACACGTGTTACTGAC.1	-2.64853	-5.79004	4	Reference
AACACGTGTTCTGTTT.1	-3.29151	-4.99384	4	Reference
AACACGTTCACCCGAG.1	-4.73644	-4.05969	1	Reference
AACACGTTCAGAGGTG.1	9.86273	6.10764	7	Reference
AACACGTTCGACAGCC.1	-7.09042	-0.831148	2	Reference
AACACGTTCGAGAACG.1	-0.169962	-4.1861	6	Reference
AACACGTTCGCCCTTA.1	-4.71809	-1.87971	1	Reference
AACACGTTCTCGCTTG.1	1.24008	4.41613	8	Reference
AACACGTTCTCTGAGA.1	8.07105	3.59571	5	Reference
AACCATGAGCCACTAT.1	-5.22396	2.43622	12	Reference
AACCATGAGTCTCGGC.1	-2.78655	-2.87582	1	Reference
AACCATGCAATGCCAT.1	-1.97555	1.75944	3	Reference
AACCATGCACCGCTAG.1	0.506822	4.67051	8	Reference
AACCATGCAGCCTGTG.1	-2.4328	-6.14043	4	Reference
AACCATGCAGCGAACA.1	-5.50732	-3.81842	1	Reference
AACCATGCAGCTATTG.1	0.611967	0.0253436	3	Reference
AACCATGCAGTGGAGT.1	-4.33113	-1.64467	1	Reference
AACCATGCATGTAAGA.1	-1.45694	-5.89677	9	Reference
AACCATGTCATCGGAT.1	-3.04014	-4.41049	4	Reference
AACCATGTCCCGGATG.1	-5.07719	-1.51922	1	Reference
AACCGCGAGCCCTAAT.1	-0.19543	3.82949	8	Reference
AACCGCGAGCTGCGAA.1	0.300651	-1.47613	6	Reference
AACCGCGCAGGTCCAC.1	-3.84967	-2.08789	1	Reference
AACCGCGCATTACCTT.1	-3.16678	-4.73153	4	Reference
AACCGCGGTAAGTGTA.1	-4.2392	-2.00959	1	Reference
AACCGCGGTCGCATAT.1	-3.43732	-5.06035	4	Reference
AACCGCGGTGTAAGTA.1	8.63912	5.53595	7	Reference
AACCGCGTCTAGAGTC.1	0.320457	4.65245	8	Reference
AACGTTGAGAAACCTA.1	-1.30031	-6.112	9	Reference
AACGTTGAGCCGTCGT.1	-1.40574	-3.81351	6	Reference
AACGTTGAGTCGTTTG.1	10.3895	4.75363	7	Reference
AACGTTGCATACTCTT.1	-1.26039	-1.29148	3	Reference
AACGTTGCATCGGACC.1	1.64942	-3.42066	13	Reference
AACGTTGCATGTCGAT.1	8.04606	5.85452	7	Reference
AACGTTGCATTAGGCT.1	0.817265	0.139562	3	Reference
AACGTTGGTATCTGCA.1	-1.04022	2.55521	3	Reference
AACGTTGGTCATACTG.1	9.12873	4.47308	5	Reference
AACGTTGGTCTCATCC.1	-2.83461	-0.156858	3	Reference
AACGTTGGTGTGACCC.1	11.1623	2.00254	10	Reference
AACGTTGTCACCATAG.1	-1.44919	-6.56507	9	Reference
AACGTTGTCAGCACAT.1	-1.79682	0.0908853	3	Reference
AACTCAGCAAGCTGTT.1	-5.72349	-1.57787	1	Reference
AACTCAGCACAGCCCA.1	-6.68072	-0.996577	2	Reference
AACTCAGCACGACGAA.1	-5.80202	2.891	12	Reference
AACTCAGCAGTATAAG.1	-4.33691	-3.71729	1	Reference
AACTCAGCATCGATTG.1	1.60623	3.79896	8	Reference
AACTCAGCATGACATC.1	-2.68032	-3.69671	4	Reference
AACTCAGGTCTTGATG.1	10.1467	4.87093	7	Reference
AACTCAGTCTCTTGAT.1	-4.66838	1.62932	2	Reference
AACTCCCAGACAGAGA.1	0.227444	-1.50278	6	Reference
AACTCCCAGCGATTCT.1	7.70661	4.4805	5	Reference
AACTCCCAGTGTACGG.1	9.8992	6.88997	7	Reference
AACTCCCCAAGTTGTC.1	-5.13297	-4.09825	1	Reference
AACTCCCCACCTCGTT.1	-2.49881	-2.38042	1	Reference
AACTCCCCAGCTTCGG.1	7.64577	4.17107	5	Reference
AACTCCCCATTTCAGG.1	-4.89133	-2.2237	1	Reference
AACTCCCGTACCATCA.1	-4.65494	-4.71661	1	Reference
AACTCCCGTCATCCCT.1	10.6456	5.52106	7	Reference
AACTCCCGTCCAGTAT.1	-2.75791	-5.96432	4	Reference
AACTCCCGTCGGCTCA.1	-6.65193	-0.890616	2	Reference
AACTCCCGTCTTTCAT.1	8.01724	4.25323	5	Reference
AACTCCCTCTGCAGTA.1	-0.660613	-0.662679	3	Reference
AACTCTTAGCTAACAA.1	-1.44559	3.40175	3	Reference
AACTCTTAGTTAGGTA.1	-1.47129	0.771786	3	Reference
AACTCTTAGTTATCGC.1	1.51729	-2.71797	13	Reference
AACTCTTCAAGCCGTC.1	-4.66799	1.39842	2	Reference
AACTCTTCAGCCAATT.1	-5.11043	-3.02895	1	Reference
AACTCTTGTGGCAAAC.1	1.50586	3.81078	8	Reference
AACTCTTTCAGTGCAT.1	-5.46815	-3.80472	1	Reference
AACTCTTTCATCTGTT.1	8.60122	4.32305	5	Reference
AACTCTTTCATGGTCA.1	8.31479	6.70176	7	Reference
AACTCTTTCTTGCAAG.1	-0.394454	-4.56458	6	Reference
AACTGGTAGGATGGAA.1	-4.05769	-2.8611	1	Reference
AACTGGTCAAACCCAT.1	-6.5797	-1.01591	2	Reference
AACTGGTCAAGCGCTC.1	-1.68544	-4.28143	6	Reference
AACTGGTCAAGGTTTC.1	-5.86711	-6.38986	16	Reference
AACTGGTCACAGATTC.1	-1.16579	-6.44461	9	Reference
AACTGGTCACAGGCCT.1	-2.60737	-4.03716	4	Reference
AACTGGTCACCTCGTT.1	-3.45117	-2.50166	1	Reference
AACTGGTCAGGATCGA.1	-4.22715	-5.03331	1	Reference
AACTGGTCATGCATGT.1	-6.56766	-2.35293	1	Reference
AACTGGTGTCTCCACT.1	-0.538347	-6.35123	9	Reference
AACTGGTTCCAGGGCT.1	-2.4485	-6.43943	4	Reference
AACTTTCCATATACGC.1	7.15038	5.718	5	Reference
AACTTTCGTTGTGGAG.1	-6.43716	-2.54708	1	Reference
AACTTTCTCCTTGACC.1	-6.01926	0.0653631	2	Reference
AAGACCTAGATCCGAG.1	-1.52692	-2.47571	6	Reference
AAGACCTAGCGATATA.1	-2.59505	-5.25709	4	Reference
AAGACCTAGGCAATTA.1	-3.73114	-2.82693	1	Reference
AAGACCTAGGCTAGCA.1	10.3671	5.83981	7	Reference
AAGACCTAGGGAGTAA.1	0.230249	3.40019	8	Reference
AAGACCTAGTGAAGTT.1	-6.4319	2.27538	12	Reference
AAGACCTCATTGTGCA.1	-0.325808	4.31035	8	Reference
AAGACCTGTAAGAGGA.1	-4.27108	-3.14393	1	Reference
AAGACCTGTACAAGTA.1	-2.44454	-6.12315	4	Reference
AAGACCTGTCAGGACA.1	9.81316	6.29165	7	Reference
AAGACCTGTCCTCCAT.1	-0.0433876	3.69846	8	Reference
AAGACCTGTGGCAAAC.1	-1.57721	-5.93231	9	Reference
AAGACCTTCCTATGTT.1	7.25703	5.47825	5	Reference
AAGACCTTCTAAGCCA.1	-0.550825	0.635922	3	Reference
AAGACCTTCTAGCACA.1	9.92058	4.76204	7	Reference
AAGCCGCAGCCTTGAT.1	-4.7064	-2.69412	1	Reference
AAGCCGCAGGAGCGAG.1	9.04177	4.36376	5	Reference
AAGCCGCAGTATCGAA.1	-4.08838	-2.52142	1	Reference
AAGCCGCCAGACAAGC.1	-1.29148	2.96937	3	Reference
AAGCCGCCATCTACGA.1	-3.57714	-5.16038	4	Reference
AAGCCGCGTCAGAATA.1	7.67172	3.74495	5	Reference
AAGCCGCGTCCTCCAT.1	-0.383113	0.53444	3	Reference
AAGCCGCGTCTCCACT.1	8.25799	5.20689	5	Reference
AAGCCGCTCATGTCTT.1	-0.469187	-4.97408	6	Reference
AAGCCGCTCTGAGGGA.1	7.4521	5.81823	5	Reference
AAGCCGCTCTGGAGCC.1	1.6371	-3.32258	13	Reference
AAGCCGCTCTTCGAGA.1	6.02502	3.88897	11	Reference
AAGCCGCTCTTGGGTA.1	-1.03424	-5.77961	9	Reference
AAGGAGCAGTACGCGA.1	10.6054	5.08061	7	Reference
AAGGAGCAGTGTGAAT.1	9.24346	5.07893	7	Reference
AAGGAGCGTTAAGAAC.1	-5.14854	-3.43505	1	Reference
AAGGAGCGTTGTGGCC.1	-3.5317	-4.61585	4	Reference
AAGGAGCGTTTGACTG.1	1.72327	-3.26164	13	Reference
AAGGAGCTCAAACCGT.1	6.51148	4.88203	11	Reference
AAGGAGCTCAACCAAC.1	6.78233	3.7067	11	Reference
AAGGAGCTCAGGATCT.1	-1.747	-2.1954	6	Reference
AAGGAGCTCGCGGATC.1	-5.0264	-1.51945	1	Reference
AAGGCAGAGATTACCC.1	-3.03872	-5.04772	4	Reference
AAGGCAGAGGATGGAA.1	-5.1517	-0.681027	2	Reference
AAGGCAGCAATGAATG.1	-0.604586	-6.54282	9	Reference
AAGGCAGGTAATCACC.1	-0.601413	-5.97965	9	Reference
AAGGCAGGTAGCGCTC.1	-4.69595	-0.924433	1	Reference
AAGGCAGGTTCAGACT.1	-5.56968	-2.15035	1	Reference
AAGGCAGTCACTCCTG.1	-5.00836	-1.77733	1	Reference
AAGGTTCCACAAGTAA.1	-3.05161	-3.54866	1	Reference
AAGGTTCCACCACGTG.1	-5.39316	-3.34531	1	Reference
AAGGTTCCACCCTATC.1	9.60341	7.04788	7	Reference
AAGGTTCCAGTAAGCG.1	-0.706554	-4.51061	6	Reference
AAGGTTCCATCAGTAC.1	10.6766	4.85023	7	Reference
AAGGTTCGTCAACATC.1	-0.343766	1.01849	3	Reference
AAGGTTCGTCCATGAT.1	-5.95153	0.777939	2	Reference
AAGGTTCGTGAGCGAT.1	-2.471	-5.93781	4	Reference
AAGGTTCTCCCAACGG.1	-4.33852	1.67155	2	Reference
AAGTCTGCAAATCCGT.1	8.63769	6.33729	7	Reference
AAGTCTGCAATGTTGC.1	1.72678	-3.51032	13	Reference
AAGTCTGCACCGATAT.1	7.42041	5.81163	5	Reference
AAGTCTGGTACAGTGG.1	-1.84463	-3.95737	6	Reference
AAGTCTGGTGCGGTAA.1	-4.06748	-1.81175	1	Reference
AAGTCTGTCAAACCAC.1	1.0235	3.26098	8	Reference
AAGTCTGTCACAACGT.1	-5.88791	0.982153	2	Reference
AAGTCTGTCACATGCA.1	1.73655	-3.43001	13	Reference
AAGTCTGTCTGCGGCA.1	8.55433	6.42224	7	Reference
AATCCAGAGACTGGGT.1	-1.48983	-6.6074	9	Reference
AATCCAGAGAGGTTAT.1	1.43396	3.66987	8	Reference
AATCCAGAGAGTCGGT.1	-1.58562	1.79231	3	Reference
AATCCAGAGCGCCTCA.1	10.5062	5.09725	7	Reference
AATCCAGCACCGGAAA.1	10.1046	5.77766	7	Reference
AATCGGTAGCCTATGT.1	-0.298303	-5.96825	9	Reference
AATCGGTAGCTAGTGG.1	0.196538	2.47591	8	Reference
AATCGGTAGGACAGCT.1	-1.33744	-5.70942	9	Reference
AATCGGTGTACTCGCG.1	-5.22751	-2.93335	1	Reference
AATCGGTTCCAAACTG.1	-4.77731	-3.89365	1	Reference
AATCGGTTCCTTTACA.1	8.20569	6.63308	7	Reference
ACACCAAAGCCAGTTT.1	-2.83731	-3.2262	1	Reference
ACACCAACACCAGGCT.1	0.0203479	4.42524	8	Reference
ACACCAACAGCTGTAT.1	-4.99694	-2.54531	1	Reference
ACACCAAGTATAATGG.1	-5.54821	3.15136	12	Reference
ACACCAAGTGACGCCT.1	-3.06583	-4.17745	4	Reference
ACACCAAGTGAGCGAT.1	9.04022	5.07092	5	Reference
ACACCAATCAGAGGTG.1	-1.14105	-6.41647	9	Reference
ACACCAATCAGGCAAG.1	-1.70153	-2.43547	6	Reference
ACACCAATCAGTGTTG.1	-0.764204	-5.88302	9	Reference
ACACCAATCTTGCATT.1	-4.49319	-1.69905	1	Reference
ACACCCTAGGCTCAGA.1	-3.02855	-0.853283	3	Reference
ACACCCTAGGCTCATT.1	-0.139232	-6.05242	9	Reference
ACACCCTCATGCCACG.1	8.99306	5.63915	7	Reference
ACACCCTCATTCACTT.1	-1.71201	0.805664	3	Reference
ACACCCTGTATGAATG.1	-4.80308	-0.225828	2	Reference
ACACCCTGTCACTTCC.1	-2.88506	-3.45836	1	Reference
ACACCCTTCACTATTC.1	6.54324	5.28719	11	Reference
ACACCCTTCCAGAAGG.1	7.62463	5.55856	5	Reference
ACACCCTTCCTATTCA.1	10.6494	5.37914	7	Reference
ACACCGGAGAGGTACC.1	-3.21782	-4.57854	4	Reference
ACACCGGAGCGTAGTG.1	-1.7823	0.251192	3	Reference
ACACCGGAGCTAGTTC.1	5.79971	8.44756	14	Reference
ACACCGGAGGTGATTA.1	-1.38881	3.06778	3	Reference
ACACCGGAGTTCGATC.1	10.3697	2.12585	10	Reference
ACACCGGCAAGGTTTC.1	-2.41498	0.0581791	3	Reference
ACACCGGCACCGGAAA.1	-5.78573	-0.782782	2	Reference
ACACCGGCACGACGAA.1	-4.99486	-2.19376	1	Reference
ACACCGGCAGCTGCAC.1	-5.27217	-2.00784	1	Reference
ACACCGGCAGTTCATG.1	-6.3986	-2.2565	1	Reference
ACACCGGGTCAGAGGT.1	-6.71128	0.531716	2	Reference
ACACCGGGTCAGCTAT.1	-2.60996	-4.60479	4	Reference
ACACCGGGTCTCTCTG.1	8.72281	3.53826	5	Reference
ACACCGGGTTCACCTC.1	-2.89331	-1.23742	3	Reference
ACACCGGGTTCAGCGC.1	-5.54132	-1.29679	1	Reference
ACACCGGTCATCTGCC.1	8.01053	6.40319	7	Reference
ACACCGGTCCATGAGT.1	-0.69111	-2.33241	6	Reference
ACACTGAAGGACACCA.1	0.662603	0.0465585	3	Reference
ACACTGACACATGGGA.1	-2.20258	-2.21031	1	Reference
ACACTGACACCCTATC.1	-5.17337	3.19933	12	Reference
ACACTGACACCTCGGA.1	-2.56445	-5.68917	4	Reference
ACACTGACAGCGTCCA.1	9.05056	4.86027	5	Reference
ACACTGACAGCTCCGA.1	-2.76182	-5.65885	4	Reference
ACACTGAGTCGAAAGC.1	-6.42752	0.57302	2	Reference
ACACTGAGTGCCTTGG.1	-6.13509	-1.59646	1	Reference
ACACTGAGTTGATTCG.1	-0.00762382	2.61893	8	Reference
ACACTGATCCATGAAC.1	-1.57628	-5.80374	9	Reference
ACACTGATCCCATTAT.1	-0.22964	-0.173539	3	Reference
ACACTGATCCCTCTTT.1	-5.19245	-1.80808	1	Reference
ACACTGATCGCGCCAA.1	10.5585	2.15017	10	Reference
ACAGCCGAGCCCAACC.1	-6.18526	2.43025	12	Reference
ACAGCCGAGCGATTCT.1	-3.88105	-1.45277	1	Reference
ACAGCCGAGGTGTGGT.1	-1.47051	3.05584	3	Reference
ACAGCCGCAACACGCC.1	-5.9125	-6.44175	16	Reference
ACAGCCGCAGTCGTGC.1	-2.77873	-3.10302	1	Reference
ACAGCCGGTGACGGTA.1	-1.21883	-6.78391	9	Reference
ACAGCCGGTGCAGACA.1	-4.50526	-4.41547	1	Reference
ACAGCCGTCACAATGC.1	8.84961	3.95835	5	Reference
ACAGCCGTCAGCCTAA.1	-5.74673	2.3888	12	Reference
ACAGCCGTCCACGACG.1	-1.70901	0.917689	3	Reference
ACAGCCGTCGTTGACA.1	-2.06065	-0.110928	3	Reference
ACAGCCGTCTGTTGAG.1	-1.43675	-4.50141	6	Reference
ACAGCTACACACCGAC.1	8.04139	4.16812	5	Reference
ACAGCTAGTAGGACAC.1	-0.609648	0.533912	3	Reference
ACAGCTAGTGAAAGAG.1	6.98088	3.71381	11	Reference
ACAGCTAGTGAAATCA.1	-6.82967	-0.841032	2	Reference
ACAGCTATCGTAGATC.1	-4.80915	0.20708	2	Reference
ACAGCTATCTCGTATT.1	-1.77238	-6.58546	9	Reference
ACATACGAGCAGGTCA.1	0.64723	3.94348	8	Reference
ACATACGAGGCTACGA.1	-2.82536	-5.22696	4	Reference
ACATACGCAGACGCCT.1	-2.02548	-6.52917	4	Reference
ACATACGCATAACCTG.1	-1.52467	1.34392	3	Reference
ACATACGGTAAGTTCC.1	10.4003	2.98043	10	Reference
ACATACGGTATCTGCA.1	8.1742	4.46296	5	Reference
ACATACGGTCACCCAG.1	-4.76209	-3.06465	1	Reference
ACATACGGTCAGGACA.1	-2.80063	-0.748284	3	Reference
ACATACGGTCCAGTTA.1	-2.88965	-4.94503	4	Reference
ACATACGGTCTCTTAT.1	2.10406	4.73533	8	Reference
ACATACGGTGCGATAG.1	-2.85835	-3.00477	1	Reference
ACATACGGTTCCGGCA.1	-2.23586	-5.91283	4	Reference
ACATACGTCAGAGGTG.1	-3.44127	-3.55109	1	Reference
ACATCAGAGTAGGTGC.1	0.667704	4.12062	8	Reference
ACATCAGCATCACGAT.1	-0.79162	-6.53156	9	Reference
ACATCAGCATTTCACT.1	-6.08565	-2.19228	1	Reference
ACATCAGGTCTAGTCA.1	-3.48282	-1.73019	1	Reference
ACATCAGGTCTCATCC.1	9.3106	5.9391	7	Reference
ACATCAGGTCTGGTCG.1	-1.25474	-3.26791	6	Reference
ACATCAGGTTAAAGTG.1	-6.76603	0.44271	2	Reference
ACATCAGTCATAACCG.1	-1.31659	-3.73075	6	Reference
ACATCAGTCCTATGTT.1	10.2106	5.4199	7	Reference
ACATCAGTCTCCAGGG.1	-2.19205	-6.10321	4	Reference
ACATCAGTCTTCCTTC.1	-1.19997	-4.74182	6	Reference
ACATCAGTCTTGAGGT.1	10.2939	2.16797	10	Reference
ACATGGTAGATCGATA.1	-5.40675	-0.471645	2	Reference
ACATGGTAGTATCTCG.1	6.29395	4.31481	11	Reference
ACATGGTCATCGGTTA.1	-0.220166	-3.90165	6	Reference
ACATGGTGTACAGTTC.1	-3.98824	-0.50772	2	Reference
ACATGGTGTAGAGTGC.1	-1.15877	-1.20029	3	Reference
ACATGGTGTGAGCGAT.1	-3.9956	-1.52289	1	Reference
ACATGGTGTGGTCCGT.1	-6.49158	2.00384	12	Reference
ACCAGTAAGGACAGAA.1	6.11612	3.42131	11	Reference
ACCAGTAAGGAGTTTA.1	-2.87858	-1.19659	3	Reference
ACCAGTAAGGTGCTAG.1	11.0701	3.17191	10	Reference
ACCAGTACATTGGGCC.1	-6.54963	-1.19828	2	Reference
ACCAGTAGTGGGTCAA.1	7.71342	4.51917	5	Reference
ACCAGTAGTTCGTTGA.1	-5.62282	-2.8789	1	Reference
ACCAGTAGTTGGGACA.1	0.695716	4.24238	8	Reference
ACCAGTATCAGTTGAC.1	8.16418	3.87022	5	Reference
ACCAGTATCGCCTGTT.1	-1.17393	3.33101	8	Reference
ACCAGTATCTACTATC.1	-4.83515	-1.62755	1	Reference
ACCCACTAGGAGTAGA.1	-1.15437	-1.86495	6	Reference
ACCCACTCAAGTTAAG.1	-7.13075	0.366637	2	Reference
ACCCACTCATTTCAGG.1	-5.0279	-3.71477	1	Reference
ACCCACTGTGATGTGG.1	8.19439	4.52858	5	Reference
ACCCACTGTTCAACCA.1	-5.60107	-0.555603	2	Reference
ACCCACTGTTCTGGTA.1	0.191713	-1.43497	6	Reference
ACCCACTGTTGTCTTT.1	1.71241	-3.33551	13	Reference
ACCCACTTCACATAGC.1	-3.28143	-3.21569	1	Reference
ACCCACTTCTCGAGTA.1	6.94845	3.42988	11	Reference
ACCGTAAAGCGTCTAT.1	-1.36053	2.90387	3	Reference
ACCGTAACAACCGCCA.1	-1.87689	-1.04483	3	Reference
ACCGTAACAAGCGTAG.1	7.80817	4.97413	5	Reference
ACCGTAACACTTCTGC.1	-5.98886	-3.31531	1	Reference
ACCGTAACAGGTGGAT.1	-0.131007	4.75891	8	Reference
ACCGTAAGTATATGAG.1	-3.86061	-0.00781092	2	Reference
ACCGTAAGTCTTGCGG.1	-4.0444	-2.23988	1	Reference
ACCGTAAGTTACGGAG.1	-3.87583	0.502824	2	Reference
ACCGTAAGTTCTGTTT.1	-1.64055	0.62646	3	Reference
ACCGTAATCGCCGTGA.1	10.573	2.77527	10	Reference
ACCTTTAAGGGTCGAT.1	-0.361022	3.70991	8	Reference
ACCTTTAAGTGTTGAA.1	-6.87	-1.00664	2	Reference
ACCTTTACACTTAACG.1	-0.374415	-6.21016	9	Reference
ACCTTTACAGTGAGTG.1	1.39685	-3.26874	13	Reference
ACCTTTAGTATCGCAT.1	-2.15073	-2.76289	6	Reference
ACCTTTAGTGAGCGAT.1	-4.63848	-3.53302	1	Reference
ACCTTTAGTGGTTTCA.1	-2.93583	-4.6774	4	Reference
ACCTTTAGTTCTGGTA.1	-5.12339	-4.11777	1	Reference
ACGAGCCAGAGGTTAT.1	-0.366976	-5.69007	9	Reference
ACGAGCCAGATCCCAT.1	7.37955	4.79836	5	Reference
ACGAGCCAGCATGGCA.1	-2.16635	-5.0817	4	Reference
ACGAGCCAGCTCCTTC.1	9.86084	2.53859	10	Reference
ACGAGCCAGGATGTAT.1	0.977039	4.19745	8	Reference
ACGAGCCCACAGACAG.1	-1.18217	3.58128	8	Reference
ACGAGCCCACGGTGTC.1	11.6824	2.57488	10	Reference
ACGAGCCGTACTCTCC.1	0.921781	4.20767	8	Reference
ACGAGCCGTCATGCAT.1	-6.02073	-2.08987	1	Reference
ACGAGCCGTCCTCCAT.1	1.62937	-3.45781	13	Reference
ACGAGCCGTGACAAAT.1	-0.93591	-6.57568	9	Reference
ACGAGCCGTGATGTCT.1	-4.11294	-4.79323	1	Reference
ACGAGCCGTGCTAGCC.1	-5.54901	0.128085	2	Reference
ACGAGCCGTTACGTCA.1	-3.73226	-1.69219	1	Reference
ACGAGCCTCAGAGGTG.1	-6.05533	-1.58643	1	Reference
ACGAGCCTCTAACTCT.1	-4.70375	-4.19054	1	Reference
ACGAGCCTCTTCAACT.1	-6.12523	-1.72541	1	Reference
ACGAGGAAGATCCCAT.1	-3.39702	0.651353	2	Reference
ACGAGGAAGATGTCGG.1	1.0398	3.26486	8	Reference
ACGAGGAAGATGTGTA.1	-1.39711	1.7686	3	Reference
ACGAGGAAGCGATATA.1	0.869029	4.55679	8	Reference
ACGAGGAAGGATTCGG.1	6.55318	3.82085	11	Reference
ACGAGGACAAGCTGTT.1	-4.6454	-3.26258	1	Reference
ACGAGGACAATCTGCA.1	-3.70726	-2.89583	1	Reference
ACGAGGACACAAGTAA.1	-1.03253	3.56331	8	Reference
ACGAGGACACGTAAGG.1	-3.92969	-0.558361	2	Reference
ACGAGGAGTACACCGC.1	6.71442	4.95208	11	Reference
ACGAGGAGTATGGTTC.1	-6.882	-0.285498	2	Reference
ACGAGGAGTGACCAAG.1	-1.95236	-2.92856	6	Reference
ACGAGGATCAGAAATG.1	-3.69242	-0.169844	2	Reference
ACGAGGATCCCGACTT.1	-0.953212	-4.74482	6	Reference
ACGAGGATCTTAGCCC.1	-4.99123	3.02862	12	Reference
ACGATACAGCGATGAC.1	-7.21052	0.871182	2	Reference
ACGATACAGCGCCTCA.1	7.43002	4.38832	5	Reference
ACGATACAGGATTCGG.1	9.91058	2.81701	10	Reference
ACGATACAGGCCGAAT.1	10.9438	2.1108	10	Reference
ACGATACCAGTATCTG.1	-4.68007	-0.861343	1	Reference
ACGATACCATCGGACC.1	7.55839	5.20617	5	Reference
ACGATACGTATAATGG.1	9.32949	2.64702	5	Reference
ACGATACGTCTAAACC.1	-2.24775	-4.45211	4	Reference
ACGATACGTCTCCATC.1	-4.25219	-0.233132	2	Reference
ACGATACTCGCAAGCC.1	-2.78533	-5.85226	4	Reference
ACGATACTCGGATGGA.1	-2.45529	-5.80138	4	Reference
ACGATGTCATAGACTC.1	9.69366	5.04584	7	Reference
ACGATGTGTACATCCA.1	-2.67533	-2.34013	1	Reference
ACGATGTGTGACGGTA.1	-1.92227	-0.333841	3	Reference
ACGATGTGTGTTAAGA.1	9.72698	7.09484	7	Reference
ACGATGTGTTACCGAT.1	8.03378	4.09616	5	Reference
ACGATGTTCCTATGTT.1	-1.30959	-6.72085	9	Reference
ACGATGTTCGAGGTAG.1	-4.64012	1.59203	2	Reference
ACGATGTTCTACCTGC.1	-2.81017	-2.97112	1	Reference
ACGATGTTCTTGGGTA.1	-2.3344	-6.19721	4	Reference
ACGCAGCAGCCACTAT.1	0.765808	3.21342	8	Reference
ACGCAGCAGTATCTCG.1	-5.04322	-4.14266	1	Reference
ACGCAGCAGTTGAGTA.1	6.30752	8.06663	14	Reference
ACGCAGCCAAGTCTGT.1	-6.13145	0.105908	2	Reference
ACGCAGCCACCTGGTG.1	-4.5802	-2.09165	1	Reference
ACGCAGCCATCACGTA.1	-5.45729	-0.757124	2	Reference
ACGCAGCGTGTCTGAT.1	6.75105	4.42149	11	Reference
ACGCAGCGTTAGATGA.1	-5.40057	0.77523	2	Reference
ACGCAGCTCAGCTCGG.1	7.38359	5.52087	5	Reference
ACGCAGCTCAGTCCCT.1	9.06484	5.74918	7	Reference
ACGCAGCTCCCTGACT.1	-5.96915	-6.49496	16	Reference
ACGCAGCTCTGCAAGT.1	-5.12625	3.1682	12	Reference
ACGCCAGAGAGATGAG.1	-1.7917	0.937995	3	Reference
ACGCCAGAGTGTACCT.1	-0.540255	3.05514	8	Reference
ACGCCAGCACCTCGTT.1	-2.54849	-0.252909	3	Reference
ACGCCAGCATCGTCGG.1	-2.17658	-3.94071	6	Reference
ACGCCAGGTCGAGTTT.1	10.6185	5.6962	7	Reference
ACGCCAGGTCGCATCG.1	10.5405	2.42071	10	Reference
ACGCCAGGTTACCAGT.1	10.7539	2.80092	10	Reference
ACGCCGAAGATAGGAG.1	-1.79207	-4.60476	6	Reference
ACGCCGAAGCAGATCG.1	-4.52465	0.260008	2	Reference
ACGCCGAAGTATGACA.1	-5.63677	3.09682	12	Reference
ACGCCGAAGTGCGTGA.1	8.40818	3.94624	5	Reference
ACGCCGACAAGCTGTT.1	-6.06032	-3.42157	1	Reference
ACGCCGACAATGTAAG.1	-3.62271	-2.30326	1	Reference
ACGCCGACAGGCTCAC.1	1.74314	-3.5764	13	Reference
ACGCCGACATGCCTTC.1	10.0006	2.38534	10	Reference
ACGCCGATCACTCTTA.1	-0.623244	-5.96722	9	Reference
ACGCCGATCCGGCACA.1	-4.18123	-2.79663	1	Reference
ACGCCGATCGCATGGC.1	-4.17961	1.95965	2	Reference
ACGCCGATCTCGTATT.1	-5.84958	0.746383	2	Reference
ACGGAGAAGCAATATG.1	-1.99977	-6.30038	4	Reference
ACGGAGAAGCGTGAAC.1	7.10188	6.23727	5	Reference
ACGGAGAAGGAGCGAG.1	-1.86766	-3.12748	6	Reference
ACGGAGACAAGGACAC.1	-2.39884	-6.19744	4	Reference
ACGGAGACACTTAACG.1	-5.96932	2.32707	12	Reference
ACGGAGAGTAGTGAAT.1	7.79847	5.68663	5	Reference
ACGGAGAGTCTGGTCG.1	-1.86818	2.08555	3	Reference
ACGGAGAGTGTGACCC.1	-5.81268	-1.41243	1	Reference
ACGGAGAGTGTGTGCC.1	10.3007	5.06717	7	Reference
ACGGAGAGTTCCTCCA.1	-4.11256	-4.93754	1	Reference
ACGGAGATCAGATAAG.1	-2.76472	-3.0562	1	Reference
ACGGAGATCCCGGATG.1	-1.43609	-6.48003	9	Reference
ACGGAGATCCTAGGGC.1	-6.52016	1.24762	2	Reference
ACGGCCAAGAGGACGG.1	-1.28903	-3.66053	6	Reference
ACGGCCAAGTACGTTC.1	10.8506	2.47333	10	Reference
ACGGCCACAAGGACTG.1	-5.728	-3.27312	1	Reference
ACGGCCACACTAGTAC.1	-0.0158588	2.85228	8	Reference
ACGGCCACATTGGCGC.1	-5.8017	-3.29471	1	Reference
ACGGCCATCAACACCA.1	6.71057	4.39464	11	Reference
ACGGCCATCCTTCAAT.1	-6.15021	2.40702	12	Reference
ACGGCCATCGTTACGA.1	6.18036	3.97229	11	Reference
ACGGGCTAGCGCCTCA.1	11.4989	3.02933	10	Reference
ACGGGCTAGTCGCCGT.1	-3.53138	-2.5402	1	Reference
ACGGGCTCAAGCTGAG.1	4.85981	8.41708	14	Reference
ACGGGCTCACAACGTT.1	-2.27143	-0.249627	3	Reference
ACGGGCTCACAGACTT.1	-5.98551	0.915542	2	Reference
ACGGGCTCACATAACC.1	-4.78418	-2.03614	1	Reference
ACGGGCTCACTTAACG.1	-5.57813	1.17122	2	Reference
ACGGGCTTCGGTGTTA.1	7.80182	4.43237	5	Reference
ACGGGCTTCTCAAACG.1	4.94254	8.4965	14	Reference
ACGGGTCAGTACGTAA.1	-3.96649	-2.83582	1	Reference
ACGGGTCAGTCCGTAT.1	-5.6243	2.96752	12	Reference
ACGGGTCAGTGTACTC.1	-1.19955	-6.74415	9	Reference
ACGGGTCGTCTCATCC.1	8.44875	3.2708	5	Reference
ACGGGTCGTTCGCGAC.1	-1.1194	-5.08373	6	Reference
ACGGGTCTCACTGGGC.1	-3.93376	-1.72932	1	Reference
ACGGGTCTCTGACCTC.1	10.9303	2.5212	10	Reference
ACGTCAAAGCCGTCGT.1	-0.364963	1.11831	3	Reference
ACGTCAACAGTAGAGC.1	10.3283	5.49431	7	Reference
ACGTCAACATAGGATA.1	10.5196	5.34637	7	Reference
ACGTCAACATTGAGCT.1	-6.01674	-1.93921	1	Reference
ACGTCAAGTACCTACA.1	-6.57233	0.595962	2	Reference
ACGTCAAGTATAGGTA.1	-5.43922	-1.51111	1	Reference
ACGTCAAGTCTAAACC.1	-1.2384	-6.67891	9	Reference
ACGTCAAGTCTCATCC.1	-1.86569	0.333488	3	Reference
ACGTCAAGTGATGATA.1	11.3254	2.60178	10	Reference
ACGTCAAGTTAGTGGG.1	10.3908	5.14968	7	Reference
ACGTCAAGTTTAGCTG.1	-3.47798	-0.981012	1	Reference
ACTATCTAGAATGTTG.1	1.16763	4.27278	8	Reference
ACTATCTAGGCTAGAC.1	-0.240253	-6.04547	9	Reference
ACTATCTAGTGTCCAT.1	-7.10446	0.946581	2	Reference
ACTATCTCAGACAAGC.1	7.99024	5.18116	5	Reference
ACTATCTCAGTTCCCT.1	8.61826	4.47937	5	Reference
ACTATCTCATGCAACT.1	-6.4499	-1.25664	2	Reference
ACTATCTGTAGTAGTA.1	6.09249	4.19604	11	Reference
ACTATCTGTGTGACCC.1	6.63655	3.64375	11	Reference
ACTATCTGTGTTGAGG.1	-3.41644	1.50769	2	Reference
ACTATCTTCCTAGTGA.1	6.94116	4.5164	11	Reference
ACTATCTTCGGTGTCG.1	-1.01234	-6.45369	9	Reference
ACTATCTTCTCAAGTG.1	-5.89292	1.92925	12	Reference
ACTGAACAGATTACCC.1	-5.94824	2.73833	12	Reference
ACTGAACAGCACAGGT.1	-6.01423	-2.10979	1	Reference
ACTGAACAGCATCATC.1	8.03442	5.03736	5	Reference
ACTGAACAGCGATAGC.1	10.4559	6.04399	7	Reference
ACTGAACAGTACGCGA.1	9.98685	5.3996	7	Reference
ACTGAACAGTGAAGTT.1	10.2813	4.92824	7	Reference
ACTGAACAGTGTTTGC.1	-1.197	2.65237	3	Reference
ACTGAACCAGTATAAG.1	6.33084	3.79533	11	Reference
ACTGAACCAGTCCTTC.1	-5.86582	-0.865683	2	Reference
ACTGAACGTGTGACCC.1	-2.4994	-5.10317	4	Reference
ACTGAACTCGTATCAG.1	-2.10739	-2.58758	6	Reference
ACTGAGTAGATCTGCT.1	-1.9703	0.499293	3	Reference
ACTGAGTAGGACAGAA.1	-7.20726	-0.00859102	2	Reference
ACTGAGTCAATGTAAG.1	1.38222	3.97383	8	Reference
ACTGAGTCATGTTGAC.1	-3.13667	-1.13146	3	Reference
ACTGAGTGTGGTCTCG.1	9.22312	4.1799	5	Reference
ACTGAGTTCTGCTTGC.1	6.32272	3.44311	11	Reference
ACTGATGAGTTCGCGC.1	-0.854082	0.725301	3	Reference
ACTGATGCAGGTTTCA.1	-6.65802	-1.69363	1	Reference
ACTGATGCAGTTCATG.1	-4.85731	-3.18041	1	Reference
ACTGATGCATGTCGAT.1	-2.82794	-3.02196	1	Reference
ACTGATGGTGTTTGTG.1	-5.43142	-1.33174	1	Reference
ACTGCTCAGAGGGCTT.1	7.51305	4.02411	5	Reference
ACTGCTCAGGCCCTTG.1	-2.93448	-2.97698	1	Reference
ACTGCTCAGTCACGCC.1	2.03553	-2.0121	13	Reference
ACTGCTCCAATAAGCA.1	-5.02864	-2.60752	1	Reference
ACTGCTCCAATAAGCA.1.1	-3.1757	-0.344615	3	Reference
ACTGCTCCAGCCTGTG.1	-1.88958	0.492949	3	Reference
ACTGCTCCATACCATG.1	7.98121	5.02603	5	Reference
ACTGCTCGTTCGGGCT.1	-4.98938	-1.79653	1	Reference
ACTGCTCTCCGAACGC.1	1.45853	-3.04241	13	Reference
ACTGCTCTCCGCATCT.1	7.80284	5.48385	5	Reference
ACTGTCCAGATGTTAG.1	-2.32489	-5.19859	4	Reference
ACTGTCCAGCTGGAAC.1	11.4835	2.33221	10	Reference
ACTGTCCAGGTGTTAA.1	7.87703	6.44279	7	Reference
ACTGTCCCACGCCAGT.1	-0.683002	-0.614951	3	Reference
ACTGTCCCAGGCTCAC.1	-0.54766	4.05625	8	Reference
ACTGTCCCAGTGAGTG.1	-4.3028	-3.53074	1	Reference
ACTGTCCGTAAACCTC.1	-3.17916	-5.23515	4	Reference
ACTGTCCGTAGGAGTC.1	-2.83799	-2.66665	1	Reference
ACTGTCCGTTCCACGG.1	-2.68399	-5.81334	4	Reference
ACTGTCCTCAGGATCT.1	6.54396	3.80521	11	Reference
ACTTACTAGCGTCTAT.1	8.0474	6.22675	7	Reference
ACTTACTAGGTGTGGT.1	-5.53504	2.71497	12	Reference
ACTTACTAGTCTTGCA.1	8.69857	5.09678	5	Reference
ACTTACTGTAAGAGGA.1	-3.84342	1.23068	2	Reference
ACTTACTGTCAACTGT.1	-4.50163	1.97522	2	Reference
ACTTACTGTGAGTGAC.1	-4.49158	-4.45472	1	Reference
ACTTACTGTGGTACAG.1	-4.15313	-1.82546	1	Reference
ACTTACTGTGTATGGG.1	-1.32033	-4.25111	6	Reference
ACTTACTGTTTAAGCC.1	-3.23592	-3.46938	1	Reference
ACTTACTTCGCTAGCG.1	1.60111	-2.80199	13	Reference
ACTTACTTCTGGTATG.1	-4.00739	-1.59024	1	Reference
ACTTACTTCTTGGGTA.1	-5.98652	-1.62874	1	Reference
ACTTGTTAGCCCAACC.1	-0.787183	1.13755	3	Reference
ACTTGTTAGGAGCGTT.1	-1.25436	0.895661	3	Reference
ACTTGTTAGTAATCCC.1	-1.51422	-3.83975	6	Reference
ACTTGTTAGTGCGATG.1	11.1762	1.93982	10	Reference
ACTTGTTCAGCTGTGC.1	6.14795	8.12058	14	Reference
ACTTGTTGTCACCCAG.1	6.95222	4.57728	11	Reference
ACTTGTTGTCATGCAT.1	-5.24534	-0.550395	2	Reference
ACTTGTTGTGTCAATC.1	8.71545	3.03741	5	Reference
ACTTGTTGTTTCCACC.1	6.91013	5.93171	5	Reference
ACTTTCAAGACACTAA.1	5.87023	8.15588	14	Reference
ACTTTCACACTAAGTC.1	-5.24156	-2.58407	1	Reference
ACTTTCAGTAAACACA.1	8.45985	6.43318	7	Reference
ACTTTCAGTCCGACGT.1	-1.66903	0.610375	3	Reference
ACTTTCAGTGGACGAT.1	0.0878914	-3.73872	6	Reference
ACTTTCATCAGGATCT.1	-4.93994	-2.50246	1	Reference
ACTTTCATCCGCATCT.1	-0.710343	-5.97811	9	Reference
ACTTTCATCCGTAGGC.1	-0.753109	1.11449	3	Reference
ACTTTCATCGATCCCT.1	2.14068	2.15959	15	Reference
ACTTTCATCTTCATGT.1	-1.7778	-6.51658	9	Reference
AGAATAGAGAGCTATA.1	-6.47884	0.315316	2	Reference
AGAATAGAGCTTTGGT.1	-0.287004	-5.74997	9	Reference
AGAATAGAGTGTACCT.1	0.0290204	2.6177	8	Reference
AGAATAGCACGAAATA.1	-1.22506	-6.70241	9	Reference
AGAATAGCAGTGGGAT.1	-4.30591	-2.45268	1	Reference
AGAATAGTCACAAACC.1	1.89697	-2.30313	13	Reference
AGAATAGTCCTGTACC.1	9.2967	4.67557	5	Reference
AGAATAGTCTCTGAGA.1	0.0732661	2.01375	8	Reference
AGACGTTAGAGTGAGA.1	-0.359614	-6.1713	9	Reference
AGACGTTAGCGTAGTG.1	7.88359	3.48433	5	Reference
AGACGTTAGTCCGTAT.1	-4.7876	-0.649964	2	Reference
AGACGTTAGTGGCACA.1	-5.72517	2.99096	12	Reference
AGACGTTCAATGGATA.1	5.1309	8.59583	14	Reference
AGACGTTCACCGAATT.1	8.03374	4.24849	5	Reference
AGACGTTCATCTCCCA.1	-1.53579	1.17707	3	Reference
AGACGTTGTAAACCTC.1	1.45765	-3.19758	13	Reference
AGACGTTTCGTCCGTT.1	9.47073	7.08284	7	Reference
AGACGTTTCTGCCAGG.1	10.974	2.52091	10	Reference
AGACGTTTCTTAGAGC.1	7.02206	5.20599	5	Reference
AGAGCGAAGATGTTAG.1	-6.41827	-2.41506	1	Reference
AGAGCGAAGCTACCGC.1	-5.78909	0.601709	2	Reference
AGAGCGAAGTCATGCT.1	-3.32147	-4.91473	4	Reference
AGAGCGACAAGCCCAC.1	-1.76494	-5.28456	9	Reference
AGAGCGACACCCTATC.1	-1.92595	0.552603	3	Reference
AGAGCGAGTCAGATAA.1	10.0384	6.8516	7	Reference
AGAGCGAGTCCATCCT.1	-0.827996	4.07106	8	Reference
AGAGCGAGTCCGAACC.1	-1.29938	-6.67579	9	Reference
AGAGCGAGTCGTCTTC.1	-3.05394	-2.6089	1	Reference
AGAGCGAGTGCCTGCA.1	7.43633	4.95599	5	Reference
AGAGCGATCCCACTTG.1	6.29047	3.37484	11	Reference
AGAGCGATCCTGCAGG.1	-3.30888	-3.97286	4	Reference
AGAGCTTAGCTCCTTC.1	8.3009	6.17157	7	Reference
AGAGCTTAGTTGAGTA.1	4.84916	8.44661	14	Reference
AGAGCTTCATAAGACA.1	-6.38484	-1.29486	2	Reference
AGAGCTTCATATGCTG.1	-4.2558	-4.4338	1	Reference
AGAGCTTGTACGAAAT.1	-7.03724	-0.340675	2	Reference
AGAGCTTGTGATGTCT.1	6.52817	4.97138	11	Reference
AGAGCTTTCTGCGACG.1	-0.582715	-6.43698	9	Reference
AGAGTGGAGGGCATGT.1	-4.7738	-4.52916	1	Reference
AGAGTGGCAAGAGTCG.1	-3.31436	-4.12754	4	Reference
AGAGTGGCACCCAGTG.1	-4.76625	-0.0393518	2	Reference
AGAGTGGCACTGTCGG.1	0.30441	-1.44661	6	Reference
AGAGTGGCATGGTAGG.1	-4.59464	-2.05069	1	Reference
AGAGTGGGTCGAAAGC.1	-0.559834	-5.41567	9	Reference
AGAGTGGTCAAACCAC.1	-4.97777	-3.0691	1	Reference
AGAGTGGTCAATACCG.1	-2.5052	-1.115	3	Reference
AGAGTGGTCAGCTTAG.1	-4.69561	1.29078	2	Reference
AGAGTGGTCGCTAGCG.1	0.135196	-1.69101	6	Reference
AGAGTGGTCTGCCAGG.1	2.39229	2.91978	15	Reference
AGATCTGAGAGAGCTC.1	-0.739864	0.710396	3	Reference
AGATCTGAGCCCTAAT.1	-5.20667	-3.77178	1	Reference
AGATCTGAGTAGGTGC.1	1.92184	-2.22373	13	Reference
AGATCTGAGTCTCGGC.1	-1.44586	3.04392	3	Reference
AGATCTGCAAAGGAAG.1	-0.720851	-6.51148	9	Reference
AGATCTGCAAAGGTGC.1	-1.80102	-6.71601	9	Reference
AGATCTGCAAAGTCAA.1	-0.410584	-0.315701	3	Reference
AGATCTGCACGTAAGG.1	-4.13031	0.382268	2	Reference
AGATCTGCATGCCACG.1	7.78987	6.41479	7	Reference
AGATCTGGTCAAACTC.1	-4.05488	0.441286	2	Reference
AGATCTGGTCATACTG.1	10.4167	5.87511	7	Reference
AGATCTGGTGCGATAG.1	-1.6726	1.11958	3	Reference
AGATCTGGTTAGTGGG.1	-2.51366	-1.81398	3	Reference
AGATCTGTCCTCGCAT.1	10.3659	4.97053	7	Reference
AGATCTGTCCTGTACC.1	7.34198	3.76455	5	Reference
AGATTGCAGAAGGGTA.1	-5.77089	-3.78494	1	Reference
AGATTGCCATATGAGA.1	6.40372	4.89127	11	Reference
AGATTGCCATGAACCT.1	-3.98401	1.47107	2	Reference
AGATTGCGTCCAGTGC.1	8.26946	5.48824	5	Reference
AGATTGCGTTCGTCTC.1	2.58355	2.43126	15	Reference
AGATTGCGTTGCGCAC.1	9.84918	6.90741	7	Reference
AGATTGCTCGGACAAG.1	9.1745	5.51443	7	Reference
AGATTGCTCGGCATCG.1	-3.63288	0.703185	2	Reference
AGCAGCCCACCAGCAC.1	-3.35689	-4.30877	4	Reference
AGCAGCCCACCTCGTT.1	2.40967	3.03225	15	Reference
AGCAGCCGTAATAGCA.1	-1.56029	-6.81249	9	Reference
AGCAGCCGTTACTGAC.1	7.36005	4.71823	5	Reference
AGCAGCCTCAACCAAC.1	-6.18868	0.964357	2	Reference
AGCAGCCTCATGCATG.1	6.45201	3.55319	11	Reference
AGCAGCCTCCTCAACC.1	10.031	5.07093	7	Reference
AGCATACAGGATGGTC.1	7.83736	4.69423	5	Reference
AGCATACAGGTGCTTT.1	-5.965	0.683826	2	Reference
AGCATACGTTATCCGA.1	-5.50265	2.78712	12	Reference
AGCATACTCCGAAGAG.1	1.09432	-3.39548	13	Reference
AGCATACTCTATCCCG.1	-1.99806	-4.75604	4	Reference
AGCCTAAAGAAACCTA.1	-1.19337	1.52849	3	Reference
AGCCTAAAGGTGCAAC.1	-2.36945	-5.58175	4	Reference
AGCCTAAGTTATCACG.1	-0.470082	-4.81311	6	Reference
AGCCTAAGTTCCAACA.1	-5.15373	1.57846	2	Reference
AGCCTAATCAGGCAAG.1	-0.734621	1.73146	3	Reference
AGCCTAATCAGTTGAC.1	-0.438147	-3.54771	6	Reference
AGCCTAATCCCAAGTA.1	-0.887667	-5.31893	9	Reference
AGCCTAATCTCGAGTA.1	-1.8713	-3.43991	6	Reference
AGCGGTCAGCTTTGGT.1	-1.5031	-4.42179	6	Reference
AGCGGTCAGTGGCACA.1	-3.32689	-0.279121	3	Reference
AGCGGTCCAAGCCTAT.1	11.27	2.04642	10	Reference
AGCGGTCCACAGAGGT.1	-1.20444	-5.0616	6	Reference
AGCGGTCCACTTAACG.1	5.2347	8.62862	14	Reference
AGCGGTCCAGGGATTG.1	6.45393	4.91023	11	Reference
AGCGGTCCAGTCACTA.1	-2.9179	-4.83163	4	Reference
AGCGGTCGTCAAACTC.1	-6.79323	0.864243	2	Reference
AGCGGTCTCACCCGAG.1	-1.95549	-5.61074	4	Reference
AGCGGTCTCCTTTCGG.1	-5.03631	-0.571918	2	Reference
AGCGGTCTCGTGGACC.1	-2.18396	-0.146825	3	Reference
AGCGGTCTCTTAGAGC.1	-2.75227	-5.55702	4	Reference
AGCGTATCACAGGAGT.1	-3.7216	0.0319802	2	Reference
AGCGTATCATTAGGCT.1	9.07792	5.64522	7	Reference
AGCGTATTCACATGCA.1	-0.660126	-4.53991	6	Reference
AGCGTATTCACTGGGC.1	-3.14562	-5.79234	4	Reference
AGCGTATTCGTTGACA.1	-1.80121	-0.254863	3	Reference
AGCGTCGAGGGTGTTG.1	-4.40784	-0.575562	2	Reference
AGCGTCGCAAACGCGA.1	-3.10117	-5.66582	4	Reference
AGCGTCGCACGAAGCA.1	-1.98671	0.553931	3	Reference
AGCGTCGCAGGAATGC.1	8.17299	3.46425	5	Reference
AGCGTCGGTAATCACC.1	9.10373	4.61891	5	Reference
AGCGTCGTCCTTTCGG.1	7.87905	4.51867	5	Reference
AGCTCCTAGGATTCGG.1	8.64815	4.58702	5	Reference
AGCTCCTAGTTTGCGT.1	-0.778052	-6.05412	9	Reference
AGCTCCTCACTTGGAT.1	-2.85782	-1.8498	3	Reference
AGCTCCTCAGATCGGA.1	0.259769	3.7013	8	Reference
AGCTCCTCAGGGATTG.1	10.1346	6.11816	7	Reference
AGCTCCTCAGTAAGCG.1	-2.79068	-4.20873	4	Reference
AGCTCCTGTCGAGATG.1	8.44727	4.98488	5	Reference
AGCTCCTGTTAAAGTG.1	-2.54443	-5.23468	4	Reference
AGCTCCTTCACCGGGT.1	-1.27975	-2.04245	6	Reference
AGCTCCTTCACGATGT.1	-4.06818	-1.32335	1	Reference
AGCTCCTTCCGCATAA.1	8.30501	3.84022	5	Reference
AGCTCCTTCGCATGAT.1	9.29165	6.54841	7	Reference
AGCTCCTTCGTATCAG.1	-2.0181	-0.0509809	3	Reference
AGCTCTCAGACGCTTT.1	11.3179	2.21144	10	Reference
AGCTCTCAGCACACAG.1	-1.65948	-2.03681	6	Reference
AGCTCTCAGGATGTAT.1	8.20057	5.9091	7	Reference
AGCTCTCAGTAGGTGC.1	9.15559	4.97108	7	Reference
AGCTCTCCAATGCCAT.1	1.05121	-3.7013	13	Reference
AGCTCTCGTACCGTAT.1	-4.08065	0.622958	2	Reference
AGCTCTCTCAAGAAGT.1	6.44903	3.47605	11	Reference
AGCTCTCTCCCAGGTG.1	-5.82762	-6.37002	16	Reference
AGCTTGACACGGTAGA.1	-5.37389	-1.0158	1	Reference
AGCTTGACACTGTGTA.1	-1.69671	0.997683	3	Reference
AGCTTGACAGATTGCT.1	-1.42883	-6.72661	9	Reference
AGCTTGATCAACGGGA.1	9.18625	6.56939	7	Reference
AGCTTGATCACCGGGT.1	-5.38548	-3.3644	1	Reference
AGCTTGATCCTTTACA.1	-3.69847	-1.14782	1	Reference
AGGCCACAGACAAGCC.1	-3.42774	-5.68357	4	Reference
AGGCCACAGACAGAGA.1	10.4598	2.38465	10	Reference
AGGCCACAGACTAGGC.1	-0.00386325	2.08076	8	Reference
AGGCCACCAATGAAAC.1	-5.49471	-3.71527	1	Reference
AGGCCACCACCAGTTA.1	9.75423	7.04494	7	Reference
AGGCCACGTCCGTTAA.1	8.21563	4.63967	5	Reference
AGGCCACGTCTCACCT.1	-0.945022	-5.87182	9	Reference
AGGCCACTCTAGCACA.1	-1.39966	3.20185	3	Reference
AGGCCACTCTTCCTTC.1	10.7539	1.96868	10	Reference
AGGCCGTAGTCGTACT.1	6.65604	4.61628	11	Reference
AGGCCGTCAAACGCGA.1	-0.726414	-2.27251	6	Reference
AGGCCGTGTCCAGTGC.1	2.59974	2.43957	15	Reference
AGGCCGTTCCACGTTC.1	-5.32294	-3.36806	1	Reference
AGGCCGTTCGCAGGCT.1	-3.19305	-4.27465	4	Reference
AGGCCGTTCGTTTGCC.1	-6.37264	0.757167	2	Reference
AGGGAGTAGAATTGTG.1	-7.06033	1.00228	2	Reference
AGGGAGTAGTCAAGCG.1	-2.9469	-3.19652	1	Reference
AGGGAGTGTACATGTC.1	-2.198	-5.46818	4	Reference
AGGGAGTGTCGCGTGT.1	-4.12818	-2.34308	1	Reference
AGGGAGTGTTGGTGGA.1	-3.63946	-5.01373	4	Reference
AGGGAGTGTTGTACAC.1	7.74101	5.49871	5	Reference
AGGGAGTTCAGCCTAA.1	-5.94032	-2.15959	1	Reference
AGGGAGTTCCGAAGAG.1	8.91574	5.80218	7	Reference
AGGGATGAGTTATCGC.1	5.38601	8.5937	14	Reference
AGGGATGCAAGCGTAG.1	10.9716	2.61887	10	Reference
AGGGATGGTCCAGTAT.1	-2.51783	-0.803674	3	Reference
AGGGATGGTCCCTTGT.1	-5.35198	-2.76174	1	Reference
AGGGATGTCAGCAACT.1	-1.83453	-4.85916	4	Reference
AGGGATGTCGCCCTTA.1	-3.52454	-5.59289	4	Reference
AGGGATGTCTATCCCG.1	-6.39273	1.67421	12	Reference
AGGGTGAAGACAGACC.1	-4.66962	-4.74172	1	Reference
AGGGTGAAGTTGAGAT.1	-4.92863	-2.39298	1	Reference
AGGGTGACACCGAATT.1	-2.88285	-5.38375	4	Reference
AGGGTGACACTCAGGC.1	-0.743587	-2.33409	6	Reference
AGGGTGACATAGTAAG.1	7.73634	5.39719	5	Reference
AGGGTGAGTCGAGATG.1	-2.66731	-2.11734	1	Reference
AGGTCATAGATACACA.1	9.92074	6.85835	7	Reference
AGGTCATAGATGCCAG.1	-2.27656	-0.575814	3	Reference
AGGTCATAGCAGATCG.1	-5.45323	-3.91522	1	Reference
AGGTCATAGTGTTAGA.1	9.79981	5.5585	7	Reference
AGGTCATCACAACGCC.1	-5.80687	0.548755	2	Reference
AGGTCATCAGTGGAGT.1	-4.23384	0.842606	2	Reference
AGGTCATCATGGGACA.1	10.8748	3.71711	10	Reference
AGGTCATGTTCAACCA.1	-5.78705	-0.365122	2	Reference
AGGTCATTCACCTTAT.1	-4.5097	2.38132	2	Reference
AGGTCATTCCCTAATT.1	11.2343	3.12875	10	Reference
AGGTCATTCTGCCAGG.1	1.76521	-3.37642	13	Reference
AGGTCATTCTTCCTTC.1	-2.73636	-2.62775	1	Reference
AGGTCATTCTTCGAGA.1	-3.99354	0.690793	2	Reference
AGGTCCGAGCTAGCCC.1	8.67433	4.70058	5	Reference
AGGTCCGAGGCTACGA.1	-6.85681	-0.978651	2	Reference
AGGTCCGCACTTCTGC.1	0.38645	4.20732	8	Reference
AGGTCCGGTTGGGACA.1	-6.55593	-1.62534	1	Reference
AGGTCCGTCACCTCGT.1	7.9426	3.94708	5	Reference
AGTAGTCAGAGGGATA.1	-0.208846	-6.20075	9	Reference
AGTAGTCAGATCTGAA.1	1.03998	4.23436	8	Reference
AGTAGTCAGCGATATA.1	7.79851	4.37473	5	Reference
AGTAGTCAGCTACCTA.1	-6.10663	-2.69264	1	Reference
AGTAGTCAGTCAATAG.1	-6.64431	0.206589	2	Reference
AGTAGTCCAGCCTGTG.1	-4.34316	-1.24261	1	Reference
AGTAGTCGTCAGATAA.1	-6.36472	-1.90373	1	Reference
AGTAGTCGTCTTGATG.1	-1.39432	0.63155	3	Reference
AGTAGTCGTCTTTCAT.1	10.5865	2.75257	10	Reference
AGTAGTCTCATCTGCC.1	-0.358694	-4.34257	6	Reference
AGTAGTCTCGAGAGCA.1	8.80227	5.72599	7	Reference
AGTAGTCTCTCGGACG.1	-5.44065	-2.44438	1	Reference
AGTAGTCTCTCTTATG.1	9.81792	2.60052	10	Reference
AGTCTTTAGCCAGTAG.1	-0.699578	-6.6651	9	Reference
AGTCTTTAGCTGGAAC.1	-5.43673	0.155264	2	Reference
AGTCTTTCAATGGTCT.1	-1.24836	-6.0589	9	Reference
AGTCTTTCAGGATCGA.1	-5.39515	-0.704101	2	Reference
AGTCTTTCAGGTCTCG.1	7.07894	5.51541	5	Reference
AGTCTTTCATACTACG.1	-6.19964	-2.94408	1	Reference
AGTCTTTCATGCCACG.1	-1.9028	-5.052	4	Reference
AGTCTTTGTGCTAGCC.1	-4.13986	-0.502999	2	Reference
AGTGAGGAGCTTCGCG.1	1.59332	-3.00319	13	Reference
AGTGAGGAGGAATCGC.1	-5.64895	0.904455	2	Reference
AGTGAGGAGTCACGCC.1	-2.28107	-6.33456	4	Reference
AGTGAGGCAAGTACCT.1	8.39349	6.1039	7	Reference
AGTGAGGCAATGGATA.1	2.16804	2.14993	15	Reference
AGTGAGGCATCAGTAC.1	-0.780532	-6.34157	9	Reference
AGTGAGGCATGCCTAA.1	-3.01097	-4.83753	4	Reference
AGTGAGGGTGAAGGCT.1	5.99056	8.34265	14	Reference
AGTGAGGGTGCGAAAC.1	-6.78251	0.201938	2	Reference
AGTGGGACAACACCTA.1	-0.929009	-5.92859	9	Reference
AGTGGGACACTAGTAC.1	-0.679355	3.70157	8	Reference
AGTGGGACATCCAACA.1	-1.46583	2.24062	3	Reference
AGTGGGATCACAATGC.1	-1.99238	-3.79582	6	Reference
AGTGTCAAGTTAGCGG.1	-3.11665	-5.9535	4	Reference
AGTGTCACAAGGTGTG.1	-4.04673	0.535308	2	Reference
AGTGTCACACAGACAG.1	-0.78607	-6.13802	9	Reference
AGTGTCACATGAACCT.1	-6.24772	-2.97042	1	Reference
AGTGTCAGTCTAGTGT.1	7.97757	4.78426	5	Reference
AGTGTCAGTCTCATCC.1	6.89932	5.42802	5	Reference
AGTGTCAGTGGGTATG.1	-5.42215	-3.86247	1	Reference
AGTGTCAGTTACCAGT.1	-3.68212	-1.10941	1	Reference
AGTGTCATCCAAGTAC.1	1.0385	3.22763	8	Reference
AGTTGGTAGATGTGGC.1	-5.14293	0.576832	2	Reference
AGTTGGTAGTAGGTGC.1	10.5021	3.19919	10	Reference
AGTTGGTCAAAGGCGT.1	-1.4193	3.0637	3	Reference
AGTTGGTCAAGCCCAC.1	9.78268	4.5579	7	Reference
AGTTGGTCACGGTAGA.1	-0.376654	-3.42965	6	Reference
AGTTGGTGTCCTCCAT.1	-3.36824	-3.37346	1	Reference
AGTTGGTGTGAAAGAG.1	-6.05776	-3.15358	1	Reference
AGTTGGTGTGTGCCTG.1	10.0879	6.57817	7	Reference
AGTTGGTGTTGCCTCT.1	5.95322	8.35819	14	Reference
AGTTGGTTCGCCATAA.1	-4.21129	-1.92508	1	Reference
AGTTGGTTCGTACGGC.1	-6.04009	-1.14519	2	Reference
AGTTGGTTCTGTCTCG.1	-4.87387	-3.82609	1	Reference
ATAACGCAGAGTACAT.1	7.64871	5.59946	5	Reference
ATAACGCAGCCAGAAC.1	6.41376	7.92654	14	Reference
ATAACGCAGGACCACA.1	5.08404	8.5897	14	Reference
ATAACGCCAACAACCT.1	-1.15845	2.50201	3	Reference
ATAACGCCAAGCTGTT.1	-4.18194	-3.78976	1	Reference
ATAACGCCACAGGCCT.1	0.560417	4.59559	8	Reference
ATAACGCGTAAACCTC.1	-4.8674	-2.66887	1	Reference
ATAACGCGTATATCCG.1	6.6007	5.1925	11	Reference
ATAACGCGTCTTGATG.1	-2.6498	-0.922001	3	Reference
ATAACGCGTGACAAAT.1	9.96252	5.84762	7	Reference
ATAACGCGTGGTCTCG.1	-2.06961	-2.72045	6	Reference
ATAACGCGTGTTGAGG.1	10.6542	1.9367	10	Reference
ATAACGCGTTAAAGTG.1	-4.84821	-4.13425	1	Reference
ATAACGCTCATTTGGG.1	-2.99947	-4.51418	4	Reference
ATAACGCTCGCGTTTC.1	-5.97624	-3.46927	1	Reference
ATAAGAGAGAAGCCCA.1	-2.83969	-2.98055	1	Reference
ATAAGAGAGCCCTAAT.1	-6.42549	2.16897	12	Reference
ATAAGAGAGGACGAAA.1	-2.83955	-4.75629	4	Reference
ATAAGAGAGGATGTAT.1	-1.79222	-6.66307	9	Reference
ATAAGAGAGGCGTACA.1	9.46227	5.18257	7	Reference
ATAAGAGAGGCTCAGA.1	-5.81443	-2.36614	1	Reference
ATAAGAGCACTGTCGG.1	11.4939	2.3088	10	Reference
ATAAGAGCACTTGGAT.1	1.75992	-3.29583	13	Reference
ATAAGAGGTAGAGCTG.1	6.18104	4.44237	11	Reference
ATAAGAGGTAGTAGTA.1	-3.80533	0.238506	2	Reference
ATAAGAGGTATGAAAC.1	-6.31988	0.0493599	2	Reference
ATAAGAGGTCATATCG.1	6.62297	5.09227	11	Reference
ATAAGAGGTCGATTGT.1	-5.55289	1.37723	2	Reference
ATAAGAGGTGTTTGGT.1	-5.23122	-4.0572	1	Reference
ATAAGAGGTTAGGGTG.1	8.68829	5.91989	7	Reference
ATAAGAGGTTCCACGG.1	-1.92601	-6.73684	9	Reference
ATAAGAGTCTCGCATC.1	-1.78233	-0.0987099	3	Reference
ATAGACCAGAGTAATC.1	0.773821	3.24445	8	Reference
ATAGACCAGTCGTACT.1	-3.19087	-4.35373	4	Reference
ATAGACCCAACGCACC.1	8.4272	4.37846	5	Reference
ATAGACCCACGGACAA.1	-2.65697	-2.00242	3	Reference
ATAGACCGTAAGAGGA.1	-5.36504	-2.43439	1	Reference
ATAGACCTCTACTATC.1	-3.29986	-5.34734	4	Reference
ATAGACCTCTTGTCAT.1	-1.35235	-5.78504	9	Reference
ATCACGAAGCCCGAAA.1	7.74418	4.98554	5	Reference
ATCACGACAAGACACG.1	6.89643	3.78417	11	Reference
ATCACGACACATGTGT.1	-3.10369	-2.65331	1	Reference
ATCACGACAGACAAAT.1	-4.2408	0.576333	2	Reference
ATCACGACAGCCTTTC.1	-5.2935	-3.11815	1	Reference
ATCACGATCGCGGATC.1	-3.28589	-3.05177	1	Reference
ATCACGATCTCGATGA.1	10.223	5.39379	7	Reference
ATCACGATCTTCGGTC.1	-4.36877	1.66725	2	Reference
ATCATCTAGACGCACA.1	-6.01841	-2.33146	1	Reference
ATCATCTAGATGGCGT.1	-4.35682	1.50253	2	Reference
ATCATCTAGATGTCGG.1	-3.8788	0.427815	2	Reference
ATCATCTCAAAGCAAT.1	-3.77429	-0.982797	1	Reference
ATCATCTCACCGAAAG.1	-6.19695	-3.01198	1	Reference
ATCATCTGTATCACCA.1	-5.08181	-3.73774	1	Reference
ATCATCTGTGGTCTCG.1	-1.93177	-4.63806	4	Reference
ATCATCTGTTAGAACA.1	1.70648	-3.41719	13	Reference
ATCATCTTCAAACCGT.1	-5.6419	0.144589	2	Reference
ATCATCTTCCAAACTG.1	-1.27725	2.84197	3	Reference
ATCATGGAGATCCGAG.1	9.44027	5.0448	7	Reference
ATCATGGAGCGATATA.1	-2.7227	-4.82121	4	Reference
ATCATGGCAAGGACAC.1	-0.407622	-5.69449	9	Reference
ATCATGGCAATCAGAA.1	-2.27664	-4.82385	4	Reference
ATCATGGCAATCAGAA.1.1	1.48657	-2.97181	13	Reference
ATCATGGTCACATGCA.1	9.96578	4.51568	7	Reference
ATCATGGTCCAAATGC.1	-2.87407	-5.75674	4	Reference
ATCATGGTCGAATGCT.1	-2.86398	-4.472	4	Reference
ATCATGGTCGTCTGAA.1	-4.52499	-3.69406	1	Reference
ATCCACCAGAGCAATT.1	-1.80864	-1.58916	3	Reference
ATCCACCAGTCAAGCG.1	6.52469	3.30071	11	Reference
ATCCACCAGTGGGCTA.1	-0.208666	-5.81202	9	Reference
ATCCACCAGTGGTAAT.1	8.00929	4.28218	5	Reference
ATCCACCAGTTCGCAT.1	-3.53224	-1.71373	1	Reference
ATCCACCGTATCTGCA.1	5.71448	8.57692	14	Reference
ATCCACCGTCCAGTTA.1	2.07785	-1.76532	13	Reference
ATCCACCGTTCGTGAT.1	-1.22725	-6.26699	9	Reference
ATCCACCTCATCGCTC.1	2.47969	2.98158	15	Reference
ATCCACCTCGACCAGC.1	-2.6578	-5.9155	4	Reference
ATCCACCTCTTCAACT.1	1.4492	3.94702	8	Reference
ATCCACCTCTTCGAGA.1	10.0987	4.87618	7	Reference
ATCCGAAAGATCTGAA.1	0.151307	4.39743	8	Reference
ATCCGAACACAAGTAA.1	-2.55081	-5.17778	4	Reference
ATCCGAACACTTACGA.1	-1.30441	-6.28861	9	Reference
ATCCGAAGTGCACTTA.1	1.5832	-2.76791	13	Reference
ATCCGAAGTTATGCGT.1	-5.42561	-1.62685	1	Reference
ATCCGAAGTTTAGCTG.1	-1.51202	-3.291	6	Reference
ATCCGAATCCAGGGCT.1	-4.39307	1.74105	2	Reference
ATCCGAATCGAGAACG.1	-2.75743	-1.87368	3	Reference
ATCCGAATCTCAAACG.1	-1.79639	-6.72708	9	Reference
ATCCGAATCTGTTGAG.1	-2.93795	-4.23365	4	Reference
ATCCGAATCTTCTGGC.1	7.06336	5.83531	5	Reference
ATCGAGTAGAAACGAG.1	-2.49259	-6.56128	4	Reference
ATCGAGTCAATGGACG.1	-3.10956	-2.49315	1	Reference
ATCGAGTCATCAGTAC.1	-3.97187	-0.255759	2	Reference
ATCGAGTGTCGGGTCT.1	-1.81964	-6.80378	9	Reference
ATCGAGTGTGGCAAAC.1	-5.02959	-3.95432	1	Reference
ATCGAGTTCCACGTGG.1	-1.70104	0.971282	3	Reference
ATCGAGTTCCCGGATG.1	-0.500538	-4.06039	6	Reference
ATCGAGTTCGAGCCCA.1	-4.63195	-2.24031	1	Reference
ATCTACTAGAGGTTAT.1	-1.80425	0.426109	3	Reference
ATCTACTAGCAGACTG.1	-5.44918	0.824156	2	Reference
ATCTACTAGTCATGCT.1	-1.14657	-5.37208	9	Reference
ATCTACTAGTCGTACT.1	5.47939	8.59173	14	Reference
ATCTACTCAAACCCAT.1	-1.88147	-2.14208	6	Reference
ATCTACTCACAACGTT.1	11.4368	2.24749	10	Reference
ATCTACTGTACCGTTA.1	9.2004	5.62102	7	Reference
ATCTACTGTCGGCACT.1	-5.76888	-2.55618	1	Reference
ATCTACTGTCTGCGGT.1	-6.50077	1.98254	12	Reference
ATCTACTGTTCCCTTG.1	-6.07081	-0.605057	2	Reference
ATCTACTTCGGTCTAA.1	-6.35975	-0.743206	2	Reference
ATCTGCCAGAAACCGC.1	-3.29125	-1.36622	1	Reference
ATCTGCCAGGTGATAT.1	-5.93094	-1.84969	1	Reference
ATCTGCCCATTCTCAT.1	-1.75399	2.21086	3	Reference
ATCTGCCGTAAGTGTA.1	0.559056	3.36454	8	Reference
ATCTGCCGTCACTTCC.1	10.17	6.55366	7	Reference
ATCTGCCTCAGCTTAG.1	9.91108	6.76241	7	Reference
ATGAGGGAGAACTGTA.1	0.432622	3.28748	8	Reference
ATGAGGGAGCAGATCG.1	-4.87278	-3.95549	1	Reference
ATGAGGGAGCTAGTCT.1	-2.94521	-2.9158	1	Reference
ATGAGGGAGTCTTGCA.1	9.6998	6.10131	7	Reference
ATGAGGGCATGAAGTA.1	-0.483344	4.14995	8	Reference
ATGAGGGCATTACCTT.1	1.77204	-3.49792	13	Reference
ATGAGGGGTAGCTGCC.1	-5.61348	-3.79137	1	Reference
ATGAGGGGTCGAGTTT.1	-4.61601	-1.84539	1	Reference
ATGAGGGTCAGAGCTT.1	-5.53458	-0.116059	2	Reference
ATGAGGGTCGACGGAA.1	6.02368	3.40471	11	Reference
ATGCGATAGACAAAGG.1	-0.274738	-6.28387	9	Reference
ATGCGATAGACAGAGA.1	6.14114	3.83269	11	Reference
ATGCGATCAGACGCAA.1	-5.08357	-2.14534	1	Reference
ATGCGATCATGCTGGC.1	0.000589934	-1.45152	6	Reference
ATGCGATCATGTAAGA.1	9.84467	5.70933	7	Reference
ATGCGATGTAAGAGAG.1	-6.66293	0.753101	2	Reference
ATGCGATGTAGGGTAC.1	-2.58391	0.119581	3	Reference
ATGCGATTCCGTAGGC.1	1.55541	-2.66931	13	Reference
ATGGGAGCAATGGAAT.1	5.82855	8.4518	14	Reference
ATGGGAGCATATGGTC.1	7.03212	5.49232	5	Reference
ATGGGAGGTAGCGTAG.1	-1.79643	2.09245	3	Reference
ATGGGAGGTGTGTGCC.1	8.60933	6.53063	7	Reference
ATGGGAGGTTAAAGTG.1	-0.328994	4.20966	8	Reference
ATGGGAGGTTAAGTAG.1	-5.75108	-2.082	1	Reference
ATGGGAGGTTGTCGCG.1	0.127703	3.70693	8	Reference
ATGGGAGTCACCTTAT.1	0.798146	3.27423	8	Reference
ATGGGAGTCCACTGGG.1	8.17226	6.7508	7	Reference
ATGGGAGTCTTGCATT.1	-5.80608	0.398076	2	Reference
ATGTGTGAGAGACGAA.1	-2.80187	-1.72617	3	Reference
ATGTGTGAGCCGATTT.1	-4.29855	-1.50934	1	Reference
ATGTGTGAGGGCTTCC.1	-0.693706	-5.53656	9	Reference
ATGTGTGCAAACCTAC.1	11.55	2.80602	10	Reference
ATGTGTGCAACAACCT.1	-3.07612	0.554913	2	Reference
ATGTGTGCAGCAGTTT.1	-5.08054	-1.38722	1	Reference
ATGTGTGCAGTCTTCC.1	-4.10974	-4.76572	1	Reference
ATGTGTGCATTGGGCC.1	-1.31121	-2.03717	6	Reference
ATGTGTGTCATGTCTT.1	1.23784	4.36553	8	Reference
ATTACTCCACAACGTT.1	-5.70748	-3.27904	1	Reference
ATTACTCCATGTAGTC.1	8.43118	3.73033	5	Reference
ATTACTCCATGTTGAC.1	7.56609	5.40052	5	Reference
ATTACTCCATTAGCCA.1	-3.74841	-2.8865	1	Reference
ATTACTCGTCAGAATA.1	-2.78112	-3.35418	1	Reference
ATTACTCGTTGCTCCT.1	-5.25092	-0.445659	2	Reference
ATTACTCGTTGTACAC.1	-2.27299	0.617175	3	Reference
ATTACTCTCATGCATG.1	-0.566495	-5.9719	9	Reference
ATTACTCTCCACGCAG.1	9.77357	3.07796	10	Reference
ATTACTCTCTCTTGAT.1	-1.92552	0.46066	3	Reference
ATTATCCAGACAAAGG.1	-2.77498	0.207182	3	Reference
ATTATCCAGAGACTAT.1	7.81578	4.9657	5	Reference
ATTATCCAGCAGATCG.1	-5.04319	-4.33326	1	Reference
ATTATCCAGGCTCAGA.1	-0.695444	4.53861	8	Reference
ATTATCCAGGGTCGAT.1	10.1701	2.34444	10	Reference
ATTATCCCAGCCTGTG.1	10.5131	1.90574	10	Reference
ATTATCCCATTGGCGC.1	5.62028	8.58972	14	Reference
ATTATCCGTACCGCTG.1	-0.154894	-6.23273	9	Reference
ATTATCCGTGAGTGAC.1	-5.04001	-2.55596	1	Reference
ATTATCCGTTACCGAT.1	9.82295	6.78445	7	Reference
ATTATCCTCACTTCAT.1	10.4318	4.9126	7	Reference
ATTATCCTCATCGGAT.1	-1.81194	1.57029	3	Reference
ATTATCCTCTAGCACA.1	-2.10162	-5.67976	4	Reference
ATTCTACCACTGTCGG.1	2.09053	2.09669	15	Reference
ATTCTACCAGCCTTGG.1	-5.75145	2.73603	12	Reference
ATTCTACCATTGGTAC.1	-5.25372	-0.486547	2	Reference
ATTCTACGTCCGACGT.1	-1.69528	-0.316315	3	Reference
ATTCTACGTGCCTGGT.1	6.42602	4.57113	11	Reference
ATTCTACGTGTGGCTC.1	8.72507	4.78568	5	Reference
ATTCTACTCAATCACG.1	-5.23971	1.39502	2	Reference
ATTCTACTCGGCTACG.1	9.82122	6.35355	7	Reference
ATTGGACAGAGTCTGG.1	-5.78898	2.75315	12	Reference
ATTGGACCAACAACCT.1	-5.55314	-1.34302	1	Reference
ATTGGACCAGCTGTAT.1	2.63497	2.5793	15	Reference
ATTGGACCATGGTTGT.1	-2.95121	-5.36045	4	Reference
ATTGGACCATTTCAGG.1	-2.76532	-4.97299	4	Reference
ATTGGACGTCGATTGT.1	8.1428	4.07765	5	Reference
ATTGGACTCCGCGCAA.1	8.07204	4.80846	5	Reference
ATTGGACTCGCATGGC.1	-4.47548	-1.12373	1	Reference
ATTGGTGAGTCGTACT.1	11.4256	2.42795	10	Reference
ATTGGTGAGTTGAGAT.1	-6.24679	2.2119	12	Reference
ATTGGTGCAATGGTCT.1	-3.70673	-1.15679	1	Reference
ATTGGTGCATGTCGAT.1	-5.24237	-3.83738	1	Reference
ATTGGTGCATTAACCG.1	9.29574	5.36998	7	Reference
ATTGGTGGTAATCACC.1	10.1492	5.77469	7	Reference
ATTGGTGGTACTCAAC.1	-1.02878	-6.34653	9	Reference
ATTGGTGTCAGCTTAG.1	9.86208	4.88099	7	Reference
ATTGGTGTCCTCAATT.1	-5.46735	-2.1915	1	Reference
ATTTCTGAGACCACGA.1	-0.0272607	1.38188	3	Reference
ATTTCTGAGATGCCTT.1	0.193677	-1.50315	6	Reference
ATTTCTGAGCTGATAA.1	10.7171	2.87209	10	Reference
ATTTCTGAGGCGTACA.1	-1.6303	2.78014	3	Reference
ATTTCTGCACGGCTAC.1	8.303	4.34481	5	Reference
ATTTCTGGTCGCCATG.1	-2.85184	-4.81494	4	Reference
ATTTCTGGTGACGCCT.1	-0.11558	-4.02841	6	Reference
ATTTCTGGTTAGATGA.1	6.08818	8.339	14	Reference
ATTTCTGTCAATCACG.1	-1.6202	2.48334	3	Reference
CAACCAAAGAGGTTGC.1	8.61589	4.45867	5	Reference
CAACCAAAGGAATCGC.1	-0.0287108	-2.03846	6	Reference
CAACCAAAGGTGCACA.1	9.00772	2.91205	5	Reference
CAACCAACACAGCGTC.1	-3.09127	-2.00288	1	Reference
CAACCAACACCACGTG.1	-1.01801	-6.81891	9	Reference
CAACCAACACGTCAGC.1	2.31367	3.17527	15	Reference
CAACCAACACGTTGGC.1	-7.12261	-0.640744	2	Reference
CAACCAACACTGAAGG.1	7.15238	5.24037	5	Reference
CAACCAAGTAGGCTGA.1	1.93843	1.99336	15	Reference
CAACCAATCAAAGTAG.1	-6.06078	-1.90622	1	Reference
CAACCAATCCAAATGC.1	9.03416	5.33886	7	Reference
CAACCAATCCACTGGG.1	-0.22252	-5.9296	9	Reference
CAACCAATCCTGCAGG.1	-4.14513	1.81434	2	Reference
CAACCAATCCTGCTTG.1	-3.00199	-4.75472	4	Reference
CAACCTCAGCTGAAAT.1	-2.3756	-1.72291	3	Reference
CAACCTCAGTACACCT.1	11.5573	2.33412	10	Reference
CAACCTCCACGCCAGT.1	-4.01733	-1.25718	1	Reference
CAACCTCCATTTGCTT.1	-1.13558	0.662205	3	Reference
CAACCTCGTAGCCTCG.1	-1.65685	2.26782	3	Reference
CAACCTCGTATATGAG.1	-1.45945	-5.38513	9	Reference
CAACCTCGTATCAGTC.1	7.62044	4.24601	5	Reference
CAACCTCGTCTTGATG.1	8.833	3.10223	5	Reference
CAACCTCGTTCAGGCC.1	-4.32151	-1.89344	1	Reference
CAACCTCTCGAGGTAG.1	-5.47711	-0.231387	2	Reference
CAACCTCTCTAACTGG.1	-5.72877	-3.14012	1	Reference
CAACCTCTCTACTATC.1	-4.66407	-2.52165	1	Reference
CAACTAGAGCACCGCT.1	0.939684	3.75795	8	Reference
CAACTAGAGCCTCGTG.1	-0.0394219	3.29495	8	Reference
CAACTAGCAAGACACG.1	-2.69795	-1.14938	3	Reference
CAACTAGCAATAACGA.1	-3.35245	-2.92015	1	Reference
CAACTAGCAATGAATG.1	-3.53774	-2.37917	1	Reference
CAACTAGGTACTTAGC.1	-3.55461	-4.71906	4	Reference
CAACTAGGTCCCTACT.1	8.77873	6.16381	7	Reference
CAACTAGGTCTAGAGG.1	-2.32919	-3.80076	4	Reference
CAACTAGGTCTCCACT.1	-5.91981	1.6334	12	Reference
CAACTAGGTGTGGTTT.1	-1.3601	-5.52448	9	Reference
CAACTAGGTTAAGATG.1	-3.45967	-1.27357	1	Reference
CAACTAGGTTCCAACA.1	10.4047	2.79373	10	Reference
CAACTAGGTTGCGTTA.1	-4.9018	1.39996	2	Reference
CAACTAGTCCAAAGTC.1	-0.953087	-4.87745	6	Reference
CAACTAGTCCTGCCAT.1	0.55319	-0.00245937	3	Reference
CAAGAAAAGAATGTGT.1	-2.91691	-2.70276	1	Reference
CAAGAAAAGAGTACCG.1	-5.61446	2.83155	12	Reference
CAAGAAACACCGATAT.1	2.58641	2.48026	15	Reference
CAAGAAAGTCTGCCAG.1	-0.908686	-6.59318	9	Reference
CAAGAAATCGTTGCCT.1	-1.24627	-3.8472	6	Reference
CAAGATCAGACCTAGG.1	7.39533	6.35065	5	Reference
CAAGATCAGGCGATAC.1	-6.77168	-1.6898	1	Reference
CAAGATCAGTAATCCC.1	-5.84369	-6.36737	16	Reference
CAAGATCAGTTACCCA.1	-6.61127	0.7103	2	Reference
CAAGATCCAAGCTGGA.1	-4.9266	-3.66141	1	Reference
CAAGATCCATCCTAGA.1	-1.96825	-3.79037	6	Reference
CAAGATCGTACAAGTA.1	-5.67739	-6.19792	16	Reference
CAAGATCGTGCACTTA.1	1.01908	3.14612	8	Reference
CAAGATCGTTCAGCGC.1	-5.10077	0.584831	2	Reference
CAAGGCCAGCTTATCG.1	10.1325	2.28181	10	Reference
CAAGGCCCAAAGTGCG.1	-3.076	-3.40147	1	Reference
CAAGGCCCACGTTGGC.1	-2.19274	-5.83057	4	Reference
CAAGGCCGTACCAGTT.1	-5.17619	-3.41539	1	Reference
CAAGTTGAGAAGCCCA.1	8.60859	6.53655	7	Reference
CAAGTTGAGAGCTATA.1	0.682455	0.0525462	3	Reference
CAAGTTGAGCGATCCC.1	9.1144	5.63686	7	Reference
CAAGTTGAGTACGTAA.1	-0.545817	-5.84502	9	Reference
CAAGTTGAGTTATCGC.1	-2.59187	-6.32374	4	Reference
CAAGTTGCACACCGCA.1	7.6605	3.56675	5	Reference
CAAGTTGCAGTAAGCG.1	-4.52616	-2.5886	1	Reference
CAAGTTGCAGTCAGCC.1	8.40753	6.41585	7	Reference
CAAGTTGCATACAGCT.1	7.89076	4.46021	5	Reference
CAAGTTGCATTTCAGG.1	-5.60595	-2.88473	1	Reference
CAAGTTGGTAGCGTGA.1	6.77362	5.5697	5	Reference
CAAGTTGGTGTTAAGA.1	8.09819	6.218	7	Reference
CAAGTTGGTTCGGGCT.1	9.71348	5.73109	7	Reference
CAAGTTGGTTTGTTGG.1	10.5459	2.88013	10	Reference
CAAGTTGTCGTTACAG.1	-3.25327	-5.70773	4	Reference
CACAAACAGCGTGAGT.1	-2.56029	-6.54999	4	Reference
CACAAACAGTACCGGA.1	0.143084	2.87762	8	Reference
CACAAACAGTACGCGA.1	7.23053	5.89701	5	Reference
CACAAACAGTGCCATT.1	-4.91084	-4.14795	1	Reference
CACAAACCATTATCTC.1	-6.02954	-0.869994	2	Reference
CACAAACGTCATCGGC.1	6.7166	3.35908	11	Reference
CACAAACGTTAAGGGC.1	7.09901	6.2067	5	Reference
CACAAACTCCCTCAGT.1	0.208389	-0.163752	3	Reference
CACACAAAGCCCAATT.1	-5.86511	-3.05096	1	Reference
CACACAAAGTCATGCT.1	-5.94832	-1.31492	1	Reference
CACACAACAAGAGTCG.1	-4.46898	-3.73114	1	Reference
CACACAACACATCCAA.1	-0.608771	-2.21275	6	Reference
CACACAACACATTTCT.1	-6.09785	-2.68908	1	Reference
CACACAACAGACGCCT.1	-1.93107	-6.53344	4	Reference
CACACAACAGGGTTAG.1	-2.75717	-5.18179	4	Reference
CACACAAGTCCCTACT.1	6.59605	4.63446	11	Reference
CACACAAGTGCCTGTG.1	-6.05468	-2.44061	1	Reference
CACACAAGTTACCAGT.1	7.09781	4.31563	11	Reference
CACACAAGTTGTTTGG.1	-2.08972	-2.50187	6	Reference
CACACAATCACAATGC.1	-4.77028	0.399314	2	Reference
CACACAATCGCCCTTA.1	-0.0361737	-0.232699	3	Reference
CACACCTAGAAGGTGA.1	10.8923	1.90698	10	Reference
CACACCTAGCATGGCA.1	-0.408547	4.64144	8	Reference
CACACCTAGGGCTCTC.1	0.906784	3.74759	8	Reference
CACACCTCACCCATTC.1	-1.85881	-5.86367	9	Reference
CACACCTCACTGCCAG.1	-3.32767	1.42642	2	Reference
CACACCTGTAAGAGAG.1	-2.94974	-5.32119	4	Reference
CACACCTGTAAGTGTA.1	9.42969	4.7541	7	Reference
CACACCTGTACCATCA.1	0.211952	2.93141	8	Reference
CACACCTGTGCTTCTC.1	-0.208158	0.911702	3	Reference
CACACCTGTGGAAAGA.1	10.4083	4.95978	7	Reference
CACACCTGTGGCCCTA.1	-6.23155	-1.48822	1	Reference
CACACCTGTTAAGGGC.1	-4.40382	0.456349	2	Reference
CACACCTGTTCAGTAC.1	-0.190457	-5.73927	9	Reference
CACACCTTCGTGGGAA.1	0.460697	-0.0654949	3	Reference
CACACTCAGAGTACAT.1	0.027454	4.62372	8	Reference
CACACTCAGCTGCAAG.1	9.52175	5.25671	7	Reference
CACACTCCACATGGGA.1	-1.41589	0.4291	3	Reference
CACACTCCAGGATCGA.1	8.24863	4.02921	5	Reference
CACACTCCAGTGACAG.1	-2.39244	-0.24636	3	Reference
CACACTCCATAAGACA.1	0.151007	4.61785	8	Reference
CACACTCTCAGAGCTT.1	5.08508	8.56433	14	Reference
CACACTCTCCGCATCT.1	-1.74144	1.05913	3	Reference
CACACTCTCGAACTGT.1	8.65673	4.35779	5	Reference
CACAGGCAGAAGGCCT.1	7.70502	3.6901	5	Reference
CACAGGCAGACCACGA.1	-0.0917396	-3.47584	6	Reference
CACAGGCAGAGCTGGT.1	-4.9446	-2.85928	1	Reference
CACAGGCAGCGTAATA.1	-0.783827	-5.90704	9	Reference
CACAGGCAGGTGCACA.1	-5.91161	0.345859	2	Reference
CACAGGCAGTCCGTAT.1	0.575512	4.44974	8	Reference
CACAGGCCACGGTAAG.1	11.228	1.95687	10	Reference
CACAGGCCACTGAAGG.1	-1.00624	0.796067	3	Reference
CACAGGCGTCTAGTGT.1	-4.98111	-2.71441	1	Reference
CACAGGCGTGCAGTAG.1	-1.50059	1.78587	3	Reference
CACAGGCGTGTGACCC.1	8.40686	4.1171	5	Reference
CACAGGCTCAGTTCGA.1	-1.46427	-3.09342	6	Reference
CACAGGCTCATCGCTC.1	-5.63102	0.0452677	2	Reference
CACAGTAAGTCTTGCA.1	-3.02561	-4.83471	4	Reference
CACAGTACATTCCTCG.1	-3.47833	-0.0590914	2	Reference
CACAGTAGTACGCTGC.1	-3.02039	-3.04133	1	Reference
CACAGTAGTCGGCACT.1	7.36911	5.82951	5	Reference
CACAGTAGTTCATGGT.1	9.95385	6.28155	7	Reference
CACAGTATCACGCATA.1	1.96872	2.05743	15	Reference
CACATAGAGAAGGTGA.1	-0.705235	-2.26904	6	Reference
CACATAGAGATAGCAT.1	10.1847	4.81239	7	Reference
CACATAGAGGTTCCTA.1	-4.15682	-1.25228	1	Reference
CACATAGCAAGAAGAG.1	11.631	2.61824	10	Reference
CACATAGCAAGAGTCG.1	-2.09553	-3.58952	6	Reference
CACATAGCAAGTAGTA.1	6.53447	5.11684	11	Reference
CACATAGCACTCGACG.1	9.03759	6.20975	7	Reference
CACATAGCATGAACCT.1	0.399732	-0.0736879	3	Reference
CACATAGTCACTGGGC.1	-2.32771	0.349408	3	Reference
CACATTTCAAGAAGAG.1	1.52632	-2.63131	13	Reference
CACATTTCATATGAGA.1	-2.68444	-5.59464	4	Reference
CACATTTGTTCCGTCT.1	10.2566	6.45399	7	Reference
CACATTTTCAGCTCTC.1	-6.05635	-1.45664	1	Reference
CACATTTTCCTGCAGG.1	7.82605	4.72447	5	Reference
CACATTTTCTGCAGTA.1	9.37441	4.19946	5	Reference
CACATTTTCTGCCCTA.1	-3.86068	1.6533	2	Reference
CACCACTAGACTAGGC.1	-6.76373	1.01357	2	Reference
CACCACTAGATGTTAG.1	-0.0942959	-5.93076	9	Reference
CACCACTAGTTGTCGT.1	-3.49195	-2.16801	1	Reference
CACCACTCACCAGGTC.1	-3.66616	-3.93662	4	Reference
CACCACTCAGCGTTCG.1	-7.19464	0.493561	2	Reference
CACCACTGTGTCGCTG.1	6.55652	4.84627	11	Reference
CACCACTTCCCTAACC.1	-4.3639	-4.2528	1	Reference
CACCAGGAGACCGGAT.1	8.34789	6.2741	7	Reference
CACCAGGAGAGTGAGA.1	-5.12111	-0.445922	2	Reference
CACCAGGAGATATACG.1	-3.93744	-1.13643	1	Reference
CACCAGGAGATGTGTA.1	10.5134	2.04405	10	Reference
CACCAGGCAACTTGAC.1	-0.538523	-6.2898	9	Reference
CACCAGGCACCACGTG.1	-4.19955	-0.31804	2	Reference
CACCAGGCAGTATAAG.1	-0.813758	-6.45672	9	Reference
CACCAGGCATCGGGTC.1	-3.8543	-0.1077	2	Reference
CACCAGGGTCTGGTCG.1	-4.37815	-3.28383	1	Reference
CACCAGGTCAAGCCTA.1	-1.06628	-5.81801	9	Reference
CACCAGGTCCATTCTA.1	1.45452	3.61869	8	Reference
CACCAGGTCGGCGCAT.1	10.4745	2.31104	10	Reference
CACCAGGTCTTGCCGT.1	-6.29756	-0.329189	2	Reference
CACCTTGAGCGTGTCC.1	-1.98583	-3.78114	6	Reference
CACCTTGAGCTGCCCA.1	8.28156	3.29048	5	Reference
CACCTTGCAACTTGAC.1	-2.17679	-6.33379	4	Reference
CACCTTGCAAGAAGAG.1	-0.549294	-3.85201	6	Reference
CACCTTGCACGAAATA.1	-4.94064	1.67461	2	Reference
CACCTTGCAGGAACGT.1	-2.00332	-6.39058	4	Reference
CACCTTGCATATACCG.1	1.75381	-3.50258	13	Reference
CACCTTGGTAAGTTCC.1	-4.71685	-4.73196	1	Reference
CACCTTGGTACAAGTA.1	-4.23625	-1.86963	1	Reference
CACCTTGGTCGTTGTA.1	-2.93903	-3.90913	4	Reference
CACCTTGGTGAGGCTA.1	5.59447	8.57671	14	Reference
CACCTTGGTTAGTGGG.1	-4.4405	0.768478	2	Reference
CACTCCAAGCTCCTTC.1	-5.06567	-2.33058	1	Reference
CACTCCAAGGTAGCTG.1	10.8409	3.92886	10	Reference
CACTCCACACATGTGT.1	-6.64349	0.893396	2	Reference
CACTCCACAGCCAGAA.1	10.6232	5.4293	7	Reference
CACTCCACAGGCGATA.1	-2.84139	-5.41735	4	Reference
CACTCCAGTAGCGTGA.1	-2.57139	-2.25074	1	Reference
CACTCCAGTCTAGTCA.1	-4.53655	-2.85383	1	Reference
CACTCCATCCTATTCA.1	-0.923	-6.55655	9	Reference
CACTCCATCGCGTTTC.1	5.29017	8.65122	14	Reference
CAGAATCAGAGGGCTT.1	-0.319088	1.04477	3	Reference
CAGAATCAGCCACTAT.1	-5.40456	1.14114	2	Reference
CAGAATCAGCCAGTAG.1	-4.4048	-1.84584	1	Reference
CAGAATCAGGCCCTTG.1	-4.52974	0.0135023	2	Reference
CAGAATCAGTGCTGCC.1	9.48867	5.95815	7	Reference
CAGAATCCAGACTCGC.1	-6.07084	-1.54838	1	Reference
CAGAATCCATACTACG.1	9.61853	4.51856	7	Reference
CAGAATCCATCCTAGA.1	-1.07844	2.4162	3	Reference
CAGAATCGTCTTCTCG.1	-3.37771	0.865897	2	Reference
CAGAATCGTGGCGAAT.1	7.8973	6.30791	7	Reference
CAGAATCTCAAGGTAA.1	-3.99438	-0.0941385	2	Reference
CAGAATCTCGAGAACG.1	-5.45681	-1.24759	1	Reference
CAGAATCTCGCCTGTT.1	-3.29882	-0.679114	3	Reference
CAGAGAGAGACACTAA.1	-4.67447	-3.07272	1	Reference
CAGAGAGAGGTGTTAA.1	1.75833	4.73464	8	Reference
CAGAGAGCAAGCCGCT.1	10.1762	2.31975	10	Reference
CAGAGAGCACAGCGTC.1	-0.885615	-5.51987	9	Reference
CAGAGAGGTATAGTAG.1	8.2433	6.12403	7	Reference
CAGAGAGGTGTGAATA.1	-3.74367	-3.49323	1	Reference
CAGAGAGGTTGATTCG.1	-6.03685	-0.279347	2	Reference
CAGAGAGTCACGATGT.1	-7.04108	0.469772	2	Reference
CAGAGAGTCATAGCAC.1	-2.16295	-6.37125	4	Reference
CAGAGAGTCCGTACAA.1	0.361237	2.30067	8	Reference
CAGAGAGTCTTTAGGG.1	-1.67203	-2.28497	6	Reference
CAGATCAAGGCTAGGT.1	-2.70051	-5.82915	4	Reference
CAGATCAGTATAGGTA.1	-4.36179	-4.32109	1	Reference
CAGATCAGTGACAAAT.1	-2.61475	-3.30818	1	Reference
CAGATCAGTTTGACTG.1	2.02233	-2.12767	13	Reference
CAGATCATCATTATCC.1	-3.07826	-2.04374	1	Reference
CAGATCATCTAACTTC.1	-0.710454	-6.30666	9	Reference
CAGCAGCAGATGTGGC.1	2.40036	2.31644	15	Reference
CAGCAGCAGCAATATG.1	8.81156	2.86494	5	Reference
CAGCAGCAGCAGCGTA.1	-0.345262	4.70399	8	Reference
CAGCAGCAGCGTAATA.1	9.18725	4.29404	5	Reference
CAGCAGCAGTTGTAGA.1	-5.49305	-2.45064	1	Reference
CAGCAGCCACTACAGT.1	0.462418	4.52146	8	Reference
CAGCAGCCAGACAGGT.1	-6.13083	-2.92163	1	Reference
CAGCAGCGTAAGAGAG.1	9.44776	6.33161	7	Reference
CAGCAGCGTCCGTCAG.1	1.48626	-2.5424	13	Reference
CAGCAGCGTTGTCGCG.1	-1.64021	-6.01846	9	Reference
CAGCAGCGTTTACTCT.1	-2.53994	-5.60462	4	Reference
CAGCAGCTCACGATGT.1	-0.447943	-4.12476	6	Reference
CAGCAGCTCCATGAGT.1	6.26722	8.11876	14	Reference
CAGCAGCTCCTTGCCA.1	-0.408464	-5.69185	9	Reference
CAGCATAAGACCTTTG.1	-7.02458	0.809521	2	Reference
CAGCATACAAGCCGTC.1	-0.987322	-6.38483	9	Reference
CAGCATACACCTTGTC.1	-0.39746	-6.14301	9	Reference
CAGCATACAGGCTGAA.1	-3.62996	-1.49778	1	Reference
CAGCATAGTTACAGAA.1	10.5682	2.74194	10	Reference
CAGCATATCAACGGCC.1	-5.29291	-0.786034	2	Reference
CAGCATATCAGTACGT.1	0.203765	2.00805	8	Reference
CAGCCGAAGCGTAGTG.1	-3.19979	-4.7867	4	Reference
CAGCCGAAGTCGATAA.1	-4.85129	-2.24173	1	Reference
CAGCCGACATCGGTTA.1	-4.02813	-3.1157	1	Reference
CAGCCGACATCGTCGG.1	6.81189	5.62221	5	Reference
CAGCCGAGTGATAAAC.1	-5.96094	-2.37267	1	Reference
CAGCCGATCACTTCAT.1	-0.790423	3.64612	8	Reference
CAGCCGATCTAACGGT.1	-2.76222	-3.6922	4	Reference
CAGCGACAGCCTCGTG.1	-2.39444	-0.1646	3	Reference
CAGCGACAGCGACGTA.1	-4.21601	-3.28691	1	Reference
CAGCGACAGGTCGGAT.1	2.61784	2.53447	15	Reference
CAGCGACAGTGTACCT.1	-0.30975	3.87272	8	Reference
CAGCGACCAACTGCGC.1	-4.05856	-2.83553	1	Reference
CAGCGACCAGAGTGTG.1	-5.92214	2.88539	12	Reference
CAGCGACCATGCCTAA.1	-0.179627	4.53802	8	Reference
CAGCGACGTACCCAAT.1	7.38494	6.45218	5	Reference
CAGCGACGTGCACCAC.1	-4.60859	-3.55129	1	Reference
CAGCGACTCCTCGCAT.1	10.9156	2.96836	10	Reference
CAGCGACTCTCCTATA.1	10.4643	4.8278	7	Reference
CAGCGACTCTTCGGTC.1	-0.238238	-4.25775	6	Reference
CAGCTAAAGATGGCGT.1	-0.498485	-3.68344	6	Reference
CAGCTAAAGCGGCTTC.1	-0.869453	-2.2147	6	Reference
CAGCTAAAGCTGGAAC.1	-1.74403	2.02853	3	Reference
CAGCTAAAGTACGTTC.1	-1.34127	-6.26587	9	Reference
CAGCTAAAGTCGCCGT.1	-0.704759	1.94808	3	Reference
CAGCTAACAAGCCTAT.1	8.70131	3.53363	5	Reference
CAGCTAACACGACTCG.1	-5.55232	-2.02658	1	Reference
CAGCTAACATCCAACA.1	-0.985714	-5.37134	9	Reference
CAGCTAAGTATAATGG.1	-3.50684	-3.22139	1	Reference
CAGCTAAGTCCTAGCG.1	-4.43416	1.33547	2	Reference
CAGCTAAGTCGAACAG.1	-5.09459	-4.35198	1	Reference
CAGCTAAGTCTAGCCG.1	-1.25293	-6.87292	9	Reference
CAGCTAAGTCTGATCA.1	0.358207	4.57013	8	Reference
CAGCTAAGTCTTGATG.1	10.4254	5.4973	7	Reference
CAGCTAAGTGCTCTTC.1	10.5552	4.81501	7	Reference
CAGCTAAGTTCCACTC.1	10.5423	5.79924	7	Reference
CAGCTAATCAGCCTAA.1	-2.9556	-3.46724	1	Reference
CAGCTAATCCGCGGTA.1	-2.86546	-4.82647	4	Reference
CAGCTGGAGGACAGAA.1	-2.46567	-2.73764	1	Reference
CAGCTGGAGGCAGTCA.1	-2.40274	-5.89647	4	Reference
CAGCTGGAGGTCGGAT.1	-3.3319	0.894611	2	Reference
CAGCTGGCAATAAGCA.1	8.02417	3.61452	5	Reference
CAGCTGGCAGATGAGC.1	-1.76765	-0.826546	3	Reference
CAGCTGGCATGGTCTA.1	-2.87913	-3.74909	4	Reference
CAGCTGGGTCACTTCC.1	10.1096	5.16442	7	Reference
CAGCTGGGTCCCTTGT.1	-5.30723	-2.28553	1	Reference
CAGCTGGGTTACTGAC.1	-3.99814	-0.774297	2	Reference
CAGCTGGTCCCACTTG.1	-0.560349	4.07944	8	Reference
CAGGTGCAGCAGACTG.1	-3.85166	-1.97006	1	Reference
CAGGTGCCACCAGGCT.1	6.35449	4.58874	11	Reference
CAGGTGCCAGCGTCCA.1	-1.62826	-6.18174	9	Reference
CAGGTGCCAGTGAGTG.1	1.58164	4.30273	8	Reference
CAGGTGCCATCGGGTC.1	0.220844	-3.33587	6	Reference
CAGGTGCCATGTTCCC.1	8.01172	6.57859	7	Reference
CAGGTGCGTAAATACG.1	-2.64446	-6.16436	4	Reference
CAGGTGCGTCTAGGTT.1	-2.4784	-6.10565	4	Reference
CAGGTGCTCAAACAAG.1	-1.71742	-2.25426	6	Reference
CAGGTGCTCCACTCCA.1	-4.71936	-4.2826	1	Reference
CAGTAACAGGCTCTTA.1	-5.64092	-2.44416	1	Reference
CAGTAACAGGGTTCCC.1	7.88646	5.80716	5	Reference
CAGTAACAGTCGATAA.1	-0.780931	-6.50625	9	Reference
CAGTAACAGTTCCACA.1	1.49774	3.72985	8	Reference
CAGTAACCAAGCGTAG.1	-1.49654	-4.63149	6	Reference
CAGTAACCACATCCGG.1	-1.22922	-6.73783	9	Reference
CAGTAACCAGGCTGAA.1	-0.924498	-0.457154	3	Reference
CAGTAACCATACGCCG.1	-5.61327	-0.622284	2	Reference
CAGTAACGTAGGGTAC.1	-0.162773	-3.93731	6	Reference
CAGTAACGTCACCTAA.1	6.75291	5.25044	11	Reference
CAGTAACGTTAAAGTG.1	-5.59317	-0.0991438	2	Reference
CAGTAACTCAGTTGAC.1	-6.44114	1.996	12	Reference
CAGTAACTCCGCAGTG.1	-3.03482	-2.97944	1	Reference
CAGTAACTCGTACCGG.1	8.36267	6.24882	7	Reference
CAGTCCTAGAGCCTAG.1	8.81665	4.25146	5	Reference
CAGTCCTCAACACCCG.1	-5.59269	0.85741	2	Reference
CAGTCCTCACGCATCG.1	-0.203888	-3.36769	6	Reference
CAGTCCTCACGGTTTA.1	-1.84197	0.879721	3	Reference
CAGTCCTCAGGACCCT.1	-5.45644	-1.82504	1	Reference
CAGTCCTCATACTCTT.1	-3.90286	-1.96527	1	Reference
CAGTCCTCATCGGAAG.1	8.85961	5.40003	7	Reference
CAGTCCTGTGCCTTGG.1	-1.78499	-6.27533	4	Reference
CAGTCCTTCAAGATCC.1	-3.33008	-4.83537	4	Reference
CAGTCCTTCATGCTCC.1	-0.796575	-5.5423	9	Reference
CAGTCCTTCCGTCAAA.1	-0.75943	4.52313	8	Reference
CAGTCCTTCGTACGGC.1	-5.89762	-3.54286	1	Reference
CATATGGAGAAGGTGA.1	-1.29329	-6.41885	9	Reference
CATATGGAGCTACCGC.1	10.6933	1.8805	10	Reference
CATATGGAGTACGCGA.1	-2.4577	-3.84083	4	Reference
CATATGGCAACGATGG.1	-0.512829	-4.61488	6	Reference
CATATGGCAATCGGTT.1	0.640227	4.19236	8	Reference
CATATGGCAATGACCT.1	-0.30341	-2.19143	6	Reference
CATATGGCACGTCTCT.1	-5.79993	-0.0171894	2	Reference
CATATGGCACTTAACG.1	-4.31164	-4.75913	1	Reference
CATATGGTCAGTACGT.1	8.68422	4.26466	5	Reference
CATATGGTCCCTAATT.1	-0.616049	-5.48429	9	Reference
CATATGGTCGGCATCG.1	-1.56386	2.25897	3	Reference
CATATGGTCTCGGACG.1	-2.47708	-6.48633	4	Reference
CATATGGTCTTGACGA.1	7.27223	6.21062	5	Reference
CATATTCAGGAGTACC.1	6.83452	5.64323	5	Reference
CATATTCAGTAGTGCG.1	-4.22224	-4.98285	1	Reference
CATATTCCAAACAACA.1	-5.76955	0.679701	2	Reference
CATATTCCACATGTGT.1	-1.33973	-5.74699	9	Reference
CATATTCCAGCGATCC.1	-3.05179	-5.50068	4	Reference
CATATTCCATACTCTT.1	10.5453	5.08502	7	Reference
CATATTCGTCAGAGGT.1	-1.77459	2.16751	3	Reference
CATATTCGTTACGTCA.1	-1.85137	-0.164656	3	Reference
CATATTCGTTTGACAC.1	7.99472	5.02347	5	Reference
CATATTCGTTTGTGTG.1	-0.877575	-5.85224	9	Reference
CATATTCTCAGCATGT.1	-1.28531	-6.25832	9	Reference
CATCAAGAGCGAGAAA.1	8.23169	3.81196	5	Reference
CATCAAGCAAAGGCGT.1	-2.47194	-5.14494	4	Reference
CATCAAGCAGACGCCT.1	0.740217	4.64634	8	Reference
CATCAAGCAGGCGATA.1	6.73307	3.537	11	Reference
CATCAAGGTAAGGATT.1	-0.888956	-5.00604	6	Reference
CATCAAGGTATGGTTC.1	-4.02152	-3.88731	1	Reference
CATCAAGGTGGAAAGA.1	-1.33214	-1.98789	6	Reference
CATCAAGTCACCCGAG.1	8.73041	2.93641	5	Reference
CATCAAGTCAGTGTTG.1	9.54912	5.45989	7	Reference
CATCAGAAGATAGCAT.1	-6.25815	1.92632	12	Reference
CATCAGAAGCTGTTCA.1	-1.20644	3.86123	8	Reference
CATCAGAAGGACAGAA.1	-4.23173	0.316378	2	Reference
CATCAGACAACTGGCC.1	9.98197	2.58144	10	Reference
CATCAGACACCAACCG.1	-1.59981	-0.695867	3	Reference
CATCAGACACGGATAG.1	-2.60807	-1.6898	3	Reference
CATCAGACAGAAGCAC.1	-3.48162	-4.77033	4	Reference
CATCAGACAGACAAGC.1	-6.48207	-1.05139	2	Reference
CATCAGACAGTTTACG.1	9.92996	3.66204	10	Reference
CATCAGACATAAGACA.1	-5.9126	-1.98282	1	Reference
CATCAGAGTACTCTCC.1	11.3644	2.33171	10	Reference
CATCAGAGTCTCTCTG.1	1.91186	-2.18893	13	Reference
CATCAGAGTTCCACAA.1	2.39162	2.29509	15	Reference
CATCAGAGTTGGTTTG.1	-4.57823	-1.86766	1	Reference
CATCAGATCGGATGGA.1	-0.524193	-0.267026	3	Reference
CATCAGATCGTTGCCT.1	-5.24038	-1.92049	1	Reference
CATCAGATCTGATTCT.1	9.33806	6.02457	7	Reference
CATCCACAGTCAAGGC.1	1.91034	-2.29502	13	Reference
CATCCACCACAACTGT.1	8.5666	3.75699	5	Reference
CATCCACCAGGACCCT.1	6.62964	3.73715	11	Reference
CATCCACGTTCAGACT.1	9.22019	5.84344	7	Reference
CATCCACGTTGAACTC.1	0.412508	4.76068	8	Reference
CATCCACTCCACTGGG.1	9.03374	2.58254	5	Reference
CATCCACTCTGCGGCA.1	-5.77284	-0.0936454	2	Reference
CATCGAAAGAACAATC.1	0.547684	3.23427	8	Reference
CATCGAAAGGGTTCCC.1	8.06527	3.62954	5	Reference
CATCGAACAATGACCT.1	8.79366	3.33554	5	Reference
CATCGAACAGCCTGTG.1	-5.92916	-6.45104	16	Reference
CATCGAAGTACCGGCT.1	-2.99583	-6.04462	4	Reference
CATCGAAGTAGGCTGA.1	-1.50137	2.84427	3	Reference
CATCGAAGTCGTTGTA.1	9.81321	4.71862	7	Reference
CATCGAATCAACCATG.1	-5.87617	2.45404	12	Reference
CATCGGGAGGCTACGA.1	-0.59315	3.66973	8	Reference
CATCGGGAGGGAACGG.1	10.5092	2.2636	10	Reference
CATCGGGCAGCTTAAC.1	-0.185505	1.07415	3	Reference
CATCGGGCAGGGAGAG.1	1.6057	-3.37127	13	Reference
CATCGGGCAGTATGCT.1	-2.13534	-6.47713	4	Reference
CATCGGGGTCACAAGG.1	-1.36757	0.366741	3	Reference
CATCGGGGTCAGGACA.1	4.93975	8.49942	14	Reference
CATCGGGGTCCGTGAC.1	-6.13914	1.81744	12	Reference
CATCGGGGTTCGTCTC.1	-2.68709	-4.49887	4	Reference
CATCGGGGTTGCCTCT.1	-2.2298	-1.96175	3	Reference
CATCGGGTCTGATACG.1	-1.62406	-6.56216	9	Reference
CATGACAAGAGCTTCT.1	-4.78315	1.36564	2	Reference
CATGACAAGATAGCAT.1	-4.64702	-1.80829	1	Reference
CATGACAAGCAACGGT.1	-0.65568	-4.28139	6	Reference
CATGACAAGTATCGAA.1	11.2316	3.07042	10	Reference
CATGACAAGTGAACAT.1	8.25785	3.17754	5	Reference
CATGACACAACTGCTA.1	-3.25848	-4.38206	4	Reference
CATGACACACGAAAGC.1	-3.76282	-1.68636	1	Reference
CATGACACATAGGATA.1	-0.94971	-6.28351	9	Reference
CATGACACATCGACGC.1	-6.17364	-2.72777	1	Reference
CATGACACATGTAAGA.1	-2.33977	-6.02836	4	Reference
CATGACACATTCCTCG.1	8.18723	6.14151	7	Reference
CATGACAGTAAGGATT.1	6.42671	4.84426	11	Reference
CATGACAGTCATCGGC.1	-2.65699	0.0909993	3	Reference
CATGACAGTCCAGTTA.1	9.02368	6.78869	7	Reference
CATGACAGTGTTCGAT.1	-1.7224	-4.96646	4	Reference
CATGACATCGTTTGCC.1	-4.70753	-1.65681	1	Reference
CATGACATCTCGCTTG.1	10.1375	3.16706	10	Reference
CATGCCTAGCTATGCT.1	-2.44985	-5.23436	4	Reference
CATGCCTAGCTTATCG.1	10.4639	4.86063	7	Reference
CATGCCTAGTGTCCCG.1	-1.75646	-6.67397	9	Reference
CATGCCTCACCAGATT.1	-6.78623	0.707902	2	Reference
CATGCCTCACGGTTTA.1	-0.670926	-5.51365	9	Reference
CATGCCTCACTGAAGG.1	-0.535152	-0.0594033	3	Reference
CATGCCTCACTTACGA.1	-0.256159	-6.18561	9	Reference
CATGCCTCATTCTCAT.1	-1.50046	-3.52661	6	Reference
CATGCCTGTACAGTTC.1	-1.85095	1.19926	3	Reference
CATGCCTGTATAAACG.1	-0.180422	-3.47943	6	Reference
CATGCCTGTCCATCCT.1	-0.557859	-5.51547	9	Reference
CATGCCTTCCTTGCCA.1	-1.66951	-6.24892	9	Reference
CATGGCGGTACCGGCT.1	-1.44067	-3.7427	6	Reference
CATGGCGGTACGACCC.1	-3.459	-2.61254	1	Reference
CATGGCGGTGCAACGA.1	-4.91843	-2.44382	1	Reference
CATGGCGGTTTGGCGC.1	-3.98943	0.497895	2	Reference
CATGGCGTCAACTCTT.1	-5.40843	-1.254	1	Reference
CATGGCGTCATGGTCA.1	-0.544522	-5.29595	9	Reference
CATGGCGTCCAGAAGG.1	10.3768	5.02662	7	Reference
CATGGCGTCTACTATC.1	-3.35044	-4.55605	4	Reference
CATGGCGTCTTCAACT.1	-0.305277	-6.21501	9	Reference
CATTATCCAAGCCGTC.1	0.0656823	2.78505	8	Reference
CATTATCCACGGTGTC.1	1.75213	2.38054	15	Reference
CATTATCCAGCCTTTC.1	-5.15327	-1.48608	1	Reference
CATTATCCAGTCACTA.1	10.8203	3.36256	10	Reference
CATTATCTCCGCATAA.1	9.84934	5.50632	7	Reference
CATTCGCAGGTGATAT.1	8.34938	4.75954	5	Reference
CATTCGCCACAAGCCC.1	-1.20363	-1.03833	3	Reference
CATTCGCCACCAGGCT.1	-4.39318	-1.97137	1	Reference
CATTCGCTCAACACGT.1	9.82785	5.6443	7	Reference
CATTCGCTCCCTCAGT.1	-5.48568	2.8565	12	Reference
CCAATCCAGAATAGGG.1	-0.780553	-5.76334	9	Reference
CCAATCCAGACCACGA.1	-4.72513	0.0361048	2	Reference
CCAATCCCAATAGAGT.1	-4.04599	0.860395	2	Reference
CCAATCCCACATTTCT.1	-0.643396	3.39586	8	Reference
CCAATCCCATGACATC.1	-3.29682	-0.700443	3	Reference
CCAATCCGTCACTTCC.1	-2.55323	-1.91893	3	Reference
CCAATCCGTGTTTGTG.1	10.9607	3.22256	10	Reference
CCAATCCTCCGTCAAA.1	8.00585	4.95541	5	Reference
CCAATCCTCGGTCCGA.1	-2.97106	-5.76613	4	Reference
CCAATCCTCGTAGGAG.1	-5.56259	2.95218	12	Reference
CCAATCCTCTACTTAC.1	-0.991253	0.408924	3	Reference
CCACCTAAGAATCTCC.1	-6.65676	1.72626	12	Reference
CCACCTAAGCAATATG.1	9.63267	4.90212	7	Reference
CCACCTAAGCGTCAAG.1	9.35356	4.86691	7	Reference
CCACCTAAGTGGAGAA.1	-4.37372	-2.88504	1	Reference
CCACCTAAGTGTGGCA.1	1.81113	-3.53906	13	Reference
CCACCTACACCTCGGA.1	-5.85366	-0.761531	2	Reference
CCACCTACACGACGAA.1	11.0186	2.45984	10	Reference
CCACCTACAGGGTATG.1	-1.8502	-0.848329	3	Reference
CCACCTACATTCCTGC.1	-2.71509	-4.52355	4	Reference
CCACCTAGTATATGAG.1	-0.475077	4.14395	8	Reference
CCACCTAGTCTGGAGA.1	11.2518	2.26744	10	Reference
CCACCTATCAGAGCTT.1	-1.82043	-2.11503	6	Reference
CCACGGAAGGCACATG.1	-0.0767643	-6.04535	9	Reference
CCACGGAAGTACACCT.1	-6.38163	0.981607	2	Reference
CCACGGAAGTCCATAC.1	7.81139	5.67568	5	Reference
CCACGGACAGTACACT.1	-5.00947	1.68097	2	Reference
CCACGGACATGCAATC.1	-4.89089	0.588686	2	Reference
CCACGGAGTCCAGTAT.1	-2.64171	-5.91925	4	Reference
CCACGGAGTGCTAGCC.1	-0.530932	-5.86076	9	Reference
CCACGGATCATTGCGA.1	7.45343	4.96975	5	Reference
CCACGGATCCAAACAC.1	-5.51226	2.49109	12	Reference
CCACGGATCCTAGTGA.1	-1.52555	-5.67748	9	Reference
CCACTACAGAGGACGG.1	-5.66827	-0.413707	2	Reference
CCACTACAGCACCGTC.1	-2.07373	-4.937	4	Reference
CCACTACAGGAGTTGC.1	2.51774	2.85911	15	Reference
CCACTACCACAAGACG.1	-4.45694	1.43127	2	Reference
CCACTACCACTTCGAA.1	-3.33111	-2.08995	1	Reference
CCACTACCATACAGCT.1	-3.65566	-1.85893	1	Reference
CCACTACCATGTTGAC.1	-1.74238	-3.98696	6	Reference
CCACTACGTAGTACCT.1	10.1936	6.11374	7	Reference
CCACTACGTGACTCAT.1	-1.02105	-5.00725	6	Reference
CCACTACGTGCACGAA.1	-4.75213	-1.75008	1	Reference
CCACTACGTTCCACAA.1	-2.92464	-3.38647	1	Reference
CCACTACGTTTGGCGC.1	-6.5329	0.567899	2	Reference
CCACTACTCAAACCGT.1	7.53888	6.23157	5	Reference
CCACTACTCTGCGACG.1	-5.63595	2.80739	12	Reference
CCAGCGAAGCCCGAAA.1	-2.65371	-3.12205	1	Reference
CCAGCGAAGGAATTAC.1	-1.49587	-4.89475	6	Reference
CCAGCGAAGGGTCTCC.1	-6.18111	-1.79885	1	Reference
CCAGCGAAGGTGGGTT.1	-4.08707	-5.18217	1	Reference
CCAGCGAAGTAGCGGT.1	-6.33022	1.23733	2	Reference
CCAGCGACACAACGCC.1	-2.31011	-1.52379	3	Reference
CCAGCGACACTCAGGC.1	-1.80386	2.01926	3	Reference
CCAGCGACAGCCTTTC.1	-3.70135	-1.65334	1	Reference
CCAGCGACATCACGTA.1	7.69252	6.70377	7	Reference
CCAGCGACATGCAACT.1	-0.678177	4.79802	8	Reference
CCAGCGAGTAAGCACG.1	10.7776	2.41248	10	Reference
CCAGCGAGTCTACCTC.1	-0.247109	1.27202	3	Reference
CCAGCGAGTGCACTTA.1	-0.437306	4.41897	8	Reference
CCAGCGAGTTGACGTT.1	-0.214718	1.15536	3	Reference
CCAGCGATCCCAACGG.1	6.26598	8.0897	14	Reference
CCAGCGATCGAATCCA.1	-5.95011	-6.46465	16	Reference
CCAGCGATCGAGAGCA.1	-2.22599	-1.8338	3	Reference
CCAGCGATCTACCAGA.1	-0.087876	-6.04845	9	Reference
CCATGTCAGCTACCTA.1	-1.40811	-6.21506	9	Reference
CCATGTCAGGCCATAG.1	-7.15904	0.19935	2	Reference
CCATGTCAGTTGAGAT.1	-2.7938	-2.29077	1	Reference
CCATGTCCAATGTAAG.1	2.01399	-1.99404	13	Reference
CCATGTCCACAGTCGC.1	-3.1839	-5.56663	4	Reference
CCATGTCCATGACGGA.1	-3.35359	1.12668	2	Reference
CCATGTCGTGTGGTTT.1	-0.319847	-5.97998	9	Reference
CCATGTCGTTCCACAA.1	-3.01531	-2.34784	1	Reference
CCATGTCTCAGATAAG.1	-1.476	-5.86431	9	Reference
CCATGTCTCTCGCATC.1	-0.345738	-6.25597	9	Reference
CCATGTCTCTCGGACG.1	7.81607	4.54312	5	Reference
CCATGTCTCTTATCTG.1	-0.956485	-3.84983	6	Reference
CCATTCGAGCTGGAAC.1	-1.13189	2.3016	3	Reference
CCATTCGAGTAGCCGA.1	-2.79426	-1.47342	3	Reference
CCATTCGCACTTAACG.1	-4.94674	0.68477	2	Reference
CCATTCGCAGGAACGT.1	0.343136	3.74422	8	Reference
CCATTCGCATCCCACT.1	-0.83904	-0.131435	3	Reference
CCATTCGCATCGGTTA.1	-1.52904	-6.10438	9	Reference
CCATTCGCATGATCCA.1	9.59201	5.31792	7	Reference
CCATTCGCATTCCTCG.1	-2.21095	-6.68645	4	Reference
CCATTCGCATTTCAGG.1	7.78912	5.52936	5	Reference
CCATTCGGTGACGCCT.1	10.0737	2.69378	10	Reference
CCATTCGTCAGTACGT.1	-1.11921	-6.58317	9	Reference
CCATTCGTCCTTTCTC.1	-0.650399	-2.23698	6	Reference
CCATTCGTCGTGGTCG.1	-3.38848	-2.00718	1	Reference
CCATTCGTCTTGAGAC.1	-5.38155	-2.88671	1	Reference
CCCAATCAGAGGACGG.1	11.761	2.60184	10	Reference
CCCAATCCAGTACACT.1	-6.83623	-1.62767	1	Reference
CCCAATCCAGTTAACC.1	0.865794	0.196506	3	Reference
CCCAATCGTAGAAAGG.1	-2.92114	-3.47327	1	Reference
CCCAATCGTCAAACTC.1	-2.84368	-2.97976	1	Reference
CCCAATCGTTAGATGA.1	8.84395	3.35046	5	Reference
CCCAATCGTTCCACTC.1	-3.30152	-4.65023	4	Reference
CCCAATCTCAGCTGGC.1	5.89549	8.18228	14	Reference
CCCAATCTCTGCAAGT.1	-0.0877556	-6.13512	9	Reference
CCCAATCTCTTCTGGC.1	6.02046	4.36859	11	Reference
CCCAGTTAGGGAACGG.1	-5.0622	-0.358064	2	Reference
CCCAGTTAGTCAATAG.1	-6.50388	1.07006	2	Reference
CCCAGTTCATACGCCG.1	-1.13288	-0.947206	3	Reference
CCCAGTTGTAGGCTGA.1	0.526082	3.36698	8	Reference
CCCAGTTGTCCGAACC.1	-1.42232	2.82084	3	Reference
CCCAGTTGTTACGACT.1	-5.91474	-6.43518	16	Reference
CCCAGTTGTTACTGAC.1	-5.51187	0.204305	2	Reference
CCCAGTTGTTGGTTTG.1	-2.58235	-0.836696	3	Reference
CCCAGTTTCGGCTACG.1	1.62857	-3.21925	13	Reference
CCCATACAGCCGCCTA.1	-0.444984	-5.69368	9	Reference
CCCATACAGCTTCGCG.1	-6.0223	-2.7138	1	Reference
CCCATACAGTGTACCT.1	-2.47441	-3.87197	4	Reference
CCCATACAGTGTTGAA.1	-1.80988	-5.76408	9	Reference
CCCATACCACCCAGTG.1	-6.21785	-2.19408	1	Reference
CCCATACCATCGGACC.1	-6.26962	0.0058395	2	Reference
CCCATACGTCCGCTGA.1	8.11152	4.42263	5	Reference
CCCATACTCAAGCCTA.1	-1.35121	1.53044	3	Reference
CCCATACTCATGGTCA.1	-3.35487	-3.73973	4	Reference
CCCTCCTAGCCAGGAT.1	-5.38124	0.955479	2	Reference
CCCTCCTAGCCTATGT.1	-2.15667	-5.65711	4	Reference
CCCTCCTAGCTGAACG.1	-4.42032	-1.06553	1	Reference
CCCTCCTGTCCAAGTT.1	-6.37209	2.17373	12	Reference
CCCTCCTGTCCTAGCG.1	-7.09208	1.05323	2	Reference
CCCTCCTGTGCCTTGG.1	-1.62968	-2.90831	6	Reference
CCCTCCTGTTGATTCG.1	-5.22293	0.180431	2	Reference
CCCTCCTTCTGTCAAG.1	10.9085	3.30311	10	Reference
CCGGGATAGAGGGATA.1	-5.56923	-3.3489	1	Reference
CCGGGATAGCAGCGTA.1	-4.54738	-1.92336	1	Reference
CCGGGATAGCTAGTCT.1	-5.47853	2.07367	12	Reference
CCGGGATAGTGCCATT.1	-0.431204	3.93221	8	Reference
CCGGGATCAATAGAGT.1	7.0773	3.92655	11	Reference
CCGGGATCAGATAATG.1	6.75892	5.35514	11	Reference
CCGGGATCAGTGGAGT.1	-3.05487	-3.29501	1	Reference
CCGGGATGTAGTAGTA.1	-3.13884	-4.3344	4	Reference
CCGGGATGTCTCTTTA.1	0.133958	-3.34422	6	Reference
CCGGGATGTCTGGAGA.1	10.954	2.46283	10	Reference
CCGGGATGTGAGGCTA.1	8.8772	3.58361	5	Reference
CCGGTAGAGCTAACAA.1	-0.662098	-3.23324	6	Reference
CCGGTAGGTGAAGGCT.1	1.6097	-3.42833	13	Reference
CCGGTAGTCACCTCGT.1	7.65283	4.38604	5	Reference
CCGGTAGTCACCTTAT.1	1.58937	-3.03642	13	Reference
CCGGTAGTCGGAAACG.1	-4.00374	0.806188	2	Reference
CCGGTAGTCTCATTCA.1	-4.76651	-2.51653	1	Reference
CCGTACTAGGCCGAAT.1	0.761073	3.82599	8	Reference
CCGTACTCAAACGTGG.1	-0.581658	1.75927	3	Reference
CCGTACTCAGACAGGT.1	10.4278	2.07303	10	Reference
CCGTACTCAGGGAGAG.1	6.94594	5.9853	5	Reference
CCGTACTCAGGTCCAC.1	-4.71074	0.919028	2	Reference
CCGTACTCATGAACCT.1	-1.08952	-2.81547	6	Reference
CCGTACTGTGACTCAT.1	9.9759	6.32862	7	Reference
CCGTACTGTGCCTGCA.1	-4.10572	-3.82611	1	Reference
CCGTACTGTTGCGTTA.1	-1.92451	0.396358	3	Reference
CCGTACTTCGGCGCTA.1	-1.15044	-5.73544	9	Reference
CCGTACTTCGTGGACC.1	7.80271	5.17445	5	Reference
CCGTACTTCTGGAGCC.1	8.79591	5.35265	7	Reference
CCGTGGAAGACACGAC.1	-1.03335	1.91207	3	Reference
CCGTGGAAGGGTATCG.1	8.42787	5.32078	5	Reference
CCGTGGAAGTCAATAG.1	10.1878	2.62862	10	Reference
CCGTGGACACTTCTGC.1	-7.18958	-0.0401109	2	Reference
CCGTGGACAGGAATCG.1	10.5456	5.61173	7	Reference
CCGTGGACAGTGGGAT.1	-2.96778	-3.74441	4	Reference
CCGTGGACATGGGAAC.1	-6.08301	-2.01586	1	Reference
CCGTGGAGTCATACTG.1	-3.23302	-1.67236	1	Reference
CCGTGGATCATCTGCC.1	-0.396363	1.98408	8	Reference
CCGTGGATCCGAATGT.1	-1.67414	0.703241	3	Reference
CCGTGGATCCTAGAAC.1	5.70106	8.45385	14	Reference
CCGTGGATCGCGCCAA.1	-6.12019	2.56283	12	Reference
CCGTTCAAGAAACGCC.1	-4.38369	-3.12076	1	Reference
CCGTTCAAGAGCCTAG.1	-1.19747	2.4774	3	Reference
CCGTTCAAGAGTAAGG.1	-5.57614	-1.76071	1	Reference
CCGTTCAAGCACAGGT.1	-0.840118	-0.438	3	Reference
CCGTTCAAGCCTATGT.1	-5.24825	1.3489	2	Reference
CCGTTCAAGTGTCCAT.1	-3.75753	-1.89509	1	Reference
CCGTTCACACGAGGTA.1	-3.31304	-5.50889	4	Reference
CCGTTCACACTTCTGC.1	7.19302	5.47431	5	Reference
CCGTTCACATCCGTGG.1	-2.16422	-2.56093	6	Reference
CCGTTCACATGGTCTA.1	6.50451	4.56361	11	Reference
CCGTTCAGTACCAGTT.1	6.04586	4.13195	11	Reference
CCGTTCAGTAGCTGCC.1	-5.83956	-3.29823	1	Reference
CCGTTCAGTATTCTCT.1	-1.6429	-3.63197	6	Reference
CCGTTCAGTGAAATCA.1	6.86577	3.80917	11	Reference
CCGTTCATCGTCCAGG.1	-4.0496	-1.89182	1	Reference
CCGTTCATCTAACCGA.1	10.4287	2.47825	10	Reference
CCGTTCATCTGCTTGC.1	-6.51831	-1.05436	2	Reference
CCTAAAGAGATCACGG.1	0.540216	4.55375	8	Reference
CCTAAAGAGGAGTACC.1	9.3401	6.73464	7	Reference
CCTAAAGAGGGCATGT.1	-5.75064	-2.71802	1	Reference
CCTAAAGAGGTGCAAC.1	7.07751	6.20796	5	Reference
CCTAAAGCATTGTGCA.1	0.0364359	-3.51881	6	Reference
CCTAAAGGTATCAGTC.1	8.28399	3.71507	5	Reference
CCTAAAGGTCGCATAT.1	7.73029	6.71233	7	Reference
CCTAAAGGTGCGGTAA.1	-4.35852	-1.28792	1	Reference
CCTAAAGGTTACGACT.1	-0.34443	3.49998	8	Reference
CCTAAAGGTTCTCATT.1	-4.81783	-3.07892	1	Reference
CCTAAAGGTTGAGTTC.1	-5.63799	0.631237	2	Reference
CCTAAAGTCCCTTGTG.1	-1.71535	1.20173	3	Reference
CCTAAAGTCTTAGAGC.1	-6.79685	-1.06115	2	Reference
CCTAAAGTCTTCGAGA.1	-0.110428	1.24409	3	Reference
CCTAAAGTCTTCGGTC.1	11.5478	2.71017	10	Reference
CCTACACAGCCTCGTG.1	-2.33862	-6.25827	4	Reference
CCTACACAGCTGAAAT.1	-6.75859	1.30525	2	Reference
CCTACACCACATGACT.1	9.25822	4.50014	5	Reference
CCTACACCACATTTCT.1	-4.37947	-0.984049	1	Reference
CCTACACCAGATGGCA.1	9.79161	6.84707	7	Reference
CCTACACCATCATCCC.1	-4.67037	-1.8902	1	Reference
CCTACACGTGTTAAGA.1	-7.11158	0.482574	2	Reference
CCTACACTCAACGCTA.1	-0.249045	4.3835	8	Reference
CCTACACTCTTCTGGC.1	10.3945	5.17338	7	Reference
CCTACCAAGAAACCAT.1	-1.81555	-3.17908	6	Reference
CCTACCAAGCCGCCTA.1	6.80405	4.45994	11	Reference
CCTACCAAGCTACCGC.1	7.68623	3.85924	5	Reference
CCTACCAAGGTAGCCA.1	8.02376	5.71484	5	Reference
CCTACCAAGTCAAGGC.1	-3.32787	-1.07586	1	Reference
CCTACCAAGTGTACTC.1	-1.68261	2.49413	3	Reference
CCTACCAGTCTTCTCG.1	7.55729	5.95817	5	Reference
CCTACCAGTGCCTGTG.1	-5.60732	0.260636	2	Reference
CCTACCAGTGCGGTAA.1	-6.02135	2.21205	12	Reference
CCTACCAGTTCTGAAC.1	6.03541	3.49372	11	Reference
CCTACCATCAGGCCCA.1	-5.00312	-1.69738	1	Reference
CCTACCATCATTTGGG.1	10.7042	4.94978	7	Reference
CCTACCATCTATCCTA.1	-6.71117	1.80961	12	Reference
CCTACCATCTCTAGGA.1	-6.26367	-0.182162	2	Reference
CCTAGCTAGCCAGAAC.1	-5.27502	-3.19517	1	Reference
CCTAGCTAGCTTTGGT.1	0.576445	4.86468	8	Reference
CCTAGCTAGGACTGGT.1	10.1331	5.24104	7	Reference
CCTAGCTAGGTGATAT.1	-0.299281	-1.19399	6	Reference
CCTAGCTAGTCTTGCA.1	0.775368	4.37798	8	Reference
CCTAGCTCACGGTAAG.1	9.63528	4.6712	7	Reference
CCTAGCTCACGGTAGA.1	-3.88084	-0.797576	1	Reference
CCTAGCTCACTTAAGC.1	2.11292	-1.68934	13	Reference
CCTAGCTCAGCTGGCT.1	-5.92521	1.67702	12	Reference
CCTAGCTCAGCTGTTA.1	-3.43176	-4.48783	4	Reference
CCTAGCTCAGTAACGG.1	-1.0301	1.95306	3	Reference
CCTAGCTGTAAGGGCT.1	-5.97686	-3.25836	1	Reference
CCTAGCTGTAAGTAGT.1	-3.80874	-1.60252	1	Reference
CCTAGCTGTCCAGTTA.1	-2.68965	-5.30232	4	Reference
CCTAGCTGTGTGCGTC.1	-2.78718	-2.81085	1	Reference
CCTAGCTTCTCTTGAT.1	-5.35207	3.31647	12	Reference
CCTATTAAGCGCCTCA.1	-2.91026	-2.98188	1	Reference
CCTATTAAGCGTAATA.1	10.6283	2.49032	10	Reference
CCTATTACAATCACAC.1	9.17776	5.8778	7	Reference
CCTATTAGTAAGCACG.1	-2.30992	-1.03079	3	Reference
CCTATTAGTCTCAACA.1	-2.51737	-0.525543	3	Reference
CCTATTAGTTACGACT.1	7.04114	3.55343	11	Reference
CCTATTATCCAGGGCT.1	7.16332	5.93172	5	Reference
CCTATTATCGTGACAT.1	-5.07939	-4.07828	1	Reference
CCTCAGTAGGGCTTGA.1	-4.2458	1.70348	2	Reference
CCTCAGTAGGTGACCA.1	9.66837	5.10275	7	Reference
CCTCAGTCAGACAGGT.1	-0.553145	-0.408564	3	Reference
CCTCAGTGTAAGAGGA.1	8.58859	4.92267	5	Reference
CCTCAGTGTACCGCTG.1	-4.13251	-0.255183	2	Reference
CCTCAGTTCACAGGCC.1	-1.50134	-3.56852	6	Reference
CCTCAGTTCGAGAACG.1	-0.123553	1.57023	3	Reference
CCTCTGAAGCTTTGGT.1	-4.74018	-1.97577	1	Reference
CCTCTGACAAAGGAAG.1	7.79593	6.36883	7	Reference
CCTCTGACACTCTGTC.1	-3.70658	0.342524	2	Reference
CCTCTGACATGGATGG.1	0.677353	3.93067	8	Reference
CCTCTGAGTACCGTTA.1	9.67383	7.02133	7	Reference
CCTCTGAGTCCAGTTA.1	6.53338	3.42777	11	Reference
CCTCTGATCATAACCG.1	8.48951	5.14454	5	Reference
CCTCTGATCTACTTAC.1	-5.73901	-2.311	1	Reference
CCTCTGATCTTCGGTC.1	10.1472	5.17914	7	Reference
CCTTACGAGCCCGAAA.1	-2.3212	-5.67978	4	Reference
CCTTACGAGGCTCATT.1	-0.371371	3.82455	8	Reference
CCTTACGCAATCGAAA.1	10.7103	2.81673	10	Reference
CCTTACGCACCAGATT.1	-3.16918	-4.29388	4	Reference
CCTTACGCAGCCAGAA.1	8.01524	4.20819	5	Reference
CCTTACGCATCCGCGA.1	10.1712	6.05095	7	Reference
CCTTACGGTACGCTGC.1	-3.07565	-0.395962	3	Reference
CCTTACGGTCGCCATG.1	-6.69334	1.77724	12	Reference
CCTTACGTCTCCAGGG.1	-2.29164	-6.66492	4	Reference
CCTTCCCAGACGCACA.1	10.5484	5.52249	7	Reference
CCTTCCCAGCCCAACC.1	-6.23049	1.60942	12	Reference
CCTTCCCCACATGGGA.1	-5.59731	3.09915	12	Reference
CCTTCCCCACATTCGA.1	0.0792871	3.12603	8	Reference
CCTTCCCCAGGCTGAA.1	-1.52164	-5.52408	9	Reference
CCTTCCCCATCACAAC.1	-5.42931	1.08107	2	Reference
CCTTCCCGTCTAGGTT.1	-3.79982	-2.40837	1	Reference
CCTTCCCTCAACTCTT.1	8.37051	4.23712	5	Reference
CCTTCCCTCCCTAACC.1	-2.05803	-6.56899	4	Reference
CCTTCCCTCGGAAACG.1	-2.76736	-5.543	4	Reference
CCTTCCCTCTTCGAGA.1	-1.05213	3.66018	8	Reference
CCTTCGAAGAGGGCTT.1	6.36689	4.38914	11	Reference
CCTTCGAAGTGGTAAT.1	-5.00933	-2.26168	1	Reference
CCTTCGACACAGAGGT.1	-2.16905	-6.47643	4	Reference
CCTTCGAGTAAATGAC.1	7.53776	5.22934	5	Reference
CCTTCGAGTACAGTGG.1	1.43978	4.25927	8	Reference
CCTTCGAGTCCGTTAA.1	-1.10039	-6.73793	9	Reference
CCTTCGATCTTTACGT.1	7.51241	4.13498	5	Reference
CCTTTCTAGACAGACC.1	-2.7821	-2.78298	1	Reference
CCTTTCTAGCAGACTG.1	-5.69707	0.0490061	2	Reference
CCTTTCTAGCCAGTAG.1	-0.129839	-5.68837	9	Reference
CCTTTCTAGCGGATCA.1	-3.07594	1.66736	2	Reference
CCTTTCTAGGCGATAC.1	-6.56051	-2.1499	1	Reference
CCTTTCTAGTACACCT.1	-0.579382	-4.36977	6	Reference
CCTTTCTCAAAGGTGC.1	-5.62495	-0.447166	2	Reference
CCTTTCTCACCCATTC.1	-2.15504	-6.55632	4	Reference
CCTTTCTCACTGCCAG.1	-5.54128	-0.701763	2	Reference
CCTTTCTGTCGGGTCT.1	7.97652	4.40763	5	Reference
CCTTTCTTCAGCAACT.1	-7.1902	0.273117	2	Reference
CCTTTCTTCAGTTGAC.1	-5.15959	-3.68906	1	Reference
CCTTTCTTCTTTAGGG.1	-1.437	2.81235	3	Reference
CGAACATAGATGGCGT.1	9.02075	6.38949	7	Reference
CGAACATAGCATGGCA.1	-5.95929	0.977038	2	Reference
CGAACATAGCCCAACC.1	-5.26228	-2.17825	1	Reference
CGAACATAGCTAACTC.1	9.24825	4.83098	7	Reference
CGAACATCAACGATCT.1	8.73204	4.4929	5	Reference
CGAACATCACCAGGCT.1	-0.435818	1.4443	3	Reference
CGAACATGTATGGTTC.1	-3.58844	-3.14028	1	Reference
CGAACATGTGTTAAGA.1	-1.50423	-6.74683	9	Reference
CGAACATGTTATCCGA.1	-1.12962	-3.3745	6	Reference
CGAACATGTTCCGGCA.1	-2.09121	-6.07551	4	Reference
CGAACATTCGTTTATC.1	-3.83203	0.896583	2	Reference
CGAATGTAGATACACA.1	-3.99212	0.267948	2	Reference
CGAATGTAGATTACCC.1	-5.53748	-3.25007	1	Reference
CGAATGTAGCAATATG.1	5.97988	3.4918	11	Reference
CGAATGTAGCGAAGGG.1	-6.64514	-1.49183	2	Reference
CGAATGTCAATACGCT.1	-6.77678	1.22464	2	Reference
CGAATGTCACCTGGTG.1	-5.03946	-2.70113	1	Reference
CGAATGTGTATTAGCC.1	-6.69486	0.905019	2	Reference
CGAATGTGTTCCATGA.1	7.9171	6.70014	7	Reference
CGAATGTTCAAAGACA.1	-4.71263	-1.76746	1	Reference
CGAATGTTCAGCGATT.1	-5.7301	2.82363	12	Reference
CGAATGTTCCGAAGAG.1	-2.92377	-4.24829	4	Reference
CGAATGTTCTTGTTTG.1	1.72472	-3.37548	13	Reference
CGACCTTAGGATGGAA.1	5.96706	3.43639	11	Reference
CGACCTTCAATTCCTT.1	-6.43562	-1.21775	2	Reference
CGACCTTGTAAACACA.1	-1.82788	1.84221	3	Reference
CGACCTTGTACTCAAC.1	-0.406152	-6.17037	9	Reference
CGACCTTGTCGATTGT.1	8.94095	6.2203	7	Reference
CGACCTTTCAGATAAG.1	-2.66247	-4.26623	4	Reference
CGACCTTTCCAAACAC.1	-1.60751	-1.20813	3	Reference
CGACCTTTCCGTAGTA.1	-2.83806	-3.00903	1	Reference
CGACCTTTCTGGTATG.1	-1.68737	0.387365	3	Reference
CGACTTCAGACATAAC.1	-3.17763	0.325096	2	Reference
CGACTTCAGCTGCGAA.1	-4.16355	-3.42379	1	Reference
CGACTTCAGGAGTTGC.1	6.45764	4.71449	11	Reference
CGACTTCAGGGTCTCC.1	6.35096	3.72458	11	Reference
CGACTTCCACTGTGTA.1	-4.89317	-3.35307	1	Reference
CGACTTCCAGGCGATA.1	-5.87649	-6.39933	16	Reference
CGACTTCCATCTGGTA.1	-3.12955	-4.22553	4	Reference
CGACTTCGTCGATTGT.1	9.05508	3.65229	5	Reference
CGAGAAGAGAGGTTAT.1	-5.30849	-3.99204	1	Reference
CGAGAAGAGCATGGCA.1	-6.2772	0.752817	2	Reference
CGAGAAGCACAAGCCC.1	7.50633	5.2583	5	Reference
CGAGAAGCAGGGCATA.1	-6.90096	0.931056	2	Reference
CGAGAAGCATATACGC.1	0.27144	-1.50615	6	Reference
CGAGAAGCATCATCCC.1	10.2773	5.42218	7	Reference
CGAGAAGGTAGTGAAT.1	10.9278	3.28655	10	Reference
CGAGAAGGTGGTCTCG.1	-6.85958	-0.539286	2	Reference
CGAGAAGGTGTCTGAT.1	-1.72234	-6.66446	9	Reference
CGAGAAGTCCGCAAGC.1	-1.62673	-0.103968	3	Reference
CGAGAAGTCGCCATAA.1	5.75939	8.57849	14	Reference
CGAGAAGTCTTCAACT.1	-5.66855	-3.58538	1	Reference
CGAGCACAGACAGGCT.1	2.41845	3.03151	15	Reference
CGAGCACAGCTCAACT.1	10.5789	1.86721	10	Reference
CGAGCACAGTAATCCC.1	8.15273	4.01312	5	Reference
CGAGCACCACAGGAGT.1	1.19745	-3.32184	13	Reference
CGAGCACCAGACGTAG.1	-6.48977	-2.15635	1	Reference
CGAGCACCAGCTGCTG.1	0.909499	4.22384	8	Reference
CGAGCACCAGTAAGCG.1	-3.42642	-4.25617	4	Reference
CGAGCACGTCCGAAGA.1	-4.54813	-1.70908	1	Reference
CGAGCACTCGCAGGCT.1	11.4498	2.80133	10	Reference
CGAGCACTCTCAAGTG.1	-6.34049	1.74036	12	Reference
CGAGCACTCTGCAGTA.1	-4.83731	-1.08205	1	Reference
CGAGCCAAGAGACTAT.1	-0.0984305	-6.11847	9	Reference
CGAGCCACATACCATG.1	-6.28228	-1.9796	1	Reference
CGAGCCAGTCGAACAG.1	7.42783	6.0573	5	Reference
CGAGCCAGTCGTGGCT.1	-2.77867	-2.91325	1	Reference
CGAGCCATCACCTTAT.1	-1.83323	1.2833	3	Reference
CGAGCCATCGGTTCGG.1	-6.58044	0.0650636	2	Reference
CGAGCCATCGTTGCCT.1	0.328827	4.58156	8	Reference
CGATCGGAGATATGCA.1	-7.15338	-0.148617	2	Reference
CGATCGGAGTACGTTC.1	-1.00244	-0.431661	3	Reference
CGATCGGCACATGTGT.1	-3.69424	-3.0576	1	Reference
CGATCGGCACGTTGGC.1	8.92659	6.31806	7	Reference
CGATCGGCAGTGAGTG.1	-6.62107	0.845186	2	Reference
CGATCGGGTGGTTTCA.1	-1.87107	-5.56112	9	Reference
CGATCGGGTTATCGGT.1	-5.28087	-3.07829	1	Reference
CGATCGGGTTGCCTCT.1	11.4985	2.45502	10	Reference
CGATCGGGTTGGTGGA.1	-0.245498	-3.61347	6	Reference
CGATCGGTCAGAAATG.1	-3.84986	-3.94636	1	Reference
CGATCGGTCATCTGTT.1	10.148	5.19964	7	Reference
CGATGGCCAAGGACAC.1	-0.869288	3.88645	8	Reference
CGATGGCCACAAGCCC.1	-2.2982	-5.96875	4	Reference
CGATGGCGTAGAAAGG.1	-1.82713	-1.92891	6	Reference
CGATGGCGTGTTAAGA.1	-2.21821	-2.26023	1	Reference
CGATGGCGTTACCGAT.1	11.3048	1.97171	10	Reference
CGATGGCTCCTTTCTC.1	6.08043	3.56613	11	Reference
CGATGGCTCGGTTCGG.1	-4.92631	0.87326	2	Reference
CGATGTAAGCCAGGAT.1	1.84807	-2.43416	13	Reference
CGATGTAAGCTAGTGG.1	8.58245	3.47037	5	Reference
CGATGTAAGCTGATAA.1	6.05221	3.5936	11	Reference
CGATGTAAGTGAATTG.1	8.71139	4.7218	5	Reference
CGATGTACAGTCAGCC.1	-0.142849	-5.95951	9	Reference
CGATGTAGTGAAGGCT.1	9.43485	4.5557	5	Reference
CGATGTAGTGGACGAT.1	7.05253	5.41015	5	Reference
CGATGTATCACATGCA.1	1.43768	-3.20117	13	Reference
CGATGTATCCACGTTC.1	10.6644	1.93727	10	Reference
CGATGTATCTGGCGTG.1	0.539475	3.324	8	Reference
CGATTGAAGATATACG.1	-2.75157	-2.44735	1	Reference
CGATTGAAGTGGACGT.1	-4.68764	-1.07185	1	Reference
CGATTGACAGCTGGCT.1	-5.43845	-2.40792	1	Reference
CGATTGACAGGGAGAG.1	-4.93753	-4.28678	1	Reference
CGATTGAGTTGCGTTA.1	11.0032	3.48032	10	Reference
CGATTGATCATCTGCC.1	-2.88911	-2.15288	1	Reference
CGATTGATCGTACCGG.1	6.18753	8.07752	14	Reference
CGATTGATCTGAAAGA.1	7.31748	5.42624	5	Reference
CGCCAAGAGCAATCTC.1	-0.49683	0.841203	3	Reference
CGCCAAGAGCTAAGAT.1	-0.972536	2.75006	3	Reference
CGCCAAGAGCTGATAA.1	-4.90605	-3.10263	1	Reference
CGCCAAGAGTGTCCCG.1	-0.0892037	2.79486	8	Reference
CGCCAAGCATCCGTGG.1	-1.42056	-6.60846	9	Reference
CGCCAAGGTATTAGCC.1	-0.352641	1.52883	3	Reference
CGCCAAGGTCCAAGTT.1	-3.67805	0.0965821	2	Reference
CGCCAAGTCACTTATC.1	-1.16815	-6.63916	9	Reference
CGCCAAGTCCAGTAGT.1	-5.69278	-1.05241	1	Reference
CGCCAAGTCGATAGAA.1	6.01765	3.39018	11	Reference
CGCGGTAAGACTAAGT.1	-4.6695	-1.25965	1	Reference
CGCGGTAAGATCTGCT.1	-6.61134	1.08709	2	Reference
CGCGGTACACCAGATT.1	-4.84632	-3.51314	1	Reference
CGCGGTAGTAAAGTCA.1	-0.0107004	-3.98335	6	Reference
CGCGGTAGTCCAGTAT.1	10.4617	5.11905	7	Reference
CGCGGTAGTGTAAGTA.1	8.88551	6.8928	7	Reference
CGCGGTAGTTCGCGAC.1	-6.27459	-2.45807	1	Reference
CGCGGTATCAGCGATT.1	-5.70924	3.00796	12	Reference
CGCGGTATCCGTAGTA.1	-5.01445	-0.754711	2	Reference
CGCGGTATCGTTTATC.1	-3.8953	-3.60144	1	Reference
CGCGTTTAGAGACTAT.1	8.85018	3.3878	5	Reference
CGCGTTTAGCACCGCT.1	-3.17735	1.12987	2	Reference
CGCGTTTCAGGCGATA.1	-3.61599	0.959018	2	Reference
CGCGTTTCATACTACG.1	-6.15457	2.19895	12	Reference
CGCGTTTCATGCTGGC.1	-4.41685	-1.94758	1	Reference
CGCGTTTGTACTCGCG.1	-2.84133	-3.44064	1	Reference
CGCGTTTGTCGAATCT.1	-5.95065	1.129	2	Reference
CGCGTTTTCGAGAACG.1	-1.55305	-2.9042	6	Reference
CGCTATCAGCGCCTCA.1	-4.10933	1.31982	2	Reference
CGCTATCAGGAGTTTA.1	-5.09146	0.751109	2	Reference
CGCTATCAGGTGCACA.1	-6.34773	0.62147	2	Reference
CGCTATCAGTGTGGCA.1	1.7823	-3.53137	13	Reference
CGCTATCAGTTTCCTT.1	-0.0945407	1.14889	3	Reference
CGCTATCCATGACATC.1	-2.10378	-6.36939	4	Reference
CGCTATCGTACTTGAC.1	-0.490911	1.50258	3	Reference
CGCTATCGTAGAAGGA.1	-3.1737	-5.77177	4	Reference
CGCTATCTCAACCATG.1	-0.565851	3.98479	8	Reference
CGCTATCTCGGTTCGG.1	-0.260975	-0.260261	3	Reference
CGCTGGAAGAATCTCC.1	7.99556	4.09979	5	Reference
CGCTGGAAGACTTTCG.1	10.8443	1.86979	10	Reference
CGCTGGAAGTGCAAGC.1	9.17601	7.02148	7	Reference
CGCTGGACACCACGTG.1	7.08685	6.21501	5	Reference
CGCTGGACATCATCCC.1	-1.99735	-2.55334	6	Reference
CGCTGGAGTACGAAAT.1	-1.62766	-0.476346	3	Reference
CGCTGGAGTTTAGCTG.1	10.1919	6.59244	7	Reference
CGCTGGATCCCAACGG.1	-2.62838	-4.73404	4	Reference
CGCTGGATCCGTCATC.1	-4.00421	1.67645	2	Reference
CGCTTCAAGATCTGAA.1	-3.15098	-0.482076	3	Reference
CGCTTCACAAGTTAAG.1	-4.53677	-4.21374	1	Reference
CGCTTCACAGATCCAT.1	-0.381509	-6.21453	9	Reference
CGCTTCACAGTGGGAT.1	-4.49868	-3.55953	1	Reference
CGCTTCAGTCTTCAAG.1	-6.42006	0.880761	2	Reference
CGCTTCAGTTGAGTTC.1	-3.06107	1.33472	2	Reference
CGCTTCAGTTGATTCG.1	-6.01858	-2.15935	1	Reference
CGCTTCATCAGCGATT.1	-2.4904	-5.85004	4	Reference
CGCTTCATCGGTGTCG.1	8.8589	2.84756	5	Reference
CGCTTCATCTGGTGTA.1	-5.37352	2.72738	12	Reference
CGGACACAGCGCCTCA.1	-6.03687	-2.58813	1	Reference
CGGACACGTACATCCA.1	-0.790099	-6.46996	9	Reference
CGGACACTCGTAGGTT.1	-4.84975	-2.85976	1	Reference
CGGACGTAGAGTGACC.1	-0.337419	-6.38544	9	Reference
CGGACGTAGCGACGTA.1	-4.83292	-3.70205	1	Reference
CGGACGTAGTTCCACA.1	10.9086	1.957	10	Reference
CGGACGTAGTTTGCGT.1	-1.62461	-6.41754	9	Reference
CGGACGTCAAGCGCTC.1	-2.73378	-5.63359	4	Reference
CGGACGTGTATCTGCA.1	-5.6035	-2.6572	1	Reference
CGGACGTGTATGGTTC.1	-4.72521	0.63605	2	Reference
CGGACGTGTCGCGTGT.1	11.3475	2.99496	10	Reference
CGGACGTGTGTGAATA.1	-1.66555	1.42978	3	Reference
CGGACGTGTTGTACAC.1	0.387605	4.02013	8	Reference
CGGACTGAGCGTTCCG.1	-1.22056	-0.71362	3	Reference
CGGACTGAGGACGAAA.1	-2.84226	-5.04975	4	Reference
CGGACTGCAGTATAAG.1	-0.790718	-6.5576	9	Reference
CGGACTGCATGAAGTA.1	-2.35719	-6.37652	4	Reference
CGGACTGGTAAGAGGA.1	-6.25706	1.18991	2	Reference
CGGACTGGTCGCGTGT.1	-0.239104	-6.24332	9	Reference
CGGACTGGTTACGACT.1	-5.61259	-2.89649	1	Reference
CGGACTGTCAGCCTAA.1	10.3863	5.74632	7	Reference
CGGACTGTCCCTTGTG.1	-0.343819	-6.18404	9	Reference
CGGACTGTCTACGAGT.1	-2.91755	-5.35464	4	Reference
CGGACTGTCTCTTGAT.1	-5.92122	-1.06966	2	Reference
CGGACTGTCTTAGAGC.1	8.84608	6.25346	7	Reference
CGGAGCTAGCAGACTG.1	-4.38334	-0.219543	2	Reference
CGGAGCTAGCATGGCA.1	-0.731422	-6.49134	9	Reference
CGGAGCTAGCCTCGTG.1	9.2519	3.7003	5	Reference
CGGAGCTAGTGAAGTT.1	-1.45416	3.16152	3	Reference
CGGAGCTCAAGTTGTC.1	-0.427514	-0.369946	3	Reference
CGGAGCTCACATCTTT.1	-2.77456	-2.66203	1	Reference
CGGAGCTCAGCTTCGG.1	7.85719	3.97599	5	Reference
[truncated: 3,266 more rows]
