# Supplementary material for: A flexible cross-platform single-cell data processing pipeline
Source: Nat Commun. 2022 Nov 11;13:6847. doi: 10.1038/s41467-022-34681-z (PMC9652453; doi:10.1038/s41467-022-34681-z)
Supplement: Supplementary file 6 — File S1, File S2, File S3, File S4, File S5, File S6, File S7, File S8, File S9, File S10, File S11 [file 41467_2022_34681_MOESM6_ESM.zip]

Archive with 11 entries (11 files):
- UniverSC-Supplementary Files/FileS7_UniverSC1.2.0_on_SmartSeq3.txt.zip
- UniverSC-Supplementary Files/FileS8_zUMI2.9.6.txt.zip
- UniverSC-Supplementary Files/FileS11_SmartSeq2_zUMIs2.9.7.txt.zip
- UniverSC-Supplementary Files/FileS10_SmartSeq2_UniverSC1.2.0.txt.zip
- UniverSC-Supplementary Files/FileS9_Chromium.txt.zip
- UniverSC-Supplementary Files/FileS5_UniverSC1.2.0_on_ICELL8.zip
- UniverSC-Supplementary Files/FileS4_dropseqpipe0.6.zip
- UniverSC-Supplementary Files/FileS1_UniverSC1.2.0_on_Chromium.zip
- UniverSC-Supplementary Files/FileS3_UniverSC1.2.0_on_Drop-seq.zip
- UniverSC-Supplementary Files/FileS2_cellranger3.0.2.zip
- UniverSC-Supplementary Files/FileS6_CogentAP1.0.zip
